# Supplementary material for: Gray-Horse Melanoma—A Wolf in Sheep’s Clothing
Source: Int J Mol Sci. 2025 Jul 10;26(14):6620. doi: 10.3390/ijms26146620 (PMC12295847; doi:10.3390/ijms26146620)
Supplement: Supplementary file 1 [file ijms-26-06620-s001.zip]

Archive with 3 entries (3 files):
- File S1-RNAseq-Upregulated.pdf
- File S2-RNAseq-Downregulated.pdf
- File S3_AllProteomicsData_TABLES.xlsx
