# Supplementary material for: Gray-Horse Melanoma—A Wolf in Sheep’s Clothing
Source: Int J Mol Sci. 2025 Jul 10;26(14):6620. doi: 10.3390/ijms26146620 (PMC12295847; doi:10.3390/ijms26146620)
Supplement: Supplementary file 1 [file ijms-26-06620-s001.zip › File S3_AllProteomicsData_TABLES.xlsx]

## Sheet: All intensities
LOG2 Int.D02 DOLmc	LOG2 Int.D03 DOLmc	LOG2 Int.D04 DOLmc	LOG2 Int.D05 DOLrmc	LOG2 Int.D06 DOLrmc	LOG2 Int.D07 DOLrmc	LOG2 Int.D08 TIMmc	LOG2 Int.D09 TIMmc	LOG2 Int.D10 TIMmc	LOG2 Int.E2 ELLmtc	LOG2 Int.E3 ELLmtc	LOG2 Int.E4 ELLmtc	LOG2 Int.E5 ArcA	LOG2 Int.E6 ArcA	LOG2 Int.E7 ArcA	N: Peptides	N: Razor + unique peptides	N: Unique peptides	N: Sequence coverage [%]	N: Unique + razor sequence coverage [%]	N: Unique sequence coverage [%]	N: Mol. weight [kDa]	N: Q-value	N: Score	N: Intensity	N: iBAQ peptides	N: MS/MS count	T: Protein IDs	T: Majority protein IDs	T: Gene names	T: id	T: Fasta headers
26.6237	26.9578	26.4251	26.0898	26.5255	26.5567	26.4381	26.987	26.9108	25.4582	26.0695	25.985	26.623	26.404	26.3511	2	2	2	55.9	55.9	55.9	10.438	0	80.867	3239000000	4	55	A0A0B4J1B8;A0A5F5PGG8	A0A0B4J1B8;A0A5F5PGG8	SH3BGRL3	0	tr|A0A0B4J1B8|A0A0B4J1B8_HORSE SH3 domain-binding glutamic acid-rich-like protein OS=Equus caballus OX=9796 GN=SH3BGRL3 PE=3 SV=1;tr|A0A5F5PGG8|A0A5F5PGG8_HORSE SH3 domain binding glutamate rich protein like 3 OS=Equus caballus OX=9796 GN=SH3BGRL3 PE=3 SV=
27.967	28.0826	28.1565	28.0074	27.9784	28.0829	28.2271	28.0741	28.0547	29.4791	29.5193	29.3427	27.8454	27.8471	28.0704	27	27	27	61	61	61	68.263	0	152.59	11678000000	38	166	A0A3Q2GRQ6;F7CGE1;F7CGH2	A0A3Q2GRQ6;F7CGE1;F7CGH2	LRRC40	1	tr|A0A3Q2GRQ6|A0A3Q2GRQ6_HORSE Leucine rich repeat containing 40 OS=Equus caballus OX=9796 GN=LRRC40 PE=4 SV=1;tr|F7CGE1|F7CGE1_HORSE Leucine rich repeat containing 40 OS=Equus caballus OX=9796 GN=LRRC40 PE=4 SV=2;tr|F7CGH2|F7CGH2_HORSE Leucine rich repeat
25.2242	25.0911	25.071	25.0138	24.9656	24.8959	25.3671	25.1958	25.28	25.4807	25.3927	25.1496	25.1464	25.1377	25.2184	3	3	3	10.8	10.8	10.8	23.048	0	4.9758	1046800000	8	40	F6VNK6;A0A3Q2GRR8	F6VNK6;A0A3Q2GRR8	DRAP1	2	tr|F6VNK6|F6VNK6_HORSE DR1 associated protein 1 OS=Equus caballus OX=9796 GN=DRAP1 PE=4 SV=2;tr|A0A3Q2GRR8|A0A3Q2GRR8_HORSE DR1 associated protein 1 OS=Equus caballus OX=9796 GN=DRAP1 PE=4 SV=1
23.0906	23.3435	22.4898	22.2907	23.0648	21.9253	21.1605	22.0667	23.3689	24.0566	24.1225	23.7739	24.0936	23.3616	23.6876	6	5	5	17.2	15	15	64.748	0	12.462	329520000	23	27	F6TWC1;A0A3Q2GYM2;A0A3Q2H0W6;A0A3Q2L2G5;A0A3Q2HMW1;A0A3Q2GRS4;A0A3Q2ICD9	F6TWC1;A0A3Q2GYM2;A0A3Q2H0W6;A0A3Q2L2G5;A0A3Q2HMW1;A0A3Q2GRS4;A0A3Q2ICD9	AAK1	3	tr|F6TWC1|F6TWC1_HORSE AP2 associated kinase 1 OS=Equus caballus OX=9796 GN=AAK1 PE=4 SV=2;tr|A0A3Q2GYM2|A0A3Q2GYM2_HORSE AP2 associated kinase 1 OS=Equus caballus OX=9796 GN=AAK1 PE=4 SV=1;tr|A0A3Q2H0W6|A0A3Q2H0W6_HORSE AP2 associated kinase 1 OS=Equus ca
27.244	27.3139	27.2566	26.9173	27.0431	27.0826	27.2451	27.1974	27.2267	26.4671	26.5246	26.5709	27.5557	27.5873	27.6424	42	42	39	47.9	47.9	45.6	170.52	0	255.77	16467000000	70	319	A0A3Q2I4N1;A0A3Q2GVI2;A0A3Q2GRS8;F6X5P8	A0A3Q2I4N1;A0A3Q2GVI2;A0A3Q2GRS8;F6X5P8	UGGT1	4	tr|A0A3Q2I4N1|A0A3Q2I4N1_HORSE UDP-glucose glycoprotein glucosyltransferase 1 OS=Equus caballus OX=9796 GN=UGGT1 PE=3 SV=1;tr|A0A3Q2GVI2|A0A3Q2GVI2_HORSE UDP-glucose glycoprotein glucosyltransferase 1 OS=Equus caballus OX=9796 GN=UGGT1 PE=3 SV=1;tr|A0A3Q2G
22.9299	21.3425	21.5837	21.4828	23.6843	21.3987	23.2987	21.8779	21.5001	25.3889	25.2681	25.2562	22.6854	22.1036	23.0301	4	4	4	12.9	12.9	12.9	55.005	0	5.0441	278970000	24	9	A0A3Q2GRU8;F7DBN8	A0A3Q2GRU8;F7DBN8	NPR3	5	tr|A0A3Q2GRU8|A0A3Q2GRU8_HORSE Natriuretic peptide receptor 3 OS=Equus caballus OX=9796 GN=NPR3 PE=4 SV=1;tr|F7DBN8|F7DBN8_HORSE Natriuretic peptide receptor 3 OS=Equus caballus OX=9796 GN=NPR3 PE=4 SV=3
26.038	26.0409	26.0429	25.6909	25.8196	25.8408	26.1165	26.1744	26.0455	26.6798	26.7604	26.7844	26.1364	26.0054	26.0834	9	9	9	31.1	31.1	31.1	32.171	0	19.791	4556800000	18	82	A0A5K1UZZ6;A0A3Q2H7F1;A0A3Q2GRW3;F6SJ73;A0A3Q2HUP5	A0A5K1UZZ6;A0A3Q2H7F1;A0A3Q2GRW3;F6SJ73;A0A3Q2HUP5	RALY	6	tr|A0A5K1UZZ6|A0A5K1UZZ6_HORSE RALY heteroous nuclear ribonucleoprotein OS=Equus caballus OX=9796 GN=RALY PE=3 SV=1;tr|A0A3Q2H7F1|A0A3Q2H7F1_HORSE RALY heteroous nuclear ribonucleoprotein OS=Equus caballus OX=9796 GN=RALY PE=3 SV=1;tr|A0A3Q2GRW3|A0A3Q2GRW3
28.7724	28.9863	28.7646	28.4939	28.7108	28.4348	28.4243	28.9245	28.4401	28.578	28.6417	28.711	29.018	28.7914	28.339	5	5	5	35.7	35.7	35.7	15.807	0	29.319	10661000000	6	101	A0A3Q2GS39	A0A3Q2GS39	RPS23	9	tr|A0A3Q2GS39|A0A3Q2GS39_HORSE 40S ribosomal protein S23 OS=Equus caballus OX=9796 GN=RPS23 PE=3 SV=2
25.3791	25.4025	25.4559	25.6425	25.6229	25.593	25.6869	25.7901	25.7615	25.5783	25.5845	25.5009	25.676	25.7669	25.7887	23	23	23	23.4	23.4	23.4	156.5	0	209.65	4905800000	83	141	F6X680;A0A3Q2IAN9;A0A3Q2GS42;A0A3Q2I082;A0A3Q2HXK1;A0A3Q2HJ73;F6X1H2;F6X129;A0A3Q2HR88;A0A3Q2HN64	F6X680;A0A3Q2IAN9;A0A3Q2GS42;A0A3Q2I082;A0A3Q2HXK1;A0A3Q2HJ73;F6X1H2;F6X129;A0A3Q2HR88;A0A3Q2HN64	KTN1	10	tr|F6X680|F6X680_HORSE Kinectin 1 OS=Equus caballus OX=9796 GN=KTN1 PE=4 SV=3;tr|A0A3Q2IAN9|A0A3Q2IAN9_HORSE Kinectin 1 OS=Equus caballus OX=9796 GN=KTN1 PE=4 SV=2;tr|A0A3Q2GS42|A0A3Q2GS42_HORSE Kinectin 1 OS=Equus caballus OX=9796 GN=KTN1 PE=4 SV=2;tr|A0A
23.5329	23.2894	23.7397	23.5573	22.46	23.6699	23.8373	23.6605	23.8245	23.4229	23.6399	23.6629	21.9961	23.5205	22.5071	8	8	8	3.6	3.6	3.6	316.9	0	10.257	392140000	139	29	F6XRN7;A0A3Q2IIN7;A0A3Q2HTJ8;A0A3Q2H4G8;A0A3Q2GS77;A0A3Q2IBN4;A0A3Q2L300;F6XRM7	F6XRN7;A0A3Q2IIN7;A0A3Q2HTJ8;A0A3Q2H4G8;A0A3Q2GS77;A0A3Q2IBN4;A0A3Q2L300;F6XRM7	NF1	13	tr|F6XRN7|F6XRN7_HORSE Neurofibromin 1 OS=Equus caballus OX=9796 GN=NF1 PE=4 SV=2;tr|A0A3Q2IIN7|A0A3Q2IIN7_HORSE Neurofibromin 1 OS=Equus caballus OX=9796 GN=NF1 PE=4 SV=2;tr|A0A3Q2HTJ8|A0A3Q2HTJ8_HORSE Neurofibromin 1 OS=Equus caballus OX=9796 GN=NF1 PE=4
25.2144	24.9141	25.4597	25.3926	25.3132	25.166	25.094	25.2729	25.2429	25.0311	25.197	24.8403	25.0055	25.0823	25.403	6	6	3	39.8	39.8	17.1	20.513	0	8.7051	1814100000	8	41	A0A3Q2GSD9	A0A3Q2GSD9	LOC100057416	15	tr|A0A3Q2GSD9|A0A3Q2GSD9_HORSE Malignant T-cell-amplified sequence OS=Equus caballus OX=9796 GN=LOC100057416 PE=3 SV=1
24.7034	24.5307	24.7676	24.0909	23.5828	24.6163	24.7459	24.7583	24.7816	26.6036	26.4805	26.5241	24.6793	24.9187	25.0967	12	12	12	45.8	45.8	45.8	45.997	0	73.619	3404700000	22	63	A0A3Q2GSF0;F6YQH0;A0A3Q2HTW8	A0A3Q2GSF0;F6YQH0;A0A3Q2HTW8	GRHPR	16	tr|A0A3Q2GSF0|A0A3Q2GSF0_HORSE Glyoxylate and hydroxypyruvate reductase OS=Equus caballus OX=9796 GN=GRHPR PE=3 SV=1;tr|F6YQH0|F6YQH0_HORSE Glyoxylate and hydroxypyruvate reductase OS=Equus caballus OX=9796 GN=GRHPR PE=3 SV=2;tr|A0A3Q2HTW8|A0A3Q2HTW8_HORSE
25.9757	25.9771	25.7345	26.2315	25.4664	25.8161	22.3588	22.9371	23.2259	26.1569	26.5214	26.0924	22.6099	22.7925	22.0665	3	3	3	13.5	13.5	13.5	23.807	0	8.578	1233500000	6	18	A0A3Q2GXG6;A0A3Q2GSH4	A0A3Q2GXG6;A0A3Q2GSH4	HMGB3	18	tr|A0A3Q2GXG6|A0A3Q2GXG6_HORSE High mobility group box 3 OS=Equus caballus OX=9796 GN=HMGB3 PE=3 SV=1;tr|A0A3Q2GSH4|A0A3Q2GSH4_HORSE High mobility group box 3 OS=Equus caballus OX=9796 GN=HMGB3 PE=3 SV=2
22.2185	22.7317	22.1641	22.7257	21.8292	21.8814	21.7228	22.2658	22.8687	25.589	25.5024	25.5997	22.4871	22.4618	22.7001	5	5	5	6.9	6.9	6.9	130.19	0	7.3348	911230000	66	11	A0A3Q2HTL4;A0A3Q2HF02;F7AG66;A0A3Q2H2N8;A0A3Q2GSH5;A0A3Q2H560;A0A3Q2GSW7;A0A3Q2GZ75;A0A3Q2H2L4	A0A3Q2HTL4;A0A3Q2HF02;F7AG66;A0A3Q2H2N8;A0A3Q2GSH5;A0A3Q2H560;A0A3Q2GSW7;A0A3Q2GZ75;A0A3Q2H2L4	LIMCH1	19	tr|A0A3Q2HTL4|A0A3Q2HTL4_HORSE LIM and calponin homology domains 1 OS=Equus caballus OX=9796 GN=LIMCH1 PE=4 SV=2;tr|A0A3Q2HF02|A0A3Q2HF02_HORSE LIM and calponin homology domains 1 OS=Equus caballus OX=9796 GN=LIMCH1 PE=4 SV=1;tr|F7AG66|F7AG66_HORSE LIM and
26.3711	26.3246	26.0229	25.9923	26.4851	26.2604	26.6531	26.6075	26.6984	26.267	26.3089	26.3139	26.4876	26.4691	26.3982	11	11	9	23.2	23.2	20.2	60.819	0	55.229	6118000000	26	111	A0A3Q2GUH5;A0A3Q2GSI8;A0A3Q2GZ80;A0A3Q2GTD4;A0A5F5PXS3;A0A3Q2IB23;F6UWG4	A0A3Q2GUH5;A0A3Q2GSI8;A0A3Q2GZ80;A0A3Q2GTD4;A0A5F5PXS3;A0A3Q2IB23;F6UWG4	FXR1	20	tr|A0A3Q2GUH5|A0A3Q2GUH5_HORSE FMR1 autosomal homolog 1 OS=Equus caballus OX=9796 GN=FXR1 PE=3 SV=1;tr|A0A3Q2GSI8|A0A3Q2GSI8_HORSE FMR1 autosomal homolog 1 OS=Equus caballus OX=9796 GN=FXR1 PE=3 SV=2;tr|A0A3Q2GZ80|A0A3Q2GZ80_HORSE FMR1 autosomal homolog 1
26.0043	26.0369	26.0089	27.5739	27.5751	27.6417	26.3149	26.2159	26.1811	23.3668	23.0378	22.3407	25.9512	26.2352	26.151	12	12	12	35.5	35.5	35.5	41.924	0	75.28	4094500000	17	86	O46403;A0A3Q2GSJ8;A0A3Q2I6I5	O46403;A0A3Q2GSJ8;A0A3Q2I6I5	BGN	21	sp|O46403|PGS1_HORSE Biglycan OS=Equus caballus OX=9796 GN=BGN PE=2 SV=1;tr|A0A3Q2GSJ8|A0A3Q2GSJ8_HORSE Biglycan OS=Equus caballus OX=9796 GN=BGN PE=3 SV=1;tr|A0A3Q2I6I5|A0A3Q2I6I5_HORSE Biglycan OS=Equus caballus OX=9796 GN=BGN PE=3 SV=2
24.8221	24.7687	25.1159	24.3912	23.8702	24.537	24.8032	24.861	24.6886	25.7929	25.7386	25.7215	24.9662	25.1388	25.1724	13	13	1	11.9	11.9	1.1	163.26	0	37.571	1807600000	85	66	A0A3Q2LGY5;A0A3Q2GSJ9;A0A3Q2LFG6;A0A3Q2L9I9;F6XC09;A0A3Q2GSL1;A0A3Q2HZL9;A0A3Q2I5N6	A0A3Q2LGY5;A0A3Q2GSJ9;A0A3Q2LFG6;A0A3Q2L9I9;F6XC09;A0A3Q2GSL1;A0A3Q2HZL9;A0A3Q2I5N6	CLASP2	22	tr|A0A3Q2LGY5|A0A3Q2LGY5_HORSE Cytoplasmic linker associated protein 2 OS=Equus caballus OX=9796 GN=CLASP2 PE=4 SV=2;tr|A0A3Q2GSJ9|A0A3Q2GSJ9_HORSE Cytoplasmic linker associated protein 2 OS=Equus caballus OX=9796 GN=CLASP2 PE=4 SV=1;tr|A0A3Q2LFG6|A0A3Q2LF
23.6869	23.8797	23.9101	23.308	23.5105	23.5086	23.691	23.414	24.0268	24.1788	24.1209	23.8277	23.6707	23.7123	23.796	14	14	14	21.7	21.7	21.7	98.859	0	62.824	1057100000	45	49	A0A3Q2HX20;A0A3Q2GSL5;F6WFQ1;A0A5F5PQM4;A0A3Q2HWL5	A0A3Q2HX20;A0A3Q2GSL5;F6WFQ1;A0A5F5PQM4;A0A3Q2HWL5	EPS15	25	tr|A0A3Q2HX20|A0A3Q2HX20_HORSE Epidermal growth factor receptor pathway substrate 15 OS=Equus caballus OX=9796 GN=EPS15 PE=4 SV=2;tr|A0A3Q2GSL5|A0A3Q2GSL5_HORSE Epidermal growth factor receptor pathway substrate 15 OS=Equus caballus OX=9796 GN=EPS15 PE=4 S
27.0277	26.9337	26.6881	27.2807	27.082	27.4205	26.5227	26.5572	26.4652	27.1536	27.4565	27.3405	26.3099	26.225	26.2353	11	11	1	33.8	33.8	4.8	44.721	0	40.928	4470400000	21	95	A0A3Q2GSM1;F6TAG7;A0A3Q2HF23	A0A3Q2GSM1	PRPS2	27	tr|A0A3Q2GSM1|A0A3Q2GSM1_HORSE Ribose-phosphate diphosphokinase OS=Equus caballus OX=9796 GN=PRPS2 PE=3 SV=1
31.5638	31.5348	31.5404	31.7624	31.7389	31.7812	32.002	31.9884	31.9808	30.7182	30.7647	30.7522	31.6562	31.6189	31.6271	38	38	33	48.6	48.6	41	74.438	0	323.31	604640000000	33	2651	A0A3Q2GSM3;A0A3Q2KJL6;F6V7C1;A0A3Q2IEM4;A0A3Q2HBA6;A0A3Q2LN42;A0A3Q2LC04;A0A5F5PGL4	A0A3Q2GSM3;A0A3Q2KJL6;F6V7C1;A0A3Q2IEM4;A0A3Q2HBA6;A0A3Q2LN42;A0A3Q2LC04	ENO1	28	tr|A0A3Q2GSM3|A0A3Q2GSM3_HORSE Phosphopyruvate hydratase OS=Equus caballus OX=9796 GN=ENO1 PE=3 SV=1;tr|A0A3Q2KJL6|A0A3Q2KJL6_HORSE Phosphopyruvate hydratase OS=Equus caballus OX=9796 GN=ENO1 PE=3 SV=2;tr|F6V7C1|F6V7C1_HORSE Phosphopyruvate hydratase OS=Eq
24.0296	23.9011	23.9015	24.2351	23.8962	24.0747	24.1716	24.4693	24.5081	24.3135	24.5487	24.7951	24.5978	24.4306	24.2794	10	10	8	23	23	19.2	58.97	0	38.475	1204800000	20	59	A0A3Q2GSP0;A0A3Q2GSV5	A0A3Q2GSP0;A0A3Q2GSV5	CELF1	29	tr|A0A3Q2GSP0|A0A3Q2GSP0_HORSE CUGBP Elav-like family member 1 OS=Equus caballus OX=9796 GN=CELF1 PE=3 SV=2;tr|A0A3Q2GSV5|A0A3Q2GSV5_HORSE CUGBP Elav-like family member 1 OS=Equus caballus OX=9796 GN=CELF1 PE=3 SV=1
23.3913	21.7667	22.664	22.3472	22.3174	21.2359	22.3265	21.8643	21.9263	27.3885	26.7119	27.2679	21.3115	22.0983	23.2251	10	10	5	30	30	17.1	54.82	0	32.863	2362500000	28	51	A0A3Q2GSP8;A0A3Q2I4F2;F6UWC6;A0A3Q2LIW7;A0A5F5PRA6;F7ACN9;A0A5F5PLV7;A0A5F5PEV4;A0A5F5PNV2;F6UNL3;A0A3Q2IDF6;F6ZTD7	A0A3Q2GSP8;A0A3Q2I4F2	SIRPA	31	tr|A0A3Q2GSP8|A0A3Q2GSP8_HORSE Tyrosine-protein phosphatase non-receptor type substrate 1 OS=Equus caballus OX=9796 GN=SIRPA PE=4 SV=2;tr|A0A3Q2I4F2|A0A3Q2I4F2_HORSE Signal-regulatory protein beta-1 OS=Equus caballus OX=9796 GN=SIRPA PE=4 SV=1
24.815	24.8531	24.8311	25.1181	25.3076	25.057	24.988	24.9379	24.8697	25.42	25.4032	25.1667	25.3071	25.2148	25.2666	5	5	5	31.1	31.1	31.1	22.275	0	32.298	1579300000	10	48	F6WKA8;A0A3Q2I380;F6YQS5;A0A3Q2GST2;A0A3Q2KM27;F6W627	F6WKA8;A0A3Q2I380;F6YQS5;A0A3Q2GST2;A0A3Q2KM27;F6W627	TPD52L2	34	tr|F6WKA8|F6WKA8_HORSE Tumor protein D54 OS=Equus caballus OX=9796 GN=TPD52L2 PE=3 SV=2;tr|A0A3Q2I380|A0A3Q2I380_HORSE Tumor protein D54 OS=Equus caballus OX=9796 GN=TPD52L2 PE=3 SV=2;tr|F6YQS5|F6YQS5_HORSE Tumor protein D54 OS=Equus caballus OX=9796 GN=TP
25.7662	25.3413	25.2156	25.9435	26.3278	25.6936	25.6369	24.6904	25.8513	28.8587	29.4166	28.8225	24.2426	24.3533	24.149	26	25	23	43.6	42.7	40.6	102.2	0	234.33	8210500000	41	118	A0A3Q2GST7;A0A3Q2HZN2;Q867C9;A0A3Q2H8U7;A0A3Q2H8A2	A0A3Q2GST7;A0A3Q2HZN2;Q867C9;A0A3Q2H8U7;A0A3Q2H8A2	PFKM	35	tr|A0A3Q2GST7|A0A3Q2GST7_HORSE ATP-dependent 6-phosphofructokinase OS=Equus caballus OX=9796 GN=PFKM PE=3 SV=1;tr|A0A3Q2HZN2|A0A3Q2HZN2_HORSE ATP-dependent 6-phosphofructokinase OS=Equus caballus OX=9796 GN=PFKM PE=3 SV=2;sp|Q867C9|PFKAM_HORSE ATP-dependen
23.8294	24.2672	24.0604	23.6178	24.131	23.9044	21.584	22.1163	23.9796	24.3391	24.5985	24.3578	22.087	23.5512	23.7761	6	6	5	9.4	9.4	7.7	76.104	0	4.6368	886830000	32	9	A0A3Q2H385;A0A3Q2I0K1;A0A3Q2HE92;F7BQG6;A0A3Q2IDF9;A0A3Q2GSV3	A0A3Q2H385;A0A3Q2I0K1;A0A3Q2HE92;F7BQG6;A0A3Q2IDF9;A0A3Q2GSV3	RHOT1	36	tr|A0A3Q2H385|A0A3Q2H385_HORSE Mitochondrial Rho GTPase OS=Equus caballus OX=9796 GN=RHOT1 PE=3 SV=1;tr|A0A3Q2I0K1|A0A3Q2I0K1_HORSE Mitochondrial Rho GTPase OS=Equus caballus OX=9796 GN=RHOT1 PE=3 SV=2;tr|A0A3Q2HE92|A0A3Q2HE92_HORSE Mitochondrial Rho GTPas
26.8941	26.8046	26.9055	27.5035	27.5981	27.5342	27.2036	27.2448	27.2635	27.9399	27.9903	27.957	27.7281	27.7405	27.745	31	31	31	34.3	34.3	34.3	112.35	0	323.31	26134000000	46	401	A0A3Q2HB30;P18907;A0A3Q2H1X8;A0A3Q2GSX2;A0A3Q2LSQ9;F6QQ59;A0A3Q2HPA3;A0A3Q2IDY1;A0A3Q2HT25;A0A3Q2LSW9;F6QDE9;A0A3Q2KVK7;F6RQ03;F7DHD7;A0A5F5PH08;F7AFJ4	A0A3Q2HB30;P18907;A0A3Q2H1X8;A0A3Q2GSX2;A0A3Q2LSQ9	ATP1A1	37	tr|A0A3Q2HB30|A0A3Q2HB30_HORSE Sodium/potassium-transporting ATPase subunit alpha OS=Equus caballus OX=9796 GN=ATP1A1 PE=3 SV=2;sp|P18907|AT1A1_HORSE Sodium/potassium-transporting ATPase subunit alpha-1 OS=Equus caballus OX=9796 GN=ATP1A1 PE=3 SV=1;tr|A0A3
25.2929	23.1386	22.4647	21.9576	21.8821	21.696	22.4623	22.4486	22.2232	24.8476	25.0361	24.8722	24.7943	24.8433	24.6022	3	3	3	7.6	7.6	7.6	52.016	0	5.4816	780870000	25	7	A0A3Q2GSY8;F7B8T0;A0A3Q2I8G2	A0A3Q2GSY8;F7B8T0;A0A3Q2I8G2	NPEPL1	39	tr|A0A3Q2GSY8|A0A3Q2GSY8_HORSE Aminopeptidase like 1 OS=Equus caballus OX=9796 GN=NPEPL1 PE=3 SV=1;tr|F7B8T0|F7B8T0_HORSE Aminopeptidase like 1 OS=Equus caballus OX=9796 GN=NPEPL1 PE=3 SV=3;tr|A0A3Q2I8G2|A0A3Q2I8G2_HORSE Aminopeptidase like 1 OS=Equus caba
24.1377	24.1984	23.9932	24.69	24.7151	24.6673	24.2691	24.4182	24.5305	22.6225	23.1686	22.7107	24.8744	24.3361	24.5046	12	12	10	8.8	8.8	7.7	185.88	0	21.313	1015800000	75	48	A0A5F5PG40;F7A5X7;A0A3Q2GT04;A0A3Q2H7L5;A0A3Q2LBI2;A0A3Q2KRM9;A0A3Q2GZX8;A0A3Q2HYF2;A0A5F5PN50	A0A5F5PG40;F7A5X7;A0A3Q2GT04;A0A3Q2H7L5;A0A3Q2LBI2;A0A3Q2KRM9;A0A3Q2GZX8;A0A3Q2HYF2;A0A5F5PN50	CDC42BPA	41	tr|A0A5F5PG40|A0A5F5PG40_HORSE Non-specific serine/threonine protein kinase OS=Equus caballus OX=9796 GN=CDC42BPA PE=3 SV=1;tr|F7A5X7|F7A5X7_HORSE Non-specific serine/threonine protein kinase OS=Equus caballus OX=9796 GN=CDC42BPA PE=3 SV=3;tr|A0A3Q2GT04|A0
26.5866	26.6877	26.6023	26.9263	27.0841	26.9349	26.8782	26.8968	26.8757	26.272	26.1744	26.3642	26.9786	27.0591	27.0185	11	11	11	14.4	14.4	14.4	110.73	0	103.25	6244700000	54	130	A0A3Q2LDE0;A0A3Q2HUC9;A0A3Q2GT15;A0A3Q2IL57;A0A3Q2IH58;A0A3Q2HKN1;F6RKN6;A0A5F5Q248	A0A3Q2LDE0;A0A3Q2HUC9;A0A3Q2GT15;A0A3Q2IL57;A0A3Q2IH58;A0A3Q2HKN1;F6RKN6	DPP9	42	tr|A0A3Q2LDE0|A0A3Q2LDE0_HORSE Dipeptidyl peptidase 9 OS=Equus caballus OX=9796 GN=DPP9 PE=4 SV=1;tr|A0A3Q2HUC9|A0A3Q2HUC9_HORSE Dipeptidyl peptidase 9 OS=Equus caballus OX=9796 GN=DPP9 PE=4 SV=1;tr|A0A3Q2GT15|A0A3Q2GT15_HORSE Dipeptidyl peptidase 9 OS=Equ
27.5818	27.5544	27.6451	27.5393	27.4342	27.4899	28.077	27.9659	28.0278	26.4933	26.5094	26.417	27.3903	27.4121	27.389	33	28	28	50.8	42.8	42.8	93.423	0	178.94	19632000000	52	302	A0A3Q2GT23;B9A9Y7;A0A3Q2I4T2	A0A3Q2GT23;B9A9Y7;A0A3Q2I4T2	PYGL	43	tr|A0A3Q2GT23|A0A3Q2GT23_HORSE Alpha-1,4 glucan phosphorylase OS=Equus caballus OX=9796 GN=PYGL PE=3 SV=2;tr|B9A9Y7|B9A9Y7_HORSE Alpha-1,4 glucan phosphorylase OS=Equus caballus OX=9796 GN=PYGL PE=2 SV=1;tr|A0A3Q2I4T2|A0A3Q2I4T2_HORSE Alpha-1,4 glucan phos
22.1511	22.0748	22.3233	23.6821	22.2626	22.7219	22.5323	23.2773	21.7891	23.6994	24.0941	24.1809	23.0314	23.3372	22.6255	8	7	7	33.4	31.2	31.2	39.824	0	11.874	211800000	23	12	A0A5F5PRF9;A0A5F5PU96;A0A5F5PIG0;F6VEI4;A0A3Q2GT36;A0A5F5PHH7;A0A5F5PW32	A0A5F5PRF9;A0A5F5PU96;A0A5F5PIG0;F6VEI4;A0A3Q2GT36;A0A5F5PHH7;A0A5F5PW32	CAP2	44	tr|A0A5F5PRF9|A0A5F5PRF9_HORSE Adenylyl cyclase-associated protein OS=Equus caballus OX=9796 GN=CAP2 PE=3 SV=1;tr|A0A5F5PU96|A0A5F5PU96_HORSE Adenylyl cyclase-associated protein OS=Equus caballus OX=9796 GN=CAP2 PE=3 SV=1;tr|A0A5F5PIG0|A0A5F5PIG0_HORSE Ade
25.3127	23.4958	23.453	21.6278	24.3967	24.1921	23.6747	24.6406	25.3827	26.4783	26.9055	26.3296	22.4587	24.1896	24.6305	16	16	16	29.8	29.8	29.8	92.12	0	150.31	2410100000	34	65	A0A3Q2GT55;F7DG19;A0A5F5PEW3	A0A3Q2GT55;F7DG19	NCBP1	45	tr|A0A3Q2GT55|A0A3Q2GT55_HORSE Nuclear cap binding protein subunit 1 OS=Equus caballus OX=9796 GN=NCBP1 PE=3 SV=1;tr|F7DG19|F7DG19_HORSE Nuclear cap binding protein subunit 1 OS=Equus caballus OX=9796 GN=NCBP1 PE=3 SV=2
25.6871	25.7726	25.5552	25.0645	25.2704	25.2525	25.0544	25.3966	25.2851	25.5897	25.6024	25.7468	25.6995	25.4519	25.4509	8	8	7	32.6	32.6	30.3	46.501	0	96.545	1969900000	19	59	A0A3Q2GT75;F6V852;A0A3Q2H3X9;A0A3Q2HP45	A0A3Q2GT75;F6V852;A0A3Q2H3X9;A0A3Q2HP45	CTBP1	46	tr|A0A3Q2GT75|A0A3Q2GT75_HORSE C-terminal binding protein 1 OS=Equus caballus OX=9796 GN=CTBP1 PE=3 SV=2;tr|F6V852|F6V852_HORSE C-terminal binding protein 1 OS=Equus caballus OX=9796 GN=CTBP1 PE=3 SV=2;tr|A0A3Q2H3X9|A0A3Q2H3X9_HORSE C-terminal binding prot
24.0289	23.8409	23.8707	22.9937	23.697	22.4449	22.6865	22.8636	23.7968	23.8579	23.6447	23.9144	23.6942	23.6986	23.6919	4	4	4	8.4	8.4	8.4	97.775	0	8.9246	414650000	45	24	F7A9P2;A0A5F5PZM4;A0A3Q2GT90	F7A9P2;A0A5F5PZM4;A0A3Q2GT90	OGA	47	tr|F7A9P2|F7A9P2_HORSE O-GlcNAcase OS=Equus caballus OX=9796 GN=OGA PE=4 SV=2;tr|A0A5F5PZM4|A0A5F5PZM4_HORSE O-GlcNAcase OS=Equus caballus OX=9796 GN=OGA PE=4 SV=1;tr|A0A3Q2GT90|A0A3Q2GT90_HORSE O-GlcNAcase OS=Equus caballus OX=9796 GN=OGA PE=4 SV=1
25.2539	25.2181	25.2788	25.2257	25.2675	25.2052	25.3573	25.2988	25.3278	25.5304	25.4254	25.4268	25.3865	25.3487	25.3804	59	59	59	17.6	17.6	17.6	562.49	0	180	9772900000	235	296	A0A5F5PHX3;A0A3Q2KP45;A0A3Q2H142;F6STT4;A0A3Q2GTB7;A0A3Q2HLH1;F6WHG2;A0A5F5PJ93;A0A5F5Q225	A0A5F5PHX3;A0A3Q2KP45;A0A3Q2H142;F6STT4;A0A3Q2GTB7;A0A3Q2HLH1;F6WHG2;A0A5F5PJ93;A0A5F5Q225	UBR4	49	tr|A0A5F5PHX3|A0A5F5PHX3_HORSE Ubiquitin protein ligase E3 component n-recognin 4 OS=Equus caballus OX=9796 GN=UBR4 PE=3 SV=1;tr|A0A3Q2KP45|A0A3Q2KP45_HORSE Ubiquitin protein ligase E3 component n-recognin 4 OS=Equus caballus OX=9796 GN=UBR4 PE=3 SV=1;tr|A
22.4742	22.4212	22.9515	23.4531	23.1216	21.7589	22.848	22.6526	22.1768	23.5175	23.7283	23.7881	23.0187	23.047	23.1549	4	4	4	3.9	3.9	3.9	149.91	0	5.8184	265540000	60	11	A0A3Q2GTD3;A0A3Q2HRI0;F7ARP6;A0A3Q2HW88;A0A3Q2GWF7;A0A3Q2H612;A0A3Q2HYW3;A0A3Q2HXG2	A0A3Q2GTD3;A0A3Q2HRI0;F7ARP6;A0A3Q2HW88;A0A3Q2GWF7;A0A3Q2H612;A0A3Q2HYW3;A0A3Q2HXG2	PIK3R4	50	tr|A0A3Q2GTD3|A0A3Q2GTD3_HORSE Non-specific serine/threonine protein kinase OS=Equus caballus OX=9796 GN=PIK3R4 PE=4 SV=1;tr|A0A3Q2HRI0|A0A3Q2HRI0_HORSE Non-specific serine/threonine protein kinase OS=Equus caballus OX=9796 GN=PIK3R4 PE=4 SV=1;tr|F7ARP6|F7
25.1612	24.9696	25.1503	25.1168	24.929	24.8062	25.0429	25.0564	25.1499	25.0842	24.972	25.0906	25.1192	25.2453	25.6012	4	4	4	7.3	7.3	7.3	80.594	0	7.3708	1502300000	29	28	A0A3Q2I4H0;A0A3Q2HLP1;A0A3Q2ICW6;A0A3Q2GTF3	A0A3Q2I4H0;A0A3Q2HLP1;A0A3Q2ICW6;A0A3Q2GTF3	BCLAF1	52	tr|A0A3Q2I4H0|A0A3Q2I4H0_HORSE BCL2 associated transcription factor 1 OS=Equus caballus OX=9796 GN=BCLAF1 PE=3 SV=1;tr|A0A3Q2HLP1|A0A3Q2HLP1_HORSE BCL2 associated transcription factor 1 OS=Equus caballus OX=9796 GN=BCLAF1 PE=3 SV=1;tr|A0A3Q2ICW6|A0A3Q2ICW6
26.7111	26.7938	27.2044	27.1613	26.9926	27.125	26.9333	27.1541	26.7971	26.8955	26.9909	26.9788	27.3297	26.8253	27.1902	6	6	4	11.2	11.2	4.2	34.201	0	24.437	4574600000	18	66	A0A3Q2GTG5	A0A3Q2GTG5	DYNLL2	53	tr|A0A3Q2GTG5|A0A3Q2GTG5_HORSE Dynein light chain OS=Equus caballus OX=9796 PE=3 SV=1
25.5132	25.56	25.4123	25.9963	26.2798	25.9488	26.0304	26.0253	25.9691	22.6503	22.9089	21.4531	26.1444	26.1148	26.1635	15	15	15	26.9	26.9	26.9	83.581	0	54.705	3696000000	32	94	F6R694;A0A3Q2HZK3;A0A3Q2GTH6;A0A3Q2ICZ2;A0A3Q2LSJ6;A0A3Q2HFY9;A0A3Q2HZ35	F6R694;A0A3Q2HZK3;A0A3Q2GTH6;A0A3Q2ICZ2;A0A3Q2LSJ6;A0A3Q2HFY9;A0A3Q2HZ35	ASPH	54	tr|F6R694|F6R694_HORSE Aspartate beta-hydroxylase OS=Equus caballus OX=9796 GN=ASPH PE=3 SV=2;tr|A0A3Q2HZK3|A0A3Q2HZK3_HORSE Aspartate beta-hydroxylase OS=Equus caballus OX=9796 GN=ASPH PE=3 SV=1;tr|A0A3Q2GTH6|A0A3Q2GTH6_HORSE Aspartate beta-hydroxylase OS
23.2046	22.6043	22.2847	21.7529	22.9423	23.0854	23.1901	22.1707	21.9947	23.5635	23.0885	22.9448	23.838	21.8311	22.499	2	2	2	1.1	1.1	1.1	266.16	0.00029343	2.0397	97968000	112	4	A0A3Q2LJG5;A0A3Q2GZL8;A0A3Q2HH61;A0A3Q2GTI6;A0A3Q2H129	A0A3Q2LJG5;A0A3Q2GZL8;A0A3Q2HH61;A0A3Q2GTI6;A0A3Q2H129	ATRX	55	tr|A0A3Q2LJG5|A0A3Q2LJG5_HORSE DNA helicase OS=Equus caballus OX=9796 GN=ATRX PE=4 SV=2;tr|A0A3Q2GZL8|A0A3Q2GZL8_HORSE DNA helicase OS=Equus caballus OX=9796 GN=ATRX PE=4 SV=2;tr|A0A3Q2HH61|A0A3Q2HH61_HORSE DNA helicase OS=Equus caballus OX=9796 GN=ATRX PE
23.1864	22.4284	22.9394	23.2598	23.1045	23.1554	23.2375	23.1512	22.9776	23.6569	23.5489	23.2909	23.0333	23.1644	22.2874	3	3	3	6.5	6.5	6.5	71.339	0	9.5987	236530000	30	11	A0A3Q2I1S1;A0A3Q2GTI7;F6YNQ4;A0A3Q2HAE6;A0A3Q2HEM8;A0A3Q2HLW6;A0A3Q2LRT9	A0A3Q2I1S1;A0A3Q2GTI7;F6YNQ4;A0A3Q2HAE6;A0A3Q2HEM8;A0A3Q2HLW6;A0A3Q2LRT9	ATL2	56	tr|A0A3Q2I1S1|A0A3Q2I1S1_HORSE Atlastin GTPase 2 OS=Equus caballus OX=9796 GN=ATL2 PE=3 SV=1;tr|A0A3Q2GTI7|A0A3Q2GTI7_HORSE Atlastin GTPase 2 OS=Equus caballus OX=9796 GN=ATL2 PE=3 SV=2;tr|F6YNQ4|F6YNQ4_HORSE Atlastin GTPase 2 OS=Equus caballus OX=9796 GN=
21.7702	22.8539	22.1424	23.2261	23.2907	23.4435	23.2378	23.5699	22.1797	24.1477	24.2009	23.5246	22.9006	22.9937	23.0447	3	3	3	6.2	6.2	6.2	118.16	0	9.9419	238110000	51	6	A0A3Q2KTJ7;F7ABX4;F6ZGG3;A0A3Q2GXR0;A0A3Q2GTJ1;F7ABH5	A0A3Q2KTJ7;F7ABX4;F6ZGG3;A0A3Q2GXR0;A0A3Q2GTJ1;F7ABH5	SLC4A7	57	tr|A0A3Q2KTJ7|A0A3Q2KTJ7_HORSE Anion exchange protein OS=Equus caballus OX=9796 GN=SLC4A7 PE=3 SV=1;tr|F7ABX4|F7ABX4_HORSE Anion exchange protein OS=Equus caballus OX=9796 GN=SLC4A7 PE=3 SV=3;tr|F6ZGG3|F6ZGG3_HORSE Anion exchange protein OS=Equus caballus
25.8452	25.7199	26.1963	25.5231	24.9422	25.2812	24.2182	23.8683	24.0094	27.2189	27.0921	27.0436	24.6665	24.8665	24.6108	16	16	16	61.9	61.9	61.9	44.196	0	69.674	5021200000	23	95	A0A3Q2GTM7;F7D1J3;A0A3Q2I3C5;A0A5F5PVC2;A0A5F5PLH3	A0A3Q2GTM7;F7D1J3;A0A3Q2I3C5;A0A5F5PVC2;A0A5F5PLH3	CTH	59	tr|A0A3Q2GTM7|A0A3Q2GTM7_HORSE Cystathionine gamma-lyase OS=Equus caballus OX=9796 GN=CTH PE=3 SV=1;tr|F7D1J3|F7D1J3_HORSE Cystathionine gamma-lyase OS=Equus caballus OX=9796 GN=CTH PE=3 SV=1;tr|A0A3Q2I3C5|A0A3Q2I3C5_HORSE Cystathionine gamma-lyase OS=Equu
24.5822	24.3397	24.8053	24.1488	23.9659	24.4112	24.2367	24.3248	24.1696	25.6905	25.4576	25.5921	24.1353	24.3524	24.2896	10	10	9	14.4	14.4	13.4	89.714	0	11.346	1239600000	47	31	F6VU10;A0A3Q2GTN7	F6VU10;A0A3Q2GTN7	AFG3L2	61	tr|F6VU10|F6VU10_HORSE AFG3 like matrix AAA peptidase subunit 2 OS=Equus caballus OX=9796 GN=AFG3L2 PE=3 SV=2;tr|A0A3Q2GTN7|A0A3Q2GTN7_HORSE AFG3 like matrix AAA peptidase subunit 2 OS=Equus caballus OX=9796 GN=AFG3L2 PE=3 SV=1
25.5703	25.7633	25.7684	26.017	25.4441	25.8886	25.6394	25.136	25.3434	25.7398	25.5321	25.5429	25.3629	25.1084	25.6593	6	6	6	27.9	27.9	27.9	40.783	0	36.048	1715100000	15	33	F6YRF3;A0A3Q2LT62;A0A5F5PLR3;A0A3Q2GTP1	F6YRF3;A0A3Q2LT62;A0A5F5PLR3;A0A3Q2GTP1	SH3GLB1	62	tr|F6YRF3|F6YRF3_HORSE Endophilin-B1 OS=Equus caballus OX=9796 GN=SH3GLB1 PE=3 SV=2;tr|A0A3Q2LT62|A0A3Q2LT62_HORSE Endophilin-B1 OS=Equus caballus OX=9796 GN=SH3GLB1 PE=3 SV=1;tr|A0A5F5PLR3|A0A5F5PLR3_HORSE Endophilin-B1 OS=Equus caballus OX=9796 GN=SH3GLB
22.4782	21.561	22.1798	22.968	22.0256	21.878	22.9441	22.0523	23.5408	23.0892	22.946	23.513	22.4785	21.4356	23.043	4	4	4	3	3	3	210.28	0	2.7773	214390000	90	14	F7DSP1;A0A3Q2L8B1;A0A3Q2GTR3;A0A3Q2ICL3;F7D7K2	F7DSP1;A0A3Q2L8B1;A0A3Q2GTR3;A0A3Q2ICL3;F7D7K2	DENND4C	63	tr|F7DSP1|F7DSP1_HORSE DENN domain containing 4C OS=Equus caballus OX=9796 GN=DENND4C PE=4 SV=2;tr|A0A3Q2L8B1|A0A3Q2L8B1_HORSE DENN domain containing 4C OS=Equus caballus OX=9796 GN=DENND4C PE=4 SV=2;tr|A0A3Q2GTR3|A0A3Q2GTR3_HORSE DENN domain containing 4C
25.0466	25.0201	24.6672	24.875	25.0352	24.7078	25.0957	25.0728	25.0666	22.9045	24.2661	22.6871	25.2025	25.0955	25.2792	5	5	5	9.6	9.6	9.6	109.73	0	18.237	798440000	51	34	A0A3Q2H541;F6QI34;F6QI66;A0A3Q2GTR4	A0A3Q2H541;F6QI34;F6QI66;A0A3Q2GTR4	HERC4	64	tr|A0A3Q2H541|A0A3Q2H541_HORSE HECT and RLD domain containing E3 ubiquitin protein ligase 4 OS=Equus caballus OX=9796 GN=HERC4 PE=4 SV=2;tr|F6QI34|F6QI34_HORSE HECT and RLD domain containing E3 ubiquitin protein ligase 4 OS=Equus caballus OX=9796 GN=HERC4
27.953	27.8178	27.8748	27.8823	27.6988	27.8506	27.5167	27.5293	27.6197	24.2593	24.1753	23.8621	27.2761	27.3677	27.4547	15	15	15	33.8	33.8	33.8	43.379	0	323.31	22606000000	15	285	A0A3Q2GTR9;F7CS30	A0A3Q2GTR9;F7CS30	CAVIN1	65	tr|A0A3Q2GTR9|A0A3Q2GTR9_HORSE Caveolae associated protein 1 OS=Equus caballus OX=9796 GN=CAVIN1 PE=3 SV=1;tr|F7CS30|F7CS30_HORSE Caveolae associated protein 1 OS=Equus caballus OX=9796 GN=CAVIN1 PE=3 SV=3
27.883	27.8972	27.8671	27.5637	27.5416	27.648	27.1873	27.2501	27.1971	26.8803	26.9374	26.9577	27.6474	27.6232	27.5843	15	15	15	74.8	74.8	74.8	38.777	0	283.96	18557000000	14	293	A0A3Q2GTT9;A0A3Q2HDY1;A0A3Q2H2Z9;A0A3Q2H7R9;F7D144	A0A3Q2GTT9;A0A3Q2HDY1;A0A3Q2H2Z9;A0A3Q2H7R9;F7D144	CAPG	66	tr|A0A3Q2GTT9|A0A3Q2GTT9_HORSE Macrophage-capping protein OS=Equus caballus OX=9796 GN=CAPG PE=3 SV=2;tr|A0A3Q2HDY1|A0A3Q2HDY1_HORSE Macrophage-capping protein OS=Equus caballus OX=9796 GN=CAPG PE=3 SV=2;tr|A0A3Q2H2Z9|A0A3Q2H2Z9_HORSE Macrophage-capping pr
30.7434	30.8318	30.8922	30.9198	30.7622	30.8465	31.2335	31.2243	31.2002	30.8067	30.8049	30.7723	30.8409	30.8208	30.877	22	22	19	53.9	53.9	46.5	51.658	0	323.31	185340000000	28	926	A0A3Q2HN78;A0A3Q2GTU4;A0A3Q2L254	A0A3Q2HN78;A0A3Q2GTU4;A0A3Q2L254	ALDOA	67	tr|A0A3Q2HN78|A0A3Q2HN78_HORSE Fructose-bisphosphate aldolase OS=Equus caballus OX=9796 GN=ALDOA PE=3 SV=1;tr|A0A3Q2GTU4|A0A3Q2GTU4_HORSE Fructose-bisphosphate aldolase OS=Equus caballus OX=9796 GN=ALDOA PE=3 SV=2;tr|A0A3Q2L254|A0A3Q2L254_HORSE Fructose-bi
26.6895	26.51	26.6855	27.0149	26.8682	27.0639	26.5507	26.6168	26.5257	25.6774	25.6344	25.6356	26.9075	26.7358	26.8497	13	13	13	35.9	35.9	35.9	41.945	0	46.003	6210200000	21	156	F7C9H8;A0A3Q2GTV3	F7C9H8;A0A3Q2GTV3	LRPAP1	68	tr|F7C9H8|F7C9H8_HORSE LDL receptor related protein associated protein 1 OS=Equus caballus OX=9796 GN=LRPAP1 PE=4 SV=2;tr|A0A3Q2GTV3|A0A3Q2GTV3_HORSE LDL receptor related protein associated protein 1 OS=Equus caballus OX=9796 GN=LRPAP1 PE=4 SV=1
22.4754	23.1356	22.6154	23.3431	22.3314	21.6899	23.2963	21.9983	22.1228	25.422	25.5583	25.6349	23.4176	22.5587	23.3269	7	7	7	16.1	16.1	16.1	83.163	0	37.167	553200000	39	18	A0A3Q2L2A7;A0A3Q2GTX2;F7B8E7;A0A3Q2HFG5;A0A3Q2HPN8;A0A5F5PK16	A0A3Q2L2A7;A0A3Q2GTX2;F7B8E7;A0A3Q2HFG5;A0A3Q2HPN8;A0A5F5PK16	MME	71	tr|A0A3Q2L2A7|A0A3Q2L2A7_HORSE Neprilysin OS=Equus caballus OX=9796 GN=MME PE=4 SV=2;tr|A0A3Q2GTX2|A0A3Q2GTX2_HORSE Neprilysin OS=Equus caballus OX=9796 GN=MME PE=4 SV=1;tr|F7B8E7|F7B8E7_HORSE Neprilysin OS=Equus caballus OX=9796 GN=MME PE=4 SV=1;tr|A0A3Q2
22.8077	21.8909	21.9908	22.7912	22.7058	22.0315	22.1856	22.3643	22.6895	24.7455	24.6835	24.4906	21.7392	22.7327	22.7355	5	5	5	14.8	14.8	14.8	54.881	0	24.035	327360000	27	16	A0A3Q2HVJ0;A0A3Q2GTY0;A0A3Q2IFR6	A0A3Q2HVJ0;A0A3Q2GTY0;A0A3Q2IFR6	ECI2	72	tr|A0A3Q2HVJ0|A0A3Q2HVJ0_HORSE Enoyl-CoA delta isomerase 2 OS=Equus caballus OX=9796 GN=ECI2 PE=4 SV=1;tr|A0A3Q2GTY0|A0A3Q2GTY0_HORSE Enoyl-CoA delta isomerase 2 OS=Equus caballus OX=9796 GN=ECI2 PE=4 SV=1;tr|A0A3Q2IFR6|A0A3Q2IFR6_HORSE Enoyl-CoA delta iso
25.9955	25.9681	25.9878	25.5957	25.47	25.5173	26.1133	26.075	26.0917	26.3066	26.2944	26.2883	25.8968	25.9992	25.9659	91	91	91	45.3	45.3	45.3	289.38	0	323.31	24915000000	166	708	A0A3Q2GTZ7;F6R2I7;A0A3Q2I112;A0A3Q2LAU2	A0A3Q2GTZ7;F6R2I7;A0A3Q2I112;A0A3Q2LAU2	GCN1	73	tr|A0A3Q2GTZ7|A0A3Q2GTZ7_HORSE GCN1 activator of EIF2AK4 OS=Equus caballus OX=9796 GN=GCN1 PE=3 SV=2;tr|F6R2I7|F6R2I7_HORSE GCN1 activator of EIF2AK4 OS=Equus caballus OX=9796 GN=GCN1 PE=3 SV=2;tr|A0A3Q2I112|A0A3Q2I112_HORSE GCN1 activator of EIF2AK4 OS=Eq
23.9014	23.8979	21.9666	23.5671	24.0594	24.137	23.9009	23.7268	24.0599	23.9248	23.8225	23.6929	24.1493	24.1148	23.9006	6	6	5	20.2	20.2	18.3	77.347	0	38.355	558760000	39	24	A0A3Q2GXM5;A0A3Q2GU36;A0A3Q2LM59;F7CFL4;A0A3Q2IH10;A0A3Q2HNC2;A0A3Q2HPA5;A0A5F5PNE0;A0A5F5PV07;A0A3Q2ILZ2	A0A3Q2GXM5;A0A3Q2GU36;A0A3Q2LM59;F7CFL4;A0A3Q2IH10;A0A3Q2HNC2;A0A3Q2HPA5;A0A5F5PNE0;A0A5F5PV07;A0A3Q2ILZ2	ARHGEF7	77	tr|A0A3Q2GXM5|A0A3Q2GXM5_HORSE Rho guanine nucleotide exchange factor 7 OS=Equus caballus OX=9796 GN=ARHGEF7 PE=4 SV=1;tr|A0A3Q2GU36|A0A3Q2GU36_HORSE Rho guanine nucleotide exchange factor 7 OS=Equus caballus OX=9796 GN=ARHGEF7 PE=4 SV=1;tr|A0A3Q2LM59|A0A3
24.548	24.5495	24.5458	24.2197	24.213	23.9055	24.1939	24.1565	24.041	25.1223	25.0822	25.1702	23.9074	24.3813	24.1996	16	16	16	7.5	7.5	7.5	343.6	0	32.533	1326500000	168	59	A0A3Q2I0C9;A0A3Q2HJQ2;F6X5M9;A0A3Q2GU63;F6X5V1;A0A3Q2GY53;A0A3Q2HTF3	A0A3Q2I0C9;A0A3Q2HJQ2;F6X5M9;A0A3Q2GU63;F6X5V1;A0A3Q2GY53;A0A3Q2HTF3	ATM	80	tr|A0A3Q2I0C9|A0A3Q2I0C9_HORSE Serine-protein kinase ATM OS=Equus caballus OX=9796 GN=ATM PE=3 SV=1;tr|A0A3Q2HJQ2|A0A3Q2HJQ2_HORSE Serine-protein kinase ATM OS=Equus caballus OX=9796 GN=ATM PE=3 SV=1;tr|F6X5M9|F6X5M9_HORSE Non-specific serine/threonine pro
25.6288	25.6864	25.7486	26.309	26.6479	26.1431	22.1922	22.6445	21.9971	25.9083	25.8172	25.8329	25.9066	25.6783	25.5753	5	5	5	36.2	36.2	36.2	18.365	0	8.1714	1242200000	12	21	A0A3Q2GU69;F6QE76;A0A3Q2HFC4;A0A5F5PU63	A0A3Q2GU69;F6QE76;A0A3Q2HFC4;A0A5F5PU63	YKT6	81	tr|A0A3Q2GU69|A0A3Q2GU69_HORSE YKT6 v-SNARE homolog OS=Equus caballus OX=9796 GN=YKT6 PE=3 SV=1;tr|F6QE76|F6QE76_HORSE YKT6 v-SNARE homolog OS=Equus caballus OX=9796 GN=YKT6 PE=3 SV=2;tr|A0A3Q2HFC4|A0A3Q2HFC4_HORSE YKT6 v-SNARE homolog OS=Equus caballus OX
26.0556	25.909	26.1157	26.2908	26.2633	26.2025	25.8491	25.9252	26.0432	26.0734	26.2067	26.2458	26.1348	26.0024	26.0424	17	17	10	38.5	38.5	24	62.701	0	71.835	3357600000	35	88	A0A3Q2HD69;A0A3Q2GU98;A0A3Q2HHU4;F6U8Y7;A0A3Q2ILD4;A0A5F5PG11;A0A3Q2H948;F6ZCP0;A0A3Q2I1Q9	A0A3Q2HD69;A0A3Q2GU98;A0A3Q2HHU4;F6U8Y7	KLC1	82	tr|A0A3Q2HD69|A0A3Q2HD69_HORSE Kinesin light chain OS=Equus caballus OX=9796 GN=KLC1 PE=3 SV=2;tr|A0A3Q2GU98|A0A3Q2GU98_HORSE Kinesin light chain OS=Equus caballus OX=9796 GN=KLC1 PE=3 SV=2;tr|A0A3Q2HHU4|A0A3Q2HHU4_HORSE Kinesin light chain OS=Equus caball
24.7485	24.8127	24.6948	24.7543	24.691	24.2531	24.7263	24.6266	24.7733	21.8451	21.8288	22.4807	24.432	24.5676	24.4356	6	6	5	5.9	5.9	5.2	139.68	0	4.8523	868190000	60	23	A0A3Q2GUE0;F6Q2E5;A0A3Q2HIU3	A0A3Q2GUE0;F6Q2E5;A0A3Q2HIU3	SLK	83	tr|A0A3Q2GUE0|A0A3Q2GUE0_HORSE Non-specific serine/threonine protein kinase OS=Equus caballus OX=9796 GN=SLK PE=4 SV=1;tr|F6Q2E5|F6Q2E5_HORSE Non-specific serine/threonine protein kinase OS=Equus caballus OX=9796 GN=SLK PE=4 SV=1;tr|A0A3Q2HIU3|A0A3Q2HIU3_H
28.7529	28.655	28.8271	29.7994	29.564	29.6183	29.6339	29.6743	29.7853	22.5558	23.3482	21.9238	29.2847	29.2958	29.3816	24	24	24	40.6	40.6	40.6	62.571	0	253.66	55325000000	22	370	A0A3Q2GUE8;F7D9N9;A0A3Q2HWP2;A0A3Q2GSD5;A0A3Q2I686	A0A3Q2GUE8;F7D9N9;A0A3Q2HWP2;A0A3Q2GSD5;A0A3Q2I686	CALD1	84	tr|A0A3Q2GUE8|A0A3Q2GUE8_HORSE Caldesmon 1 OS=Equus caballus OX=9796 GN=CALD1 PE=4 SV=2;tr|F7D9N9|F7D9N9_HORSE Caldesmon 1 OS=Equus caballus OX=9796 GN=CALD1 PE=4 SV=3;tr|A0A3Q2HWP2|A0A3Q2HWP2_HORSE Caldesmon 1 OS=Equus caballus OX=9796 GN=CALD1 PE=4 SV=1;
23.9964	23.8973	23.7511	23.9769	22.665	23.8967	23.9028	22.2095	23.8489	23.51	23.7962	23.6613	21.7192	23.1642	23.6412	2	2	2	3.7	3.7	3.7	64.222	0.00057604	1.5578	268520000	37	7	A0A3Q2GUF2	A0A3Q2GUF2	C11orf68	85	tr|A0A3Q2GUF2|A0A3Q2GUF2_HORSE Chromosome 11 open reading frame 68 OS=Equus caballus OX=9796 PE=3 SV=2
25.3754	25.5794	25.4512	25.5163	25.406	25.4227	25.5678	25.5264	25.493	25.552	25.4344	25.5113	25.0679	25.1247	25.0364	7	7	7	37.7	37.7	37.7	26.867	0	84.685	3054500000	12	81	A0A3Q2GUF9;F6QVK5;A0A3Q2ID09;A0A3Q2H5V3	A0A3Q2GUF9;F6QVK5;A0A3Q2ID09;A0A3Q2H5V3	PSME3	87	tr|A0A3Q2GUF9|A0A3Q2GUF9_HORSE Proteasome activator subunit 3 OS=Equus caballus OX=9796 GN=PSME3 PE=3 SV=2;tr|F6QVK5|F6QVK5_HORSE Proteasome activator subunit 3 OS=Equus caballus OX=9796 GN=PSME3 PE=3 SV=3;tr|A0A3Q2ID09|A0A3Q2ID09_HORSE Proteasome activato
24.3462	24.3598	24.4273	24.7991	24.6686	24.585	24.8568	24.6114	24.5051	22.6146	22.3457	22.7986	24.9459	24.9454	24.9065	13	13	13	16.7	16.7	16.7	128.79	0	27.556	1661400000	46	81	A0A3Q2HYE5;A0A3Q2L399;F7E1R0;A0A3Q2H615;A0A3Q2GUK5;A0A3Q2GYI3	A0A3Q2HYE5;A0A3Q2L399;F7E1R0;A0A3Q2H615;A0A3Q2GUK5;A0A3Q2GYI3	FNDC3B	90	tr|A0A3Q2HYE5|A0A3Q2HYE5_HORSE Fibronectin type III domain containing 3B OS=Equus caballus OX=9796 GN=FNDC3B PE=4 SV=1;tr|A0A3Q2L399|A0A3Q2L399_HORSE Fibronectin type III domain containing 3B OS=Equus caballus OX=9796 GN=FNDC3B PE=4 SV=1;tr|F7E1R0|F7E1R0_H
22.3393	23.4945	22.8388	21.0244	21.895	22.6358	22.0506	23.1117	22.2334	23.6484	23.7076	23.4377	22.5771	23.1418	23.4234	7	7	3	15.9	15.9	7	64.464	0	7.5678	313220000	32	13	A0A3Q2GUK9;A0A5F5Q2X9;F6QSE9;A0A3Q2GSJ0;A0A5F5PI74;A0A3Q2I797	A0A3Q2GUK9;A0A5F5Q2X9;F6QSE9;A0A3Q2GSJ0;A0A5F5PI74	STK3	91	tr|A0A3Q2GUK9|A0A3Q2GUK9_HORSE Non-specific serine/threonine protein kinase OS=Equus caballus OX=9796 GN=STK3 PE=3 SV=1;tr|A0A5F5Q2X9|A0A5F5Q2X9_HORSE Serine/threonine kinase 3 OS=Equus caballus OX=9796 GN=STK3 PE=4 SV=1;tr|F6QSE9|F6QSE9_HORSE Serine/threo
26.3235	26.4102	26.3124	25.7972	25.6227	25.8292	25.6104	25.7541	25.68	27.5042	27.5848	27.6036	25.8719	25.9966	25.8954	6	6	6	25.3	25.3	25.3	35.183	0	42.397	5326900000	11	79	A0A3Q2GUM7;A0A3Q2KXE1;A0A3Q2HKZ1;F6QTC9	A0A3Q2GUM7;A0A3Q2KXE1;A0A3Q2HKZ1;F6QTC9	SUCLG1	92	tr|A0A3Q2GUM7|A0A3Q2GUM7_HORSE Succinate--CoA ligase [ADP/GDP-forming] subunit alpha, mitochondrial OS=Equus caballus OX=9796 GN=SUCLG1 PE=3 SV=2;tr|A0A3Q2KXE1|A0A3Q2KXE1_HORSE Succinate--CoA ligase [ADP/GDP-forming] subunit alpha, mitochondrial OS=Equus c
24.4026	24.3762	24.3609	24.635	24.4468	24.4894	24.6134	24.389	24.547	23.1001	23.643	23.5123	24.3233	24.2641	24.6726	11	9	9	9.9	8.9	8.9	194.65	0	24.012	1145000000	85	37	A0A3Q2I3Z5;A0A3Q2GUN0	A0A3Q2I3Z5;A0A3Q2GUN0	CDC42BPB	93	tr|A0A3Q2I3Z5|A0A3Q2I3Z5_HORSE Non-specific serine/threonine protein kinase OS=Equus caballus OX=9796 GN=CDC42BPB PE=3 SV=1;tr|A0A3Q2GUN0|A0A3Q2GUN0_HORSE Non-specific serine/threonine protein kinase OS=Equus caballus OX=9796 GN=CDC42BPB PE=3 SV=1
21.8369	22.6843	22.8123	23.2849	23.2731	22.9214	22.8321	22.5044	21.8539	24.1092	23.9791	24.0352	22.172	22.528	22.5877	2	2	2	3.3	3.3	3.3	70.626	0	5.6293	151940000	31	8	A0A3Q2HDF6;A0A3Q2H0X6;A0A3Q2GUN3;A0A3Q2KZV8;A0A3Q2LQD0;A0A3Q2I3V0;A0A3Q2H356;A0A3Q2GZT3;F7BMV3	A0A3Q2HDF6;A0A3Q2H0X6;A0A3Q2GUN3;A0A3Q2KZV8;A0A3Q2LQD0;A0A3Q2I3V0;A0A3Q2H356;A0A3Q2GZT3;F7BMV3	ASH2L	94	tr|A0A3Q2HDF6|A0A3Q2HDF6_HORSE ASH2 like, histone lysine methyltransferase complex subunit OS=Equus caballus OX=9796 GN=ASH2L PE=4 SV=1;tr|A0A3Q2H0X6|A0A3Q2H0X6_HORSE ASH2 like, histone lysine methyltransferase complex subunit OS=Equus caballus OX=9796 GN=
25.6747	25.5893	25.5006	25.8717	25.877	25.8655	25.5914	25.6878	25.6756	25.4593	25.5827	25.5446	25.6273	25.5567	25.6098	12	12	12	35.4	35.4	35.4	46.67	0	43.56	3331700000	23	82	A0A3Q2GUP3;F7D3K4;A0A3Q2LG22;A0A5F5PFL5	A0A3Q2GUP3;F7D3K4;A0A3Q2LG22;A0A5F5PFL5	PAFAH1B1	95	tr|A0A3Q2GUP3|A0A3Q2GUP3_HORSE Platelet-activating factor acetylhydrolase IB subunit alpha OS=Equus caballus OX=9796 GN=PAFAH1B1 PE=3 SV=1;tr|F7D3K4|F7D3K4_HORSE Platelet-activating factor acetylhydrolase IB subunit alpha OS=Equus caballus OX=9796 GN=PAFAH
24.9846	24.8306	25.2268	27.436	27.4224	27.4115	26.8407	26.379	26.1855	22.5336	22.9363	22.039	22.0449	22.6815	22.5753	12	12	12	18.7	18.7	18.7	95.639	0	33.582	3028900000	44	50	F6VBQ6;A0A3Q2GUS8;A0A3Q2IED2;F6VB08;F6V3A1;A0A3Q2H6X9;A0A3Q2I2K0;A0A3Q2IC81;A0A3Q2HSH3;A0A3Q2HVV5	F6VBQ6;A0A3Q2GUS8;A0A3Q2IED2;F6VB08;F6V3A1;A0A3Q2H6X9;A0A3Q2I2K0;A0A3Q2IC81;A0A3Q2HSH3;A0A3Q2HVV5	SORBS2	97	tr|F6VBQ6|F6VBQ6_HORSE Sorbin and SH3 domain containing 2 OS=Equus caballus OX=9796 GN=SORBS2 PE=4 SV=3;tr|A0A3Q2GUS8|A0A3Q2GUS8_HORSE Sorbin and SH3 domain containing 2 OS=Equus caballus OX=9796 GN=SORBS2 PE=4 SV=1;tr|A0A3Q2IED2|A0A3Q2IED2_HORSE Sorbin an
27.0765	27.1065	27.057	21.9407	22.4462	22.7773	24.5568	24.4136	24.2967	22.5529	22.6872	22.1116	22.3048	21.9357	22.7906	11	11	7	46.9	46.9	30.2	37.114	0	35.745	2427800000	23	37	A0A3Q2GUS9;F7CZQ1;A0A3Q2LH84;A0A5F5PGG4;F6U2T8;A0A3Q2KW02;A0A3Q2I9E3;A0A3Q2LMH3;F6QZ61;Q6W8P9;F7B1H5;A0A3Q2HMA0;A0A3Q2HBQ2;A0A5F5PLP6;A0A5F5PEH3;A0A5F5Q2Q9;F7BYJ1;A0A3Q2GTH2;Q1XAA8;A0A3Q2HQ00;A0A452GEP5;A0A5F5PY09	A0A3Q2GUS9;F7CZQ1;A0A3Q2LH84;A0A5F5PGG4;F6U2T8	LOC100070509	98	tr|A0A3Q2GUS9|A0A3Q2GUS9_HORSE Aldo_ket_red domain-containing protein OS=Equus caballus OX=9796 GN=LOC100070509 PE=3 SV=2;tr|F7CZQ1|F7CZQ1_HORSE Aldo_ket_red domain-containing protein OS=Equus caballus OX=9796 GN=LOC100070509 PE=3 SV=2;tr|A0A3Q2LH84|A0A3Q2
25.1845	25.1138	25.3562	25.2273	25.3542	25.1208	25.0272	25.0854	25.0678	25.3786	25.5042	25.4162	24.888	24.9358	24.9629	10	8	8	25.9	23.4	23.4	83.075	0	45.571	1803400000	31	40	A0A3Q2KPC4;A0A3Q2GUV7;A0A5F5PU27;F6WZM6;A0A3Q2I389	A0A3Q2KPC4;A0A3Q2GUV7;A0A5F5PU27;F6WZM6;A0A3Q2I389	PTBP3	101	tr|A0A3Q2KPC4|A0A3Q2KPC4_HORSE Polypyrimidine tract binding protein 3 OS=Equus caballus OX=9796 GN=PTBP3 PE=4 SV=1;tr|A0A3Q2GUV7|A0A3Q2GUV7_HORSE Polypyrimidine tract binding protein 3 OS=Equus caballus OX=9796 GN=PTBP3 PE=4 SV=2;tr|A0A5F5PU27|A0A5F5PU27_H
25.2785	25.4083	25.4641	25.0408	25.0878	25.1186	25.3528	25.3094	25.3535	24.1968	24.2014	24.2954	25.0924	25.1401	25.1051	11	11	11	19.3	19.3	19.3	115.71	0	103.55	3326600000	42	111	F6YPK5;A0A3Q2GUW7	F6YPK5;A0A3Q2GUW7	IPO9	102	tr|F6YPK5|F6YPK5_HORSE Importin 9 OS=Equus caballus OX=9796 GN=IPO9 PE=4 SV=2;tr|A0A3Q2GUW7|A0A3Q2GUW7_HORSE Importin 9 OS=Equus caballus OX=9796 GN=IPO9 PE=4 SV=1
25.076	24.5761	24.6356	24.2539	23.5368	23.1273	23.9483	24.3353	23.8009	26.687	26.7173	26.126	23.1939	21.6978	24.1324	15	15	15	20.7	20.7	20.7	135.4	0	33.266	1789700000	65	44	F7BLC9;A0A3Q2LIQ3;A0A3Q2HZS2;A0A3Q2GUY2	F7BLC9;A0A3Q2LIQ3;A0A3Q2HZS2;A0A3Q2GUY2	SMC2	103	tr|F7BLC9|F7BLC9_HORSE Structural maintenance of chromosomes protein OS=Equus caballus OX=9796 GN=SMC2 PE=3 SV=3;tr|A0A3Q2LIQ3|A0A3Q2LIQ3_HORSE Structural maintenance of chromosomes protein OS=Equus caballus OX=9796 PE=3 SV=1;tr|A0A3Q2HZS2|A0A3Q2HZS2_HORSE
25.5505	25.5416	25.5507	25.528	25.5968	25.5889	25.6036	25.7593	25.6536	26.2924	26.2663	26.3177	25.557	25.4807	25.6826	10	10	8	41.8	41.8	34.7	42.502	0	142.85	3848400000	19	103	A0A5F5PYY5;A0A3Q2GUY5	A0A5F5PYY5;A0A3Q2GUY5	PRKAR2A	104	tr|A0A5F5PYY5|A0A5F5PYY5_HORSE Protein kinase cAMP-dependent type II regulatory subunit alpha OS=Equus caballus OX=9796 GN=PRKAR2A PE=3 SV=1;tr|A0A3Q2GUY5|A0A3Q2GUY5_HORSE Protein kinase cAMP-dependent type II regulatory subunit alpha OS=Equus caballus OX=
24.2738	24.231	24.1655	24.4926	22.8476	24.6384	22.6207	21.8918	21.8939	22.3116	22.1273	22.1232	23.0327	22.9079	21.6097	3	3	3	7.3	7.3	7.3	63.258	0	3.756	382300000	23	5	A0A3Q2HMW2;A0A3Q2H9E1;A0A3Q2GUZ9;H9GZY7;A0A3Q2H2P6	A0A3Q2HMW2;A0A3Q2H9E1;A0A3Q2GUZ9;H9GZY7;A0A3Q2H2P6	NCLN	105	tr|A0A3Q2HMW2|A0A3Q2HMW2_HORSE Nicalin OS=Equus caballus OX=9796 GN=NCLN PE=3 SV=2;tr|A0A3Q2H9E1|A0A3Q2H9E1_HORSE Nicalin OS=Equus caballus OX=9796 GN=NCLN PE=3 SV=2;tr|A0A3Q2GUZ9|A0A3Q2GUZ9_HORSE Nicalin OS=Equus caballus OX=9796 GN=NCLN PE=3 SV=2;tr|H9GZ
26.3481	26.1915	26.2737	26.4395	26.4602	26.5973	26.1617	26.3996	26.456	27.2065	27.2291	27.3292	26.2782	25.991	26.1279	4	4	4	8.2	8.2	8.2	44.833	0	17.186	3827800000	18	33	F6SH38;A0A3Q2GV00	F6SH38;A0A3Q2GV00	LAMP1	106	tr|F6SH38|F6SH38_HORSE Lysosomal associated membrane protein 1 OS=Equus caballus OX=9796 GN=LAMP1 PE=3 SV=3;tr|A0A3Q2GV00|A0A3Q2GV00_HORSE Lysosomal associated membrane protein 1 OS=Equus caballus OX=9796 GN=LAMP1 PE=3 SV=1
24.4347	24.5008	24.0391	24.4553	25.0302	24.5252	24.8506	24.8886	25.2123	22.0361	22.4159	21.1365	24.9197	24.7393	24.8756	9	9	9	10.7	10.7	10.7	124.11	0	15.173	1047300000	63	40	A0A3Q2KPS5;A0A3Q2GV05;F7DN16	A0A3Q2KPS5;A0A3Q2GV05;F7DN16	LUZP1	107	tr|A0A3Q2KPS5|A0A3Q2KPS5_HORSE Leucine zipper protein 1 OS=Equus caballus OX=9796 GN=LUZP1 PE=4 SV=1;tr|A0A3Q2GV05|A0A3Q2GV05_HORSE Leucine zipper protein 1 OS=Equus caballus OX=9796 GN=LUZP1 PE=4 SV=1;tr|F7DN16|F7DN16_HORSE Leucine zipper protein 1 OS=Equ
26.6199	26.4744	26.3919	26.5541	26.2602	26.4138	26.4711	26.4537	26.676	26.1949	26.3662	26.2063	26.5262	26.6516	26.4851	4	4	4	25.4	25.4	25.4	14.265	0	13.064	3555200000	8	53	A0A5F5PPH8;A0A3Q2GV13;A0A3Q2HUZ2	A0A5F5PPH8;A0A3Q2GV13;A0A3Q2HUZ2	PFDN1	108	tr|A0A5F5PPH8|A0A5F5PPH8_HORSE Prefoldin subunit 1 OS=Equus caballus OX=9796 PE=3 SV=1;tr|A0A3Q2GV13|A0A3Q2GV13_HORSE Prefoldin subunit 1 OS=Equus caballus OX=9796 PE=3 SV=1;tr|A0A3Q2HUZ2|A0A3Q2HUZ2_HORSE Prefoldin subunit 1 OS=Equus caballus OX=9796 PE=3
23.5093	23.5673	23.5996	23.5855	23.4083	23.553	23.4733	23.6416	23.8274	23.4907	23.6604	23.6658	22.3253	23.8526	24.2066	14	14	14	13.5	13.5	13.5	175.08	0	51.369	564510000	74	29	A0A3Q2GV14;F6QDG2	A0A3Q2GV14;F6QDG2	TTC37	109	tr|A0A3Q2GV14|A0A3Q2GV14_HORSE Tetratricopeptide repeat domain 37 OS=Equus caballus OX=9796 GN=TTC37 PE=4 SV=1;tr|F6QDG2|F6QDG2_HORSE Tetratricopeptide repeat domain 37 OS=Equus caballus OX=9796 GN=TTC37 PE=4 SV=2
26.5753	26.5766	26.6403	26.4065	26.5923	26.3656	26.4634	26.5287	26.3268	25.8274	25.7948	25.8063	26.7009	26.702	26.8114	23	23	23	56.7	56.7	56.7	64.226	0	246.28	13185000000	23	277	A0A3Q2GV25;F7AIG1	A0A3Q2GV25;F7AIG1	NARS1	110	tr|A0A3Q2GV25|A0A3Q2GV25_HORSE Asparagine--tRNA ligase OS=Equus caballus OX=9796 GN=NARS1 PE=4 SV=1;tr|F7AIG1|F7AIG1_HORSE Asparagine--tRNA ligase OS=Equus caballus OX=9796 GN=NARS1 PE=4 SV=2
24.0547	24.3033	21.7436	22.9053	21.2929	23.1854	23.4316	21.9432	23.1059	23.9986	23.9817	24.1844	24.2363	22.569	24.3132	6	6	6	14.9	14.9	14.9	60.826	0	8.7588	607280000	28	9	A0A3Q2GV29;F6T4A5;A0A3Q2HFQ8	A0A3Q2GV29;F6T4A5;A0A3Q2HFQ8	RIPK2	111	tr|A0A3Q2GV29|A0A3Q2GV29_HORSE Receptor-interacting serine/threonine-protein kinase 2 OS=Equus caballus OX=9796 GN=RIPK2 PE=3 SV=1;tr|F6T4A5|F6T4A5_HORSE Receptor interacting serine/threonine kinase 2 OS=Equus caballus OX=9796 GN=RIPK2 PE=4 SV=2;tr|A0A3Q2H
25.4344	25.6089	25.4706	25.2267	25.3129	25.4762	25.0582	25.3712	25.3038	25.7889	26.0964	26.2922	25.2758	25.6259	25.1847	2	2	2	37.5	37.5	37.5	7.4345	0	4.2275	1074200000	4	33	A0A3Q2GV49	A0A3Q2GV49	UQCR10	112	tr|A0A3Q2GV49|A0A3Q2GV49_HORSE Complex III subunit 9 OS=Equus caballus OX=9796 GN=UQCR10 PE=3 SV=1
23.9288	24.0383	23.9993	23.8395	23.6776	23.7937	24.1605	24.7354	24.0605	25.2748	25.0535	25.0856	24.328	24.4361	24.9134	3	3	3	19.3	19.3	19.3	21.948	0	13.299	715770000	9	24	A0A3Q2GV52;F6UUQ3;A0A3Q2HRK1;A0A3Q2KUU9	A0A3Q2GV52;F6UUQ3;A0A3Q2HRK1	CHTOP	113	tr|A0A3Q2GV52|A0A3Q2GV52_HORSE Chromatin target of PRMT1 OS=Equus caballus OX=9796 GN=CHTOP PE=4 SV=2;tr|F6UUQ3|F6UUQ3_HORSE Chromatin target of PRMT1 OS=Equus caballus OX=9796 GN=CHTOP PE=4 SV=2;tr|A0A3Q2HRK1|A0A3Q2HRK1_HORSE FoP_duplication domain-contai
25.1993	25.1778	25.1561	25.34	25.2889	25.2765	25.0388	25.0295	25.2492	24.7011	24.6814	24.7306	25.516	25.478	25.5843	8	8	6	20.9	20.9	17	53.839	0	62.229	1833500000	21	58	A0A5F5PKJ8;F7DIA3;A0A3Q2GV53;A0A3Q2KX69	A0A5F5PKJ8;F7DIA3;A0A3Q2GV53;A0A3Q2KX69	STAM	114	tr|A0A5F5PKJ8|A0A5F5PKJ8_HORSE Signal transducing adaptor molecule OS=Equus caballus OX=9796 GN=STAM PE=3 SV=1;tr|F7DIA3|F7DIA3_HORSE Signal transducing adaptor molecule OS=Equus caballus OX=9796 GN=STAM PE=3 SV=2;tr|A0A3Q2GV53|A0A3Q2GV53_HORSE Signal tran
22.3104	21.601	21.0604	24.3452	24.3329	24.4928	23.188	22.2839	21.3548	25.341	26.299	25.4951	22.7034	23.0734	22.7805	11	11	9	26.9	26.9	22.6	56.025	0	41.194	687000000	26	25	A0A3Q2GV60;A0A3Q2HY01;F7ACS0;A0A3Q2I1I3;A0A3Q2IAK8;A0A3Q2HIQ2;A0A5F5PIB5	A0A3Q2GV60;A0A3Q2HY01;F7ACS0;A0A3Q2I1I3;A0A3Q2IAK8;A0A3Q2HIQ2	GK	115	tr|A0A3Q2GV60|A0A3Q2GV60_HORSE Glycerol kinase OS=Equus caballus OX=9796 GN=GK PE=3 SV=1;tr|A0A3Q2HY01|A0A3Q2HY01_HORSE Glycerol kinase OS=Equus caballus OX=9796 GN=GK PE=3 SV=1;tr|F7ACS0|F7ACS0_HORSE Glycerol kinase OS=Equus caballus OX=9796 GN=GK PE=3 SV
23.8145	23.8427	23.9739	24.0159	24.3581	22.1918	24.187	24.3198	24.4149	23.2616	22.8943	22.1921	23.9188	23.8806	24.0091	5	5	4	10.7	10.7	9.3	60.467	0	5.0274	530310000	29	19	A0A3Q2GV71;A0A3Q2H6Q8;F6QH40;A0A3Q2HTE7;F6YPC4;A0A3Q2I975;Q2QLA9;A0A3Q2HUW1;A0A3Q2HWY0;A0A5F5PLQ3;A0A5F5PHH1;A0A3Q2H100;A0A3Q2IC74;F6T9G2;A0A3Q2I2V8;F7AT17;F7AQZ6;A0A3Q2HZU0;F7C2C5;A0A3Q2I8H4;A0A452GEQ5	A0A3Q2GV71;A0A3Q2H6Q8;F6QH40	SRC	117	tr|A0A3Q2GV71|A0A3Q2GV71_HORSE Tyrosine-protein kinase OS=Equus caballus OX=9796 GN=SRC PE=3 SV=2;tr|A0A3Q2H6Q8|A0A3Q2H6Q8_HORSE Tyrosine-protein kinase OS=Equus caballus OX=9796 GN=SRC PE=3 SV=2;tr|F6QH40|F6QH40_HORSE Tyrosine-protein kinase OS=Equus caba
26.8796	26.8385	26.9519	26.7416	26.7491	26.7428	26.9143	26.9215	26.9722	26.6348	26.5671	26.5503	26.6611	26.663	26.7299	36	36	31	30.4	30.4	27.5	173.34	0	191.29	16294000000	68	379	A0A3Q2GV76;F6QYF7;F6SCX8	A0A3Q2GV76;F6QYF7;F6SCX8	EIF4G1	118	tr|A0A3Q2GV76|A0A3Q2GV76_HORSE Eukaryotic translation initiation factor 4 gamma 1 OS=Equus caballus OX=9796 GN=EIF4G1 PE=3 SV=2;tr|F6QYF7|F6QYF7_HORSE Eukaryotic translation initiation factor 4 gamma 1 OS=Equus caballus OX=9796 GN=EIF4G1 PE=3 SV=3;tr|F6SCX
25.2993	25.3576	25.4243	24.9036	24.8943	25.1054	24.6046	24.731	24.629	27.4483	27.599	27.5664	24.8021	24.8803	24.7764	20	20	20	38.5	38.5	38.5	75.322	0	111.63	5848200000	41	97	A0A3Q2GV85;A0A3Q2HMN0;F6R6I2;F6R6Y0	A0A3Q2GV85;A0A3Q2HMN0;F6R6I2;F6R6Y0	IMMT	119	tr|A0A3Q2GV85|A0A3Q2GV85_HORSE MICOS complex subunit MIC60 OS=Equus caballus OX=9796 GN=IMMT PE=3 SV=1;tr|A0A3Q2HMN0|A0A3Q2HMN0_HORSE MICOS complex subunit MIC60 OS=Equus caballus OX=9796 GN=IMMT PE=3 SV=2;tr|F6R6I2|F6R6I2_HORSE MICOS complex subunit MIC60
22.2515	23.3253	23.3372	22.5877	23.8741	23.9697	24.0478	23.8844	24.2304	23.7439	22.2503	22.904	23.802	23.7471	23.8585	4	4	4	4	4	4	125.98	0	16.061	319420000	53	14	A0A3Q2GXR4;A0A3Q2GVB6;F6UFH2	A0A3Q2GXR4;A0A3Q2GVB6;F6UFH2	CPD	120	tr|A0A3Q2GXR4|A0A3Q2GXR4_HORSE Carboxypeptidase D OS=Equus caballus OX=9796 GN=CPD PE=3 SV=2;tr|A0A3Q2GVB6|A0A3Q2GVB6_HORSE Carboxypeptidase D OS=Equus caballus OX=9796 GN=CPD PE=3 SV=2;tr|F6UFH2|F6UFH2_HORSE Carboxypeptidase D OS=Equus caballus OX=9796 GN
27.2512	27.2395	27.2566	27.0225	26.9381	26.8382	26.9477	26.8324	26.6598	27.2108	27.2425	27.2015	26.8722	27.0152	26.9686	18	18	18	46	46	46	58.618	0	94.966	7524900000	27	168	A0A3Q2GVC4;F7BTP3	A0A3Q2GVC4;F7BTP3	SARS1	121	tr|A0A3Q2GVC4|A0A3Q2GVC4_HORSE Serine--tRNA ligase OS=Equus caballus OX=9796 GN=SARS1 PE=3 SV=1;tr|F7BTP3|F7BTP3_HORSE Serine--tRNA ligase OS=Equus caballus OX=9796 GN=SARS1 PE=3 SV=1
22.9237	21.5539	21.8299	21.7768	22.2687	22.3846	22.026	23.259	22.9851	24.0519	23.9139	24.112	21.7981	23.8796	22.4026	7	7	3	5.3	5.3	2.7	183.07	0	9.2924	247040000	77	14	A0A3Q2GVD1;A0A3Q2I7C7;A0A3Q2HYU4;F6ZX21;F6ZXD3;A0A3Q2HUY9;A0A3Q2HX70;A0A3Q2H7G8;A0A3Q2H0A1	A0A3Q2GVD1;A0A3Q2I7C7;A0A3Q2HYU4;F6ZX21;F6ZXD3;A0A3Q2HUY9;A0A3Q2HX70;A0A3Q2H7G8;A0A3Q2H0A1	ANK3	122	tr|A0A3Q2GVD1|A0A3Q2GVD1_HORSE Ankyrin 3 OS=Equus caballus OX=9796 GN=ANK3 PE=4 SV=2;tr|A0A3Q2I7C7|A0A3Q2I7C7_HORSE Ankyrin 3 OS=Equus caballus OX=9796 GN=ANK3 PE=4 SV=2;tr|A0A3Q2HYU4|A0A3Q2HYU4_HORSE Ankyrin 3 OS=Equus caballus OX=9796 GN=ANK3 PE=4 SV=2;t
24.457	22.1806	24.8006	24.0304	21.4012	22.5404	22.1573	24.7909	22.6955	22.4135	22.9156	22.6386	25.812	25.0983	25.8567	3	3	3	2.7	2.7	2.7	140.43	0	2.2382	698650000	64	6	A0A3Q2KYQ9;A0A3Q2HNL8;A0A3Q2HH29;A0A3Q2HNF4;F6XN33;A0A3Q2GVD7;A0A3Q2I6M3;A0A3Q2IC41	A0A3Q2KYQ9;A0A3Q2HNL8;A0A3Q2HH29;A0A3Q2HNF4;F6XN33;A0A3Q2GVD7;A0A3Q2I6M3;A0A3Q2IC41	PHLDB2	123	tr|A0A3Q2KYQ9|A0A3Q2KYQ9_HORSE Pleckstrin homology like domain family B member 2 OS=Equus caballus OX=9796 GN=PHLDB2 PE=4 SV=2;tr|A0A3Q2HNL8|A0A3Q2HNL8_HORSE Pleckstrin homology like domain family B member 2 OS=Equus caballus OX=9796 GN=PHLDB2 PE=4 SV=2;tr
22.0626	22.156	22.4065	22.5132	22.1358	22.1515	22.2611	21.8091	23.9631	24.2421	24.1448	24.1046	22.0269	23.0597	21.264	5	5	5	7.6	7.6	7.6	80.963	0	29.244	253600000	41	12	A0A3Q2LM14;A0A3Q2GVG9;F6Z9S3;A0A3Q2IKA6;A0A3Q2HED1;A0A5F5PF85	A0A3Q2LM14;A0A3Q2GVG9;F6Z9S3;A0A3Q2IKA6;A0A3Q2HED1;A0A5F5PF85	GPD2	124	tr|A0A3Q2LM14|A0A3Q2LM14_HORSE Glycerol-3-phosphate dehydrogenase OS=Equus caballus OX=9796 GN=GPD2 PE=3 SV=1;tr|A0A3Q2GVG9|A0A3Q2GVG9_HORSE Glycerol-3-phosphate dehydrogenase OS=Equus caballus OX=9796 GN=GPD2 PE=3 SV=1;tr|F6Z9S3|F6Z9S3_HORSE Glycerol-3-ph
24.7395	24.6656	24.623	24.7815	24.2796	24.5774	24.9493	24.9302	24.8985	23.4554	23.6986	24.014	24.7009	24.9747	24.7857	9	9	9	17.1	17.1	17.1	83.875	0	28.829	1205800000	35	36	A0A5F5PNG8;A0A3Q2H3D3;A0A3Q2GVJ9;A0A3Q2LP63;F6TJG9	A0A5F5PNG8;A0A3Q2H3D3;A0A3Q2GVJ9;A0A3Q2LP63;F6TJG9	HOOK3	125	tr|A0A5F5PNG8|A0A5F5PNG8_HORSE Hook microtubule tethering protein 3 OS=Equus caballus OX=9796 GN=HOOK3 PE=3 SV=1;tr|A0A3Q2H3D3|A0A3Q2H3D3_HORSE Hook microtubule tethering protein 3 OS=Equus caballus OX=9796 GN=HOOK3 PE=3 SV=1;tr|A0A3Q2GVJ9|A0A3Q2GVJ9_HORSE
22.0138	21.7758	21.6689	23.8463	24.0566	24.4791	24.1957	24.0313	24.4024	25.5589	25.7612	25.897	22.8605	22.0806	22.5117	18	18	18	35	35	35	92.934	0	136.21	2137700000	35	80	A0A3Q2HWI2;A0A3Q2GVM3;A0A3Q2HHP6	A0A3Q2HWI2;A0A3Q2GVM3;A0A3Q2HHP6	EPS8	127	tr|A0A3Q2HWI2|A0A3Q2HWI2_HORSE Epidermal growth factor receptor pathway substrate 8 OS=Equus caballus OX=9796 GN=EPS8 PE=3 SV=1;tr|A0A3Q2GVM3|A0A3Q2GVM3_HORSE Epidermal growth factor receptor pathway substrate 8 OS=Equus caballus OX=9796 GN=EPS8 PE=3 SV=1;
22.9926	24.7213	24.6828	25.6657	25.8076	25.7313	23.609	22.7257	23.2644	22.7311	22.2039	22.716	21.5127	23.1728	22.0105	3	3	3	27.1	27.1	27.1	19.95	0	12.267	529250000	7	18	A0A3Q2GVR4	A0A3Q2GVR4	MARCKSL1	128	tr|A0A3Q2GVR4|A0A3Q2GVR4_HORSE MARCKS like 1 OS=Equus caballus OX=9796 GN=MARCKSL1 PE=3 SV=1
23.8674	24.0439	24.2503	24.2363	24.4464	24.9634	24.3305	24.1413	24.095	24.2961	24.1859	24.1909	24.487	24.4749	24.5372	5	5	5	11.5	11.5	11.5	51.453	0	14.094	722640000	21	32	A0A3Q2GVS5;A0A3Q2HPU4;A0A3Q2KXX1;A0A3Q2I5Y3;F6T061	A0A3Q2GVS5;A0A3Q2HPU4;A0A3Q2KXX1	AP3S1	129	tr|A0A3Q2GVS5|A0A3Q2GVS5_HORSE Adaptor related protein complex 3 subunit sigma 1 OS=Equus caballus OX=9796 GN=AP3S1 PE=3 SV=1;tr|A0A3Q2HPU4|A0A3Q2HPU4_HORSE Adaptor related protein complex 3 subunit sigma 1 OS=Equus caballus OX=9796 GN=AP3S1 PE=3 SV=1;tr|A
25.5715	25.4888	25.4131	25.452	25.6601	25.5044	25.8192	25.8813	25.9799	22.5859	21.6024	22.9821	25.8714	25.924	25.9365	20	20	20	21.6	21.6	21.6	161.09	0	46.868	4836000000	69	117	A0A3Q2H0K6;A0A3Q2H2Z2;A0A3Q2GVS7;F7E1E4;A0A3Q2HXW8	A0A3Q2H0K6;A0A3Q2H2Z2;A0A3Q2GVS7;F7E1E4;A0A3Q2HXW8	ABCC1	130	tr|A0A3Q2H0K6|A0A3Q2H0K6_HORSE ABC-type glutathione-S-conjugate transporter OS=Equus caballus OX=9796 GN=ABCC1 PE=3 SV=1;tr|A0A3Q2H2Z2|A0A3Q2H2Z2_HORSE ABC-type glutathione-S-conjugate transporter OS=Equus caballus OX=9796 GN=ABCC1 PE=3 SV=1;tr|A0A3Q2GVS7|
24.3767	24.3218	24.2857	24.2598	24.3576	24.1132	24.78	24.7268	24.8204	23.1402	23.304	23.1206	23.9542	23.9995	24.2654	6	6	6	21.3	21.3	21.3	60.42	0	21.602	1386200000	26	57	A0A3Q2I5Y9;A0A3Q2I3E1;A0A3Q2GVX1;A0A5F5PSS9;A0A3Q2HTD4;F6TVA0;A0A3Q2HN48;A0A3Q2HJ75;A0A3Q2ID39	A0A3Q2I5Y9;A0A3Q2I3E1;A0A3Q2GVX1;A0A5F5PSS9;A0A3Q2HTD4;F6TVA0;A0A3Q2HN48;A0A3Q2HJ75	NT5C2	132	tr|A0A3Q2I5Y9|A0A3Q2I5Y9_HORSE 5-nucleotidase, cytosolic II OS=Equus caballus OX=9796 GN=NT5C2 PE=3 SV=2;tr|A0A3Q2I3E1|A0A3Q2I3E1_HORSE 5-nucleotidase, cytosolic II OS=Equus caballus OX=9796 GN=NT5C2 PE=3 SV=2;tr|A0A3Q2GVX1|A0A3Q2GVX1_HORSE 5-nucleotida
22.6265	22.7042	22.9159	23.1388	22.5936	21.6436	22.3633	21.6086	21.6276	25.8429	25.724	25.8207	22.3022	21.805	23.093	6	6	6	32.9	32.9	32.9	23.319	0	8.0511	497690000	11	9	A0A3Q2GVY9;F6Y4Z6	A0A3Q2GVY9;F6Y4Z6	PSMB9	134	tr|A0A3Q2GVY9|A0A3Q2GVY9_HORSE Proteasome subunit beta OS=Equus caballus OX=9796 GN=PSMB9 PE=3 SV=1;tr|F6Y4Z6|F6Y4Z6_HORSE Proteasome subunit beta type-9 OS=Equus caballus OX=9796 GN=PSMB9 PE=4 SV=2
24.8947	24.8941	24.7972	24.9774	25.0609	25.0965	24.705	24.3926	25.0155	23.9874	23.7698	23.9101	25.2191	25.1589	25.1312	9	9	9	7.5	7.5	7.5	188.09	0	28.269	1317100000	90	67	A0A3Q2I941;A0A3Q2GVZ6;F6VAF4;A0A3Q2HZ12;A0A3Q2HI47;A0A3Q2HAP0;A0A3Q2HYU6	A0A3Q2I941;A0A3Q2GVZ6;F6VAF4;A0A3Q2HZ12;A0A3Q2HI47;A0A3Q2HAP0	TJP1	135	tr|A0A3Q2I941|A0A3Q2I941_HORSE Tight junction protein 1 OS=Equus caballus OX=9796 GN=TJP1 PE=4 SV=2;tr|A0A3Q2GVZ6|A0A3Q2GVZ6_HORSE Tight junction protein 1 OS=Equus caballus OX=9796 GN=TJP1 PE=4 SV=1;tr|F6VAF4|F6VAF4_HORSE Tight junction protein 1 OS=Equus
25.0172	25.1766	24.8078	22.7702	21.872	22.601	22.6356	24.8768	22.36	23.8323	23.1136	21.7029	24.4472	24.6876	24.924	3	3	3	31.2	31.2	31.2	10.616	0	11.527	569810000	5	21	A0A3Q2GW11;A0A5F5PUL5	A0A3Q2GW11;A0A5F5PUL5	GNG2	137	tr|A0A3Q2GW11|A0A3Q2GW11_HORSE Guanine nucleotide-binding protein subunit gamma OS=Equus caballus OX=9796 GN=GNG2 PE=3 SV=2;tr|A0A5F5PUL5|A0A5F5PUL5_HORSE Guanine nucleotide-binding protein subunit gamma OS=Equus caballus OX=9796 GN=GNG2 PE=3 SV=1
25.2669	25.3205	25.6039	25.868	26.0023	25.8393	26.0808	26.081	26.288	25.0028	24.9619	25.0172	25.9523	25.945	25.9429	3	3	3	8.8	8.8	8.8	62.46	0	16.183	2139600000	17	59	A0A3Q2HIJ4;A0A3Q2H0G5;A0A3Q2H1M4;A0A3Q2GW35	A0A3Q2HIJ4;A0A3Q2H0G5;A0A3Q2H1M4;A0A3Q2GW35	AGFG1	138	tr|A0A3Q2HIJ4|A0A3Q2HIJ4_HORSE ArfGAP with FG repeats 1 OS=Equus caballus OX=9796 GN=AGFG1 PE=4 SV=1;tr|A0A3Q2H0G5|A0A3Q2H0G5_HORSE ArfGAP with FG repeats 1 OS=Equus caballus OX=9796 GN=AGFG1 PE=4 SV=1;tr|A0A3Q2H1M4|A0A3Q2H1M4_HORSE ArfGAP with FG repeats
26.9679	27.0194	26.9463	26.6672	26.6017	26.661	26.7766	26.9031	26.8472	29.027	29.0579	28.9693	26.642	26.7971	26.7068	23	23	23	52	52	52	72.122	0	323.31	44366000000	35	458	A0A3Q2GW51	A0A3Q2GW51	RNH1	139	tr|A0A3Q2GW51|A0A3Q2GW51_HORSE Ribonuclease inhibitor OS=Equus caballus OX=9796 GN=RNH1 PE=4 SV=2
22.4692	22.3619	22.535	22.5645	22.621	22.4516	22.2366	22.3268	22.4146	26.5675	26.5962	26.6836	22.5626	22.5904	22.5155	6	6	6	33.5	33.5	33.5	21.168	0	13.191	936710000	9	13	A0A3Q2HA40;F7BIU8;A0A3Q2GW55;A0A3Q2IDW2;A0A3Q2H3P3	A0A3Q2HA40;F7BIU8;A0A3Q2GW55;A0A3Q2IDW2;A0A3Q2H3P3	PIR	140	tr|A0A3Q2HA40|A0A3Q2HA40_HORSE Pirin OS=Equus caballus OX=9796 GN=PIR PE=3 SV=1;tr|F7BIU8|F7BIU8_HORSE Pirin OS=Equus caballus OX=9796 GN=PIR PE=3 SV=3;tr|A0A3Q2GW55|A0A3Q2GW55_HORSE Pirin OS=Equus caballus OX=9796 GN=PIR PE=3 SV=1;tr|A0A3Q2IDW2|A0A3Q2IDW2
23.359	23.5619	23.6846	23.1345	23.1915	23.0095	23.4397	23.3774	23.3685	23.2385	22.8378	23.0303	23.4654	23.2758	23.3715	9	9	8	2.8	2.8	2.7	490.14	0	13.014	531160000	178	31	A0A3Q2GYN6;A0A3Q2H895;A0A3Q2HWC4;A0A3Q2HTT0;A0A3Q2HL90;A0A3Q2GW71;F7DBU3;F7E408;REV__F6XNQ9;F6XNQ9	A0A3Q2GYN6;A0A3Q2H895;A0A3Q2HWC4;A0A3Q2HTT0;A0A3Q2HL90;A0A3Q2GW71;F7DBU3;F7E408	BIRC6	141	tr|A0A3Q2GYN6|A0A3Q2GYN6_HORSE Baculoviral IAP repeat containing 6 OS=Equus caballus OX=9796 GN=BIRC6 PE=4 SV=1;tr|A0A3Q2H895|A0A3Q2H895_HORSE Baculoviral IAP repeat containing 6 OS=Equus caballus OX=9796 GN=BIRC6 PE=4 SV=1;tr|A0A3Q2HWC4|A0A3Q2HWC4_HORSE B
28.686	28.6379	28.7106	28.934	28.8999	29.1045	29.2197	29.124	29.3742	24.8552	24.9804	25.396	29.0279	29.0463	29.3606	14	14	13	75.1	75.1	75.1	33.499	0	323.31	28423000000	13	270	A0A3Q2GW77;A0A3Q2HEE5	A0A3Q2GW77;A0A3Q2HEE5	CNN2	143	tr|A0A3Q2GW77|A0A3Q2GW77_HORSE Calponin OS=Equus caballus OX=9796 GN=CNN2 PE=3 SV=1;tr|A0A3Q2HEE5|A0A3Q2HEE5_HORSE Calponin OS=Equus caballus OX=9796 GN=CNN2 PE=3 SV=1
23.662	24.0796	23.873	25.5251	25.5073	25.2796	24.0061	21.9438	22.8025	22.1474	23.0932	22.6846	23.9825	23.9739	24.1514	9	9	9	8.7	8.7	8.7	179.76	0	35.5	805500000	79	31	F6XA38;A0A3Q2GW94;A0A3Q2HVS1;A0A3Q2H659	F6XA38;A0A3Q2GW94;A0A3Q2HVS1;A0A3Q2H659	AKAP12	144	tr|F6XA38|F6XA38_HORSE A-kinase anchoring protein 12 OS=Equus caballus OX=9796 GN=AKAP12 PE=4 SV=2;tr|A0A3Q2GW94|A0A3Q2GW94_HORSE A-kinase anchoring protein 12 OS=Equus caballus OX=9796 GN=AKAP12 PE=4 SV=1;tr|A0A3Q2HVS1|A0A3Q2HVS1_HORSE A-kinase anchoring
23.2864	22.2973	22.5929	21.2622	23.1967	22.5458	21.8302	22.067	22.7577	25.3585	25.135	25.1487	22.0426	23.1144	22.9483	6	6	6	13.4	13.4	13.4	71.845	0	20.67	462270000	37	11	A0A5F5PJA9;F6T6Q1;A0A3Q2I7H6;A0A3Q2GWB1;A0A3Q2HXE3;F6QRG0;A0A3Q2H7Q4;A0A3Q2HVG9	A0A5F5PJA9;F6T6Q1;A0A3Q2I7H6;A0A3Q2GWB1;A0A3Q2HXE3;F6QRG0;A0A3Q2H7Q4;A0A3Q2HVG9	FMN1	145	tr|A0A5F5PJA9|A0A5F5PJA9_HORSE Formin 1 OS=Equus caballus OX=9796 GN=FMN1 PE=4 SV=1;tr|F6T6Q1|F6T6Q1_HORSE Formin 1 OS=Equus caballus OX=9796 GN=FMN1 PE=3 SV=2;tr|A0A3Q2I7H6|A0A3Q2I7H6_HORSE Formin 1 OS=Equus caballus OX=9796 GN=FMN1 PE=3 SV=1;tr|A0A3Q2GWB
24.3209	24.5165	24.3866	24.2828	24.2722	24.2812	24.3873	24.3061	24.228	24.4978	24.5922	24.5382	24.2497	24.1843	24.3019	11	11	11	8.7	8.7	8.7	173.15	0	15.62	1207600000	72	41	A0A3Q2HZC0;A0A3Q2I6B3;A0A3Q2LCV2;A0A3Q2HCF1;A0A3Q2HX07;A0A3Q2GWC8;F6PLG3	A0A3Q2HZC0;A0A3Q2I6B3;A0A3Q2LCV2;A0A3Q2HCF1;A0A3Q2HX07;A0A3Q2GWC8;F6PLG3	THOC2	146	tr|A0A3Q2HZC0|A0A3Q2HZC0_HORSE THO complex subunit 2 OS=Equus caballus OX=9796 GN=THOC2 PE=3 SV=1;tr|A0A3Q2I6B3|A0A3Q2I6B3_HORSE THO complex subunit 2 OS=Equus caballus OX=9796 GN=THOC2 PE=3 SV=1;tr|A0A3Q2LCV2|A0A3Q2LCV2_HORSE THO complex subunit 2 OS=Equu
22.9631	22.9204	22.1325	22.759	22.6772	22.1087	23.2454	22.9821	23.119	23.3806	23.583	23.9422	23.2787	23.5663	22.5062	3	3	3	12.1	12.1	12.1	39.223	0	8.1777	200330000	15	12	A0A3Q2H9P0;A0A3Q2GWD9	A0A3Q2H9P0;A0A3Q2GWD9	NUP37	147	tr|A0A3Q2H9P0|A0A3Q2H9P0_HORSE Nucleoporin 37 OS=Equus caballus OX=9796 GN=NUP37 PE=4 SV=1;tr|A0A3Q2GWD9|A0A3Q2GWD9_HORSE Nucleoporin 37 OS=Equus caballus OX=9796 GN=NUP37 PE=4 SV=1
24.2644	24.4043	24.0648	23.9325	22.6113	23.5927	24.6558	24.557	24.6193	24.092	24.5234	24.0914	24.9355	24.6246	24.8949	7	7	7	10.5	10.5	10.5	115.52	0	15.909	911570000	52	37	A0A3Q2H4F8;F6SDN4;A0A3Q2GWE7	A0A3Q2H4F8;F6SDN4;A0A3Q2GWE7	NAT10	148	tr|A0A3Q2H4F8|A0A3Q2H4F8_HORSE RNA cytidine acetyltransferase OS=Equus caballus OX=9796 GN=NAT10 PE=3 SV=1;tr|F6SDN4|F6SDN4_HORSE RNA cytidine acetyltransferase OS=Equus caballus OX=9796 GN=NAT10 PE=3 SV=3;tr|A0A3Q2GWE7|A0A3Q2GWE7_HORSE RNA cytidine acetyl
23.8214	23.8666	23.8303	25.2656	24.8981	25.4099	23.9423	23.8191	23.8707	22.6955	21.9648	22.1518	23.7538	23.8142	23.7934	4	4	4	4.2	4.2	4.2	126.45	0	7.2335	464810000	42	19	A0A3Q2HGM8;A0A3Q2GWF8;F6YCN2	A0A3Q2HGM8;A0A3Q2GWF8;F6YCN2	FBLN2	150	tr|A0A3Q2HGM8|A0A3Q2HGM8_HORSE Fibulin 2 OS=Equus caballus OX=9796 GN=FBLN2 PE=3 SV=1;tr|A0A3Q2GWF8|A0A3Q2GWF8_HORSE Fibulin 2 OS=Equus caballus OX=9796 GN=FBLN2 PE=3 SV=1;tr|F6YCN2|F6YCN2_HORSE Fibulin 2 OS=Equus caballus OX=9796 GN=FBLN2 PE=3 SV=2
23.746	24.3801	24.2241	23.2137	23.0205	23.2	23.2409	23.1091	23.0011	25.1976	25.2297	25.3557	23.2758	23.2433	23.241	15	15	15	15.7	15.7	15.7	120.64	0	14.578	1428400000	61	38	A0A3Q2HN89;A0A3Q2GYI5;A0A3Q2GWH2;A0A3Q2HXA2;A0A3Q2KVV2;A0A3Q2L7H5;A0A3Q2IBT6;F7AZ87;A0A3Q2KSD7;A0A3Q2ICB0;F6WF73;A0A3Q2HAM1	A0A3Q2HN89;A0A3Q2GYI5;A0A3Q2GWH2;A0A3Q2HXA2;A0A3Q2KVV2;A0A3Q2L7H5;A0A3Q2IBT6;F7AZ87;A0A3Q2KSD7;A0A3Q2ICB0	TJP2	152	tr|A0A3Q2HN89|A0A3Q2HN89_HORSE Tight junction protein 2 OS=Equus caballus OX=9796 GN=TJP2 PE=4 SV=2;tr|A0A3Q2GYI5|A0A3Q2GYI5_HORSE Tight junction protein 2 OS=Equus caballus OX=9796 GN=TJP2 PE=4 SV=1;tr|A0A3Q2GWH2|A0A3Q2GWH2_HORSE Tight junction protein 2
26.3462	26.2805	26.3048	26.054	26.0435	26.026	26.1732	26.2166	26.0497	26.2449	26.1966	26.2199	26.2049	26.1641	26.2915	23	23	23	34.1	34.1	34.1	99.578	0	136.36	8838900000	48	218	F7D6N6;A0A3Q2GWH5;A0A5F5PGI4;A0A5F5PPQ0;A0A3Q2KYL6;A0A3Q2KPR0;A0A5F5PHZ2;A0A5F5PGX9;A0A3Q2I7T7;A0A3Q2LE85	F7D6N6;A0A3Q2GWH5;A0A5F5PGI4;A0A5F5PPQ0;A0A3Q2KYL6;A0A3Q2KPR0;A0A5F5PHZ2;A0A5F5PGX9;A0A3Q2I7T7;A0A3Q2LE85	EIF4G2	153	tr|F7D6N6|F7D6N6_HORSE Eukaryotic translation initiation factor 4 gamma 2 OS=Equus caballus OX=9796 GN=EIF4G2 PE=3 SV=2;tr|A0A3Q2GWH5|A0A3Q2GWH5_HORSE Eukaryotic translation initiation factor 4 gamma 2 OS=Equus caballus OX=9796 GN=EIF4G2 PE=3 SV=1;tr|A0A5F
22.3388	22.8853	22.2566	22.2547	23.2248	21.6092	22.0242	21.7509	21.948	24.1346	23.9495	24.0161	21.5585	21.2875	22.0855	3	3	3	11.4	11.4	11.4	45.736	0	7.5941	165740000	21	8	A0A5F5Q2S9;F6SLQ7;F6SL71;A0A3Q2GWH7	A0A5F5Q2S9;F6SLQ7;F6SL71;A0A3Q2GWH7	ARRB1	154	tr|A0A5F5Q2S9|A0A5F5Q2S9_HORSE Arrestin beta 1 OS=Equus caballus OX=9796 GN=ARRB1 PE=3 SV=1;tr|F6SLQ7|F6SLQ7_HORSE Arrestin beta 1 OS=Equus caballus OX=9796 GN=ARRB1 PE=3 SV=2;tr|F6SL71|F6SL71_HORSE Arrestin beta 1 OS=Equus caballus OX=9796 GN=ARRB1 PE=3 S
23.7367	21.5153	23.8206	23.6126	22.6556	23.8325	23.9872	23.9338	23.9995	24.0719	22.5754	23.5766	23.8173	23.8702	23.9435	2	2	2	6.4	6.4	6.4	50.074	0	3.0971	356250000	19	4	A0A5F5PJN8;A0A3Q2L7B5;A0A3Q2LM19;A0A3Q2GWH9;F6RZ63	A0A5F5PJN8;A0A3Q2L7B5;A0A3Q2LM19;A0A3Q2GWH9;F6RZ63	SMAD4	155	tr|A0A5F5PJN8|A0A5F5PJN8_HORSE Mothers against decapentaplegic homolog OS=Equus caballus OX=9796 GN=SMAD4 PE=3 SV=1;tr|A0A3Q2L7B5|A0A3Q2L7B5_HORSE Mothers against decapentaplegic homolog OS=Equus caballus OX=9796 GN=SMAD4 PE=3 SV=1;tr|A0A3Q2LM19|A0A3Q2LM19
21.6487	22.9733	21.6809	22.9234	24.01	22.6373	23.1393	21.9032	23.6043	24.3045	24.2743	24.2917	21.907	22.3338	22.3388	5	5	5	3.2	3.2	3.2	207.62	0	8.9632	464960000	83	12	A0A3Q2I6D1;A0A3Q2HMV9;F6YZ87;A0A3Q2GWI5;A0A3Q2I6S6;A0A3Q2IBY2;A0A3Q2HY12;A0A3Q2HG04;A0A3Q2ICN9;A0A3Q2IB86	A0A3Q2I6D1;A0A3Q2HMV9;F6YZ87;A0A3Q2GWI5;A0A3Q2I6S6;A0A3Q2IBY2;A0A3Q2HY12;A0A3Q2HG04;A0A3Q2ICN9;A0A3Q2IB86	KIF13B	156	tr|A0A3Q2I6D1|A0A3Q2I6D1_HORSE Kinesin family member 13B OS=Equus caballus OX=9796 GN=KIF13B PE=3 SV=1;tr|A0A3Q2HMV9|A0A3Q2HMV9_HORSE Kinesin family member 13B OS=Equus caballus OX=9796 GN=KIF13B PE=3 SV=1;tr|F6YZ87|F6YZ87_HORSE Kinesin family member 13B O
26.478	26.5326	26.4837	26.9815	27.0088	27.013	26.4694	26.5075	26.5016	28.1775	28.2507	28.2123	26.648	26.6341	26.4693	27	27	27	62.2	62.2	62.2	68.775	0	323.31	19015000000	33	314	A0A3Q2GWI8;F6YK46;A0A3Q2I8C1	A0A3Q2GWI8;F6YK46;A0A3Q2I8C1	PGM2	157	tr|A0A3Q2GWI8|A0A3Q2GWI8_HORSE Phosphoglucomutase 2 OS=Equus caballus OX=9796 GN=PGM2 PE=3 SV=1;tr|F6YK46|F6YK46_HORSE Phosphoglucomutase 2 OS=Equus caballus OX=9796 GN=PGM2 PE=3 SV=2;tr|A0A3Q2I8C1|A0A3Q2I8C1_HORSE Phosphoglucomutase 2 OS=Equus caballus OX
24.9789	25.4389	25.5884	25.3082	25.0459	25.1618	25.3983	25.0437	25.2143	25.5115	25.4087	25.5849	25.0844	25.2255	25.2067	8	8	8	23.1	23.1	23.1	65.996	0	33.924	1425900000	25	48	F6WE22;A0A3Q2ICR9;A0A3Q2GWK7	F6WE22;A0A3Q2ICR9;A0A3Q2GWK7	SNX9	159	tr|F6WE22|F6WE22_HORSE Sorting nexin OS=Equus caballus OX=9796 GN=SNX9 PE=3 SV=2;tr|A0A3Q2ICR9|A0A3Q2ICR9_HORSE Sorting nexin OS=Equus caballus OX=9796 GN=SNX9 PE=3 SV=1;tr|A0A3Q2GWK7|A0A3Q2GWK7_HORSE Sorting nexin OS=Equus caballus OX=9796 GN=SNX9 PE=3 SV
25.1588	25.0525	25.1486	25.1195	25.0409	25.2191	25.3603	25.2798	25.1858	26.6174	26.6796	26.6649	25.3547	25.2883	25.3033	19	19	19	45.8	45.8	45.8	60.313	0	96.771	4320400000	30	109	A0A3Q2GWN1;A0A5F5PPU6;F6X8C3	A0A3Q2GWN1;A0A5F5PPU6;F6X8C3	RCC2	161	tr|A0A3Q2GWN1|A0A3Q2GWN1_HORSE Regulator of chromosome condensation 2 OS=Equus caballus OX=9796 GN=RCC2 PE=4 SV=1;tr|A0A5F5PPU6|A0A5F5PPU6_HORSE Regulator of chromosome condensation 2 OS=Equus caballus OX=9796 GN=RCC2 PE=4 SV=1;tr|F6X8C3|F6X8C3_HORSE Regul
24.5365	24.8073	24.5988	24.4519	24.5463	24.3711	24.6981	24.7273	24.8098	24.8365	24.5549	24.8572	24.747	24.9235	24.6949	7	7	7	9.3	9.3	9.3	126.33	0	15.892	1443700000	63	37	A0A3Q2GWN6;F7B7L7;A0A3Q2L9U6	A0A3Q2GWN6;F7B7L7;A0A3Q2L9U6	USP7	162	tr|A0A3Q2GWN6|A0A3Q2GWN6_HORSE Ubiquitin carboxyl-terminal hydrolase 7 OS=Equus caballus OX=9796 GN=USP7 PE=3 SV=1;tr|F7B7L7|F7B7L7_HORSE Ubiquitin carboxyl-terminal hydrolase 7 OS=Equus caballus OX=9796 GN=USP7 PE=3 SV=2;tr|A0A3Q2L9U6|A0A3Q2L9U6_HORSE Ubi
25.0389	25.2983	25.2381	24.6458	24.7682	24.7575	24.6044	24.595	24.8403	25.2282	25.0328	25.0195	24.9876	24.849	25.195	9	9	9	15.9	15.9	15.9	81.474	0	25.15	1587100000	36	55	A0A3Q2GWQ7;F7CGJ3	A0A3Q2GWQ7;F7CGJ3	SEC63	163	tr|A0A3Q2GWQ7|A0A3Q2GWQ7_HORSE SEC63 homolog, protein translocation regulator OS=Equus caballus OX=9796 GN=SEC63 PE=4 SV=1;tr|F7CGJ3|F7CGJ3_HORSE SEC63 homolog, protein translocation regulator OS=Equus caballus OX=9796 GN=SEC63 PE=4 SV=2
24.8659	24.6877	24.6779	26.0479	25.8564	26.0784	26.5689	26.6558	26.7561	22.7139	22.5319	22.1759	25.6736	25.6779	25.5451	18	18	18	29.2	29.2	29.2	93.418	0	38.148	2765600000	35	73	A0A3Q2GWR9;A0A3Q2LRD5	A0A3Q2GWR9;A0A3Q2LRD5	NEXN	165	tr|A0A3Q2GWR9|A0A3Q2GWR9_HORSE Nexilin F-actin binding protein OS=Equus caballus OX=9796 GN=NEXN PE=4 SV=1;tr|A0A3Q2LRD5|A0A3Q2LRD5_HORSE Nexilin F-actin binding protein OS=Equus caballus OX=9796 GN=NEXN PE=4 SV=1
24.7978	24.5623	24.6613	24.1266	24.0512	24.121	23.8048	24.3492	23.8757	21.237	21.7614	22.5102	24.6629	24.8203	24.8477	5	5	5	14.7	14.7	14.7	63.535	0	9.2857	565290000	28	22	A0A3Q2HTK0;F7CPT0;A0A3Q2HJZ5;A0A3Q2LCX2;A0A3Q2HXV9;A0A3Q2IC97;A0A3Q2HSE2;A0A3Q2GWS9;A0A3Q2KPL5;A0A3Q2H4Y2	A0A3Q2HTK0;F7CPT0;A0A3Q2HJZ5;A0A3Q2LCX2;A0A3Q2HXV9;A0A3Q2IC97;A0A3Q2HSE2;A0A3Q2GWS9;A0A3Q2KPL5;A0A3Q2H4Y2	BIN1	166	tr|A0A3Q2HTK0|A0A3Q2HTK0_HORSE Bridging integrator 1 OS=Equus caballus OX=9796 GN=BIN1 PE=4 SV=2;tr|F7CPT0|F7CPT0_HORSE Bridging integrator 1 OS=Equus caballus OX=9796 GN=BIN1 PE=4 SV=2;tr|A0A3Q2HJZ5|A0A3Q2HJZ5_HORSE Bridging integrator 1 OS=Equus caballus
25.0179	25.0599	25.0014	25.1632	24.913	25.1687	25.3548	25.1882	25.4336	26.0177	26.1141	25.926	25.1893	25.2656	25.0935	5	5	5	52.2	52.2	52.2	17.745	0	41.992	1447500000	9	45	F6XKR9;A0A3Q2GWU2;A0A3Q2HN40;A0A5F5PSJ8;A0A5F5PJF4;A0A5F5PFP9	F6XKR9;A0A3Q2GWU2;A0A3Q2HN40;A0A5F5PSJ8;A0A5F5PJF4;A0A5F5PFP9	LAMTOR1	167	tr|F6XKR9|F6XKR9_HORSE Ragulator complex protein LAMTOR1 OS=Equus caballus OX=9796 GN=LAMTOR1 PE=3 SV=1;tr|A0A3Q2GWU2|A0A3Q2GWU2_HORSE Ragulator complex protein LAMTOR1 OS=Equus caballus OX=9796 GN=LAMTOR1 PE=3 SV=1;tr|A0A3Q2HN40|A0A3Q2HN40_HORSE Ragulator
27.3038	27.3398	27.4135	26.5479	26.6748	26.614	26.769	26.7898	26.8995	26.6259	26.669	26.6302	27.592	27.6108	27.6455	27	27	26	54.8	54.8	53.6	71.44	0	182.42	12527000000	37	322	A0A3Q2GWV9;A0A3Q2HYF0;F6ZWS0	A0A3Q2GWV9;A0A3Q2HYF0;F6ZWS0	PCK2	168	tr|A0A3Q2GWV9|A0A3Q2GWV9_HORSE Phosphoenolpyruvate carboxykinase (GTP) OS=Equus caballus OX=9796 GN=PCK2 PE=3 SV=1;tr|A0A3Q2HYF0|A0A3Q2HYF0_HORSE Phosphoenolpyruvate carboxykinase (GTP) OS=Equus caballus OX=9796 GN=PCK2 PE=3 SV=1;tr|F6ZWS0|F6ZWS0_HORSE Pho
22.1967	21.53	22.8609	22.3846	22.9384	22.0831	23.089	21.886	23.6898	24.6232	24.8479	24.1968	23.1214	22.6746	22.5643	17	17	17	7.4	7.4	7.4	408.07	0	42.256	668750000	191	25	A0A3Q2GWX7;A0A3Q2H6G4;A0A5F5PGT3;F6QCK4;A0A3Q2HM20;A0A3Q2KN93;A0A3Q2H6V6;A0A5F5PH70	A0A3Q2GWX7;A0A3Q2H6G4;A0A5F5PGT3;F6QCK4;A0A3Q2HM20;A0A3Q2KN93;A0A3Q2H6V6;A0A5F5PH70	VPS13C	170	tr|A0A3Q2GWX7|A0A3Q2GWX7_HORSE Vacuolar protein sorting 13 homolog C OS=Equus caballus OX=9796 GN=VPS13C PE=3 SV=1;tr|A0A3Q2H6G4|A0A3Q2H6G4_HORSE Vacuolar protein sorting 13 homolog C OS=Equus caballus OX=9796 GN=VPS13C PE=3 SV=1;tr|A0A5F5PGT3|A0A5F5PGT3_H
23.851	23.9299	22.1231	22.6297	21.6824	22.311	24.0293	24.1489	22.8351	24.5098	24.7823	24.5728	23.1919	21.788	23.9589	2	2	2	5.9	5.9	5.9	65.698	0	12.522	366320000	22	14	F7AEU3;A0A3Q2GWX9	F7AEU3;A0A3Q2GWX9	LBR	171	tr|F7AEU3|F7AEU3_HORSE Delta(14)-sterol reductase LBR OS=Equus caballus OX=9796 GN=LBR PE=3 SV=2;tr|A0A3Q2GWX9|A0A3Q2GWX9_HORSE Delta(14)-sterol reductase LBR OS=Equus caballus OX=9796 GN=LBR PE=3 SV=1
24.3458	24.4778	24.4272	24.5278	24.6994	24.6674	24.0369	24.0436	24.2121	23.8263	23.6532	23.5824	24.3113	24.404	24.5884	6	6	6	22.8	22.8	22.8	36.748	0	16.642	928090000	19	33	F7C871;A0A3Q2GX35;A0A3Q2IC51;A0A3Q2I8A5;A0A3Q2H1H3;A0A3Q2I6U7;F7DMM2;A0A3Q2HY64	F7C871;A0A3Q2GX35;A0A3Q2IC51;A0A3Q2I8A5;A0A3Q2H1H3	CYRIB	174	tr|F7C871|F7C871_HORSE CYFIP related Rac1 interactor B OS=Equus caballus OX=9796 GN=CYRIB PE=3 SV=1;tr|A0A3Q2GX35|A0A3Q2GX35_HORSE CYFIP related Rac1 interactor B OS=Equus caballus OX=9796 GN=CYRIB PE=3 SV=1;tr|A0A3Q2IC51|A0A3Q2IC51_HORSE CYFIP related Rac
26.5464	26.645	26.5982	26.7308	26.824	26.7104	26.4362	26.4446	26.4606	25.9864	26.0272	26.0541	26.0783	26.2253	26.1455	14	14	14	69.1	69.1	69.1	31.601	0	67.132	5119200000	15	128	A0A3Q2LAR0;F6WYZ3;A0A3Q2H4U5;A0A3Q2GX96;A0A3Q2HGZ7	A0A3Q2LAR0;F6WYZ3;A0A3Q2H4U5;A0A3Q2GX96;A0A3Q2HGZ7	TXNL1	176	tr|A0A3Q2LAR0|A0A3Q2LAR0_HORSE Thioredoxin like 1 OS=Equus caballus OX=9796 GN=TXNL1 PE=4 SV=1;tr|F6WYZ3|F6WYZ3_HORSE Thioredoxin like 1 OS=Equus caballus OX=9796 GN=TXNL1 PE=4 SV=2;tr|A0A3Q2H4U5|A0A3Q2H4U5_HORSE Thioredoxin like 1 OS=Equus caballus OX=979
24.659	24.566	24.6227	24.3257	23.6772	22.6524	24.5194	24.4177	23.9994	23.8146	24.0796	24.4192	24.385	24.415	22.4	4	4	4	15.9	15.9	15.9	42.766	0	7.9794	757930000	18	28	A0A3Q2I0A6;A0A3Q2GXA0;A0A3Q2GT89;A0A3Q2HR52;A0A5F5PM13;A0A3Q2ICG0	A0A3Q2I0A6;A0A3Q2GXA0;A0A3Q2GT89;A0A3Q2HR52;A0A5F5PM13;A0A3Q2ICG0	ARFGAP1	177	tr|A0A3Q2I0A6|A0A3Q2I0A6_HORSE ADP ribosylation factor GTPase activating protein 1 OS=Equus caballus OX=9796 GN=ARFGAP1 PE=4 SV=1;tr|A0A3Q2GXA0|A0A3Q2GXA0_HORSE ADP ribosylation factor GTPase activating protein 1 OS=Equus caballus OX=9796 GN=ARFGAP1 PE=4 S
26.3492	26.2616	26.9819	25.6313	25.8361	22.5047	26.2986	26.0882	25.9324	26.1127	26.3625	26.026	25.9039	26.0996	26.021	3	3	3	1.6	1.6	1.6	289.24	0	2.7383	1262200000	137	10	F7BCI6;A0A3Q2GXB4;A0A3Q2L8J1;A0A3Q2I0K9;A0A3Q2HUD0;A0A3Q2HIF3;A0A3Q2HBI5;A0A3Q2H0B7;A0A3Q2IIQ1;A0A3Q2HVE8	F7BCI6;A0A3Q2GXB4;A0A3Q2L8J1;A0A3Q2I0K9;A0A3Q2HUD0;A0A3Q2HIF3;A0A3Q2HBI5;A0A3Q2H0B7;A0A3Q2IIQ1;A0A3Q2HVE8	USP24	178	tr|F7BCI6|F7BCI6_HORSE Ubiquitinyl hydrolase 1 OS=Equus caballus OX=9796 GN=USP24 PE=3 SV=3;tr|A0A3Q2GXB4|A0A3Q2GXB4_HORSE Ubiquitin specific peptidase 24 OS=Equus caballus OX=9796 GN=USP24 PE=4 SV=2;tr|A0A3Q2L8J1|A0A3Q2L8J1_HORSE Ubiquitinyl hydrolase 1 O
24.2399	24.4213	24.4613	24.6961	24.6478	24.2476	25.0239	24.6594	24.7595	24.7657	24.7269	24.6795	24.4469	24.2743	24.4244	6	6	5	17.4	17.4	16.2	63.83	0	19.315	1286200000	20	41	A0A3Q2GXB8;F7BWX2	A0A3Q2GXB8;F7BWX2	YTHDF3	179	tr|A0A3Q2GXB8|A0A3Q2GXB8_HORSE YTH N6-methyladenosine RNA binding protein 3 OS=Equus caballus OX=9796 GN=YTHDF3 PE=4 SV=1;tr|F7BWX2|F7BWX2_HORSE YTH N6-methyladenosine RNA binding protein 3 OS=Equus caballus OX=9796 GN=YTHDF3 PE=4 SV=2
25.7851	25.9941	25.494	25.7497	25.6538	25.7996	26.0742	26.2476	26.5026	26.6944	26.8199	26.7693	27.1536	27.2454	26.8561	11	3	3	27.4	9.6	9.6	21.875	0	14.041	3020500000	9	43	A0A3Q2GXE1;A0A3Q2GVX5;F6W8C3	A0A3Q2GXE1	H1-4	180	tr|A0A3Q2GXE1|A0A3Q2GXE1_HORSE H1.4 linker histone, cluster member OS=Equus caballus OX=9796 GN=H1-4 PE=3 SV=1
25.5417	25.5275	25.7719	25.5206	25.4392	25.5787	25.5829	25.7025	25.6249	25.0359	24.769	24.9455	25.6721	25.5754	26.0889	4	4	4	10.6	10.6	10.6	50.371	0.0039183	0.92657	1210300000	17	9	A0A3Q2HT16;A0A3Q2GXI1;F6T8H1	A0A3Q2HT16;A0A3Q2GXI1;F6T8H1	YAP1	182	tr|A0A3Q2HT16|A0A3Q2HT16_HORSE Yes1 associated transcriptional regulator OS=Equus caballus OX=9796 GN=YAP1 PE=4 SV=2;tr|A0A3Q2GXI1|A0A3Q2GXI1_HORSE Yes1 associated transcriptional regulator OS=Equus caballus OX=9796 GN=YAP1 PE=4 SV=2;tr|F6T8H1|F6T8H1_HORSE
24.8281	24.9762	24.8397	25.6956	26.1009	25.7317	25.8931	24.8249	24.9691	21.6943	22.1358	22.9812	24.8157	24.6287	24.5097	3	3	3	3	3	3	101.97	0.00057787	1.6291	914510000	50	21	F6U4I9;A0A3Q2GXI4;A0A3Q2I4S0	F6U4I9;A0A3Q2GXI4	DIS3L2	183	tr|F6U4I9|F6U4I9_HORSE DIS3-like exonuclease 2 OS=Equus caballus OX=9796 GN=DIS3L2 PE=3 SV=2;tr|A0A3Q2GXI4|A0A3Q2GXI4_HORSE DIS3-like exonuclease 2 OS=Equus caballus OX=9796 GN=DIS3L2 PE=3 SV=1
23.6889	22.775	23.3867	23.2726	22.3312	22.1019	23.8142	22.3851	23.7864	24.2484	24.7404	23.4853	23.9424	24.0271	24.1686	7	7	7	14.6	14.6	14.6	78.482	0	21.406	516670000	30	18	A0A3Q2GXL7;A0A5F5Q2F9;F6YG90;A0A3Q2I1U4;A0A5F5Q1K2	A0A3Q2GXL7;A0A5F5Q2F9;F6YG90;A0A3Q2I1U4;A0A5F5Q1K2	TBC1D23	186	tr|A0A3Q2GXL7|A0A3Q2GXL7_HORSE TBC1 domain family member 23 OS=Equus caballus OX=9796 GN=TBC1D23 PE=4 SV=1;tr|A0A5F5Q2F9|A0A5F5Q2F9_HORSE TBC1 domain family member 23 OS=Equus caballus OX=9796 GN=TBC1D23 PE=4 SV=1;tr|F6YG90|F6YG90_HORSE TBC1 domain family
24.8882	24.84	24.9416	25.0158	25.008	25.1199	25.0684	25.0699	25.121	22.9672	23.5621	23.3035	24.6458	24.7673	24.8213	51	50	49	10.2	10.1	10	841.6	0	149.34	5104100000	448	201	F6YMD9;A0A3Q2GXM0;A0A3Q2LHC4;A0A3Q2I8I4;A0A3Q2H738;A0A3Q2I0L2;A0A3Q2KVN4;A0A5F5PTR0;A0A3Q2LBZ7;F6YGF7	F6YMD9;A0A3Q2GXM0;A0A3Q2LHC4;A0A3Q2I8I4;A0A3Q2H738;A0A3Q2I0L2;A0A3Q2KVN4;A0A5F5PTR0;A0A3Q2LBZ7;F6YGF7	MACF1	187	tr|F6YMD9|F6YMD9_HORSE Microtubule actin crosslinking factor 1 OS=Equus caballus OX=9796 GN=MACF1 PE=4 SV=3;tr|A0A3Q2GXM0|A0A3Q2GXM0_HORSE Microtubule actin crosslinking factor 1 OS=Equus caballus OX=9796 GN=MACF1 PE=4 SV=2;tr|A0A3Q2LHC4|A0A3Q2LHC4_HORSE M
24.9255	24.8571	24.8324	24.9521	24.8034	25.0675	25.3201	25.2148	25.224	25.7365	25.5886	25.5691	25.2595	25.059	25.4507	6	6	6	22.3	22.3	22.3	45.4	0	28.477	1899300000	22	55	A0A3Q2I7E7;F6QD46;A0A3Q2HDA9;A0A3Q2GZ78;A0A3Q2GXN7	A0A3Q2I7E7;F6QD46;A0A3Q2HDA9;A0A3Q2GZ78;A0A3Q2GXN7	SNX6	189	tr|A0A3Q2I7E7|A0A3Q2I7E7_HORSE Sorting nexin OS=Equus caballus OX=9796 GN=SNX6 PE=3 SV=1;tr|F6QD46|F6QD46_HORSE Sorting nexin OS=Equus caballus OX=9796 GN=SNX6 PE=3 SV=2;tr|A0A3Q2HDA9|A0A3Q2HDA9_HORSE Sorting nexin OS=Equus caballus OX=9796 GN=SNX6 PE=3 SV
22.3423	23.1317	22.1272	22.2298	22.7611	22.1594	21.9972	21.9095	22.2225	23.934	23.7093	23.9313	21.8386	22.3842	21.9522	2	2	2	8.6	8.6	8.6	23.617	0.0084839	0.50815	84420000	9	4	A0A3Q2I3R2;A0A3Q2GXP0;F7BK61;A0A3Q2HIV6	A0A3Q2I3R2;A0A3Q2GXP0;F7BK61;A0A3Q2HIV6	GCA	190	tr|A0A3Q2I3R2|A0A3Q2I3R2_HORSE Grancalcin OS=Equus caballus OX=9796 GN=GCA PE=4 SV=1;tr|A0A3Q2GXP0|A0A3Q2GXP0_HORSE Grancalcin OS=Equus caballus OX=9796 GN=GCA PE=4 SV=2;tr|F7BK61|F7BK61_HORSE Grancalcin OS=Equus caballus OX=9796 GN=GCA PE=4 SV=2;tr|A0A3Q2
26.0785	26.0852	26.1911	26.3248	26.2617	26.3692	25.717	25.8028	25.8269	23.3396	23.1644	23.0879	26.9641	26.889	27.0039	13	13	13	36.5	36.5	36.5	59.842	0	34.252	5538800000	28	114	A0A5F5PXC0;A0A3Q2GXP8;F6T767	A0A5F5PXC0;A0A3Q2GXP8;F6T767	PDIA5	191	tr|A0A5F5PXC0|A0A5F5PXC0_HORSE Protein disulfide isomerase family A member 5 OS=Equus caballus OX=9796 GN=PDIA5 PE=4 SV=1;tr|A0A3Q2GXP8|A0A3Q2GXP8_HORSE Protein disulfide isomerase family A member 5 OS=Equus caballus OX=9796 GN=PDIA5 PE=4 SV=1;tr|F6T767|F6
25.7546	25.449	25.7708	25.9071	25.5503	25.5514	25.8988	25.7706	26.037	27.1005	27.1378	27.1442	24.9223	24.9657	25.0683	6	6	6	26.9	26.9	26.9	28.151	0	36.551	5215100000	12	95	F7A860;A0A3Q2GXQ7	F7A860;A0A3Q2GXQ7	LGALS3	192	tr|F7A860|F7A860_HORSE Galectin OS=Equus caballus OX=9796 GN=LGALS3 PE=4 SV=2;tr|A0A3Q2GXQ7|A0A3Q2GXQ7_HORSE Galectin OS=Equus caballus OX=9796 GN=LGALS3 PE=4 SV=2
28.9471	28.8313	28.9236	28.6979	28.4797	28.729	28.9104	28.8711	28.8595	28.7724	28.8629	28.8216	28.7364	28.6887	28.8525	36	36	36	71.8	71.8	71.8	57.471	0	323.31	50758000000	32	591	A0A3Q2HFS3;F6TK05;A0A3Q2GXR2;A0A3Q2L8X2	A0A3Q2HFS3;F6TK05;A0A3Q2GXR2;A0A3Q2L8X2	CCT2	193	tr|A0A3Q2HFS3|A0A3Q2HFS3_HORSE T-complex protein 1 subunit beta OS=Equus caballus OX=9796 GN=CCT2 PE=3 SV=1;tr|F6TK05|F6TK05_HORSE T-complex protein 1 subunit beta OS=Equus caballus OX=9796 GN=CCT2 PE=3 SV=2;tr|A0A3Q2GXR2|A0A3Q2GXR2_HORSE T-complex protein
22.6428	22.9406	23.2378	22.7034	22.4491	22.8874	24.0994	23.7096	23.8956	24.6306	24.8599	25.5882	23.1593	22.3535	22.0674	7	7	7	9.8	9.8	9.8	105.46	0	11.633	715680000	52	25	A0A3Q2GXS1;F6XFZ0;A0A3Q2LEG5	A0A3Q2GXS1;F6XFZ0;A0A3Q2LEG5	HLTF	194	tr|A0A3Q2GXS1|A0A3Q2GXS1_HORSE Helicase like transcription factor OS=Equus caballus OX=9796 GN=HLTF PE=4 SV=2;tr|F6XFZ0|F6XFZ0_HORSE Helicase like transcription factor OS=Equus caballus OX=9796 GN=HLTF PE=4 SV=2;tr|A0A3Q2LEG5|A0A3Q2LEG5_HORSE Helicase like
23.4129	23.7259	23.8679	22.4551	22.0603	23.6038	23.8152	23.9242	22.4957	22.735	22.6595	22.4009	23.7192	23.7848	24.5434	3	3	3	21.2	21.2	21.2	25.685	0	5.0122	269130000	13	10	A0A3Q2HYA5;A0A3Q2GXS6	A0A3Q2HYA5;A0A3Q2GXS6	GSTA4	195	tr|A0A3Q2HYA5|A0A3Q2HYA5_HORSE Glutathione transferase OS=Equus caballus OX=9796 GN=GSTA4 PE=3 SV=1;tr|A0A3Q2GXS6|A0A3Q2GXS6_HORSE Glutathione S-transferase alpha 4 OS=Equus caballus OX=9796 GN=GSTA4 PE=4 SV=1
28.7841	28.854	28.7844	27.7503	26.8761	27.7734	27.6022	27.6378	28.3236	21.9776	21.7577	21.7138	27.5538	27.5772	28.0943	36	36	34	75.7	75.7	74.2	61.198	0	297.01	33867000000	30	449	A0A3Q2GXS8;A0A3Q2L487	A0A3Q2GXS8;A0A3Q2L487	EHD2	196	tr|A0A3Q2GXS8|A0A3Q2GXS8_HORSE EH domain containing 2 OS=Equus caballus OX=9796 GN=EHD2 PE=4 SV=1;tr|A0A3Q2L487|A0A3Q2L487_HORSE EH domain containing 2 OS=Equus caballus OX=9796 GN=EHD2 PE=4 SV=1
22.2965	21.9159	23.3912	22.4502	22.9109	20.8895	22.4847	21.9102	22.6778	23.9397	24.4766	24.1993	23.5358	22.6626	22.0106	2	2	2	8.1	8.1	8.1	28.509	0	2.469	118820000	12	8	A0A5F5PGN8;F7D4I9;A0A3Q2H3G4;A0A3Q2HI95;A0A3Q2H5J6;A0A3Q2GY07;A0A3Q2HST0;A0A3Q2HKW4	A0A5F5PGN8;F7D4I9;A0A3Q2H3G4;A0A3Q2HI95;A0A3Q2H5J6;A0A3Q2GY07;A0A3Q2HST0;A0A3Q2HKW4	REEP3	198	tr|A0A5F5PGN8|A0A5F5PGN8_HORSE Receptor expression-enhancing protein OS=Equus caballus OX=9796 GN=REEP3 PE=3 SV=1;tr|F7D4I9|F7D4I9_HORSE Receptor expression-enhancing protein OS=Equus caballus OX=9796 GN=REEP3 PE=3 SV=2;tr|A0A3Q2H3G4|A0A3Q2H3G4_HORSE Recep
24.3468	24.4149	24.2404	23.6728	23.1449	23.6728	24.1208	23.9412	23.8667	25.1679	24.959	25.2217	23.594	23.9125	23.903	13	13	11	15.3	15.3	13.9	148.61	0	99.407	1153900000	72	45	A0A3Q2HDQ8;A0A3Q2KL87;F6QVB8;A0A3Q2GY08;A0A3Q2I2Q4;A0A3Q2LEB5;A0A3Q2I904;A0A5F5PFK1	A0A3Q2HDQ8;A0A3Q2KL87;F6QVB8;A0A3Q2GY08;A0A3Q2I2Q4;A0A3Q2LEB5;A0A3Q2I904;A0A5F5PFK1	PDS5A	199	tr|A0A3Q2HDQ8|A0A3Q2HDQ8_HORSE PDS5 cohesin associated factor A OS=Equus caballus OX=9796 GN=PDS5A PE=3 SV=1;tr|A0A3Q2KL87|A0A3Q2KL87_HORSE PDS5 cohesin associated factor A OS=Equus caballus OX=9796 GN=PDS5A PE=3 SV=1;tr|F6QVB8|F6QVB8_HORSE PDS5 cohesin as
23.5684	23.3506	23.3204	24.8803	25.3638	25.3555	26.4238	26.6203	26.6346	22.1954	21.9375	23.226	25.4694	25.5059	25.4207	8	8	8	12.4	12.4	12.4	99.012	0	125.13	1552600000	45	44	F6R2R7;A0A3Q2HIC6;A0A3Q2GY22;A0A3Q2HW57	F6R2R7;A0A3Q2HIC6;A0A3Q2GY22	SMTN	200	tr|F6R2R7|F6R2R7_HORSE Smoothelin OS=Equus caballus OX=9796 GN=SMTN PE=4 SV=2;tr|A0A3Q2HIC6|A0A3Q2HIC6_HORSE Smoothelin OS=Equus caballus OX=9796 GN=SMTN PE=4 SV=1;tr|A0A3Q2GY22|A0A3Q2GY22_HORSE Smoothelin OS=Equus caballus OX=9796 GN=SMTN PE=4 SV=1
23.9017	24.1132	24.3427	23.6182	24.1232	23.9394	23.5723	23.6351	24.1978	24.5571	24.8725	24.7816	22.8401	22.1687	24.1286	4	4	4	18	18	18	29.682	0	5.0963	555940000	14	17	A0A3Q2GY37;F7AUQ1;A0A3Q2L014	A0A3Q2GY37;F7AUQ1;A0A3Q2L014	TIGAR	201	tr|A0A3Q2GY37|A0A3Q2GY37_HORSE TP53 induced glycolysis regulatory phosphatase OS=Equus caballus OX=9796 GN=TIGAR PE=4 SV=2;tr|F7AUQ1|F7AUQ1_HORSE TP53 induced glycolysis regulatory phosphatase OS=Equus caballus OX=9796 GN=TIGAR PE=4 SV=2;tr|A0A3Q2L014|A0A3
24.2334	24.3723	24.1475	23.5065	24.8119	24.5964	24.6044	24.7092	24.5104	25.371	25.3096	25.281	24.8992	24.6931	24.5015	11	4	4	55.6	23.9	23.9	20.044	0	20.767	783620000	12	42	A0A3Q2GY60	A0A3Q2GY60	UBE2V2	202	tr|A0A3Q2GY60|A0A3Q2GY60_HORSE Ubiquitin conjugating enzyme E2 V2 OS=Equus caballus OX=9796 GN=UBE2V2 PE=4 SV=1
24.3737	24.3926	24.0686	23.9183	21.5662	23.9679	24.3181	24.3289	24.5053	22.7298	22.3393	23.8517	23.9409	23.8021	23.823	2	2	2	11	11	11	18.814	0.000293	1.9973	372510000	11	12	A0A3Q2HQJ4;F6YTQ2;A0A3Q2GY67;A0A3Q2ICA3;A0A5F5PU90;A0A5F5PPE5	A0A3Q2HQJ4;F6YTQ2;A0A3Q2GY67;A0A3Q2ICA3;A0A5F5PU90;A0A5F5PPE5	PPIH	203	tr|A0A3Q2HQJ4|A0A3Q2HQJ4_HORSE Peptidyl-prolyl cis-trans isomerase OS=Equus caballus OX=9796 GN=PPIH PE=3 SV=1;tr|F6YTQ2|F6YTQ2_HORSE Peptidyl-prolyl cis-trans isomerase OS=Equus caballus OX=9796 GN=PPIH PE=3 SV=1;tr|A0A3Q2GY67|A0A3Q2GY67_HORSE Peptidyl-pr
22.9897	23.2488	22.8903	23.3945	23.1721	23.3074	23.3815	23.3923	23.0272	23.0453	23.0109	22.709	23.5552	23.5838	23.4363	4	4	4	2.2	2.2	2.2	242.03	0	2.9334	455130000	94	26	A0A3Q2I126;A0A3Q2HCL6;A0A5F5PY12;A0A3Q2H360;A0A5F5PY43;A0A3Q2GY77;A0A3Q2LCW2;A0A3Q2L951;A0A3Q2I102;F6PSY6	A0A3Q2I126;A0A3Q2HCL6;A0A5F5PY12;A0A3Q2H360;A0A5F5PY43;A0A3Q2GY77;A0A3Q2LCW2;A0A3Q2L951;A0A3Q2I102;F6PSY6	NBAS	204	tr|A0A3Q2I126|A0A3Q2I126_HORSE NBAS subunit of NRZ tethering complex OS=Equus caballus OX=9796 GN=NBAS PE=4 SV=1;tr|A0A3Q2HCL6|A0A3Q2HCL6_HORSE NBAS subunit of NRZ tethering complex OS=Equus caballus OX=9796 GN=NBAS PE=4 SV=1;tr|A0A5F5PY12|A0A5F5PY12_HORSE
25.9842	25.8873	25.7378	25.786	25.549	25.7065	26.6874	26.458	26.5339	23.1371	23.3521	23.2115	25.2751	25.818	25.1129	12	12	12	32.6	32.6	32.6	54.415	0	32.551	3377800000	29	70	A0A3Q2KYJ2;F6S8Z5;A0A3Q2GY82;A0A3Q2LJU6	A0A3Q2KYJ2;F6S8Z5;A0A3Q2GY82;A0A3Q2LJU6	NAMPT	205	tr|A0A3Q2KYJ2|A0A3Q2KYJ2_HORSE Nicotinamide phosphoribosyltransferase OS=Equus caballus OX=9796 GN=NAMPT PE=3 SV=2;tr|F6S8Z5|F6S8Z5_HORSE Nicotinamide phosphoribosyltransferase OS=Equus caballus OX=9796 GN=NAMPT PE=3 SV=2;tr|A0A3Q2GY82|A0A3Q2GY82_HORSE Nic
24.6096	24.747	24.4105	24.2843	24.4483	24.345	24.5906	24.4763	24.5483	25.1405	25.1023	24.9919	24.7961	24.7624	24.5649	18	18	18	25.4	25.4	25.4	124.21	0	102.09	2487500000	54	74	A0A3Q2HFY4;A0A3Q2GY89;F6U4N4;A0A3Q2I1X9;A0A3Q2H9R3	A0A3Q2HFY4;A0A3Q2GY89;F6U4N4;A0A3Q2I1X9;A0A3Q2H9R3	NUP133	206	tr|A0A3Q2HFY4|A0A3Q2HFY4_HORSE Nucleoporin 133 OS=Equus caballus OX=9796 GN=NUP133 PE=3 SV=1;tr|A0A3Q2GY89|A0A3Q2GY89_HORSE Nucleoporin 133 OS=Equus caballus OX=9796 GN=NUP133 PE=3 SV=1;tr|F6U4N4|F6U4N4_HORSE Nucleoporin 133 OS=Equus caballus OX=9796 GN=NU
26.1912	26.0121	25.8393	27.2486	22.9394	26.9455	27.734	27.094	27.4557	23.0501	25.2974	25.4361	26.6429	26.7427	27.3934	2	2	2	0.6	0.6	0.6	344.71	0.0084885	0.51133	2024900000	145	18	A0A5F5PGZ6;A0A3Q2HHY6;A0A3Q2GYA1;A0A3Q2HWV4;A0A3Q2H9S1;A0A3Q2H2Y4;F6RNH9	A0A5F5PGZ6;A0A3Q2HHY6;A0A3Q2GYA1;A0A3Q2HWV4;A0A3Q2H9S1;A0A3Q2H2Y4;F6RNH9	VPS13A	208	tr|A0A5F5PGZ6|A0A5F5PGZ6_HORSE Vacuolar protein sorting 13 homolog A OS=Equus caballus OX=9796 GN=VPS13A PE=3 SV=1;tr|A0A3Q2HHY6|A0A3Q2HHY6_HORSE Vacuolar protein sorting 13 homolog A OS=Equus caballus OX=9796 GN=VPS13A PE=3 SV=2;tr|A0A3Q2GYA1|A0A3Q2GYA1_H
21.9654	22.7641	22.6987	22.8098	23.8253	22.6699	22.5015	22.1273	23.5574	24.3344	24.4296	24.2384	21.2365	22.9595	23.0473	7	7	7	8.4	8.4	8.4	146.92	0	14.436	400970000	65	13	A0A3Q2GYA3;F6Y6N2	A0A3Q2GYA3;F6Y6N2	PLCG1	209	tr|A0A3Q2GYA3|A0A3Q2GYA3_HORSE 1-phosphatidylinositol 4,5-bisphosphate phosphodiesterase gamma OS=Equus caballus OX=9796 GN=PLCG1 PE=4 SV=1;tr|F6Y6N2|F6Y6N2_HORSE 1-phosphatidylinositol 4,5-bisphosphate phosphodiesterase gamma OS=Equus caballus OX=9796 GN=
24.1529	23.1829	24.1758	22.4712	21.3895	24.1069	24.2575	21.5639	23.2209	23.8895	24.0553	23.9382	21.6695	22.5585	23.3942	7	7	7	25.3	25.3	25.3	58.673	0	10.912	477960000	28	19	F7DIH0;A0A3Q2I9Q0;A0A5F5PR20;A0A3Q2GYA8;A0A5F5PHK8;A0A5F5PXD7	F7DIH0;A0A3Q2I9Q0;A0A5F5PR20;A0A3Q2GYA8;A0A5F5PHK8;A0A5F5PXD7	ME2	210	tr|F7DIH0|F7DIH0_HORSE Malic enzyme OS=Equus caballus OX=9796 GN=ME2 PE=3 SV=2;tr|A0A3Q2I9Q0|A0A3Q2I9Q0_HORSE Malic enzyme OS=Equus caballus OX=9796 GN=ME2 PE=3 SV=1;tr|A0A5F5PR20|A0A5F5PR20_HORSE Malic enzyme OS=Equus caballus OX=9796 GN=ME2 PE=3 SV=1;tr|
22.9551	22.3786	21.9714	22.716	22.7375	22.2055	22.0845	20.9343	21.7457	25.1651	25.1208	25.3517	23.0255	24.4285	22.1822	6	6	6	37.5	37.5	37.5	28.434	0	18.386	444090000	12	13	A0A5F5PT61;A0A3Q2KXF6;A0A5F5PSP8;A0A3Q2I5L2;F7AKB0;A0A3Q2GYB0;A0A3Q2GZD8;A0A3Q2HJP7;A0A5F5PUC8;A0A3Q2GVF5;F6SHE7;A0A5F5PJ95;A0A3Q2GYG5;A0A3Q2LE17	A0A5F5PT61;A0A3Q2KXF6;A0A5F5PSP8;A0A3Q2I5L2;F7AKB0;A0A3Q2GYB0;A0A3Q2GZD8;A0A3Q2HJP7;A0A5F5PUC8;A0A3Q2GVF5	MSI2	211	tr|A0A5F5PT61|A0A5F5PT61_HORSE Musashi RNA binding protein 2 OS=Equus caballus OX=9796 GN=MSI2 PE=3 SV=1;tr|A0A3Q2KXF6|A0A3Q2KXF6_HORSE Musashi RNA binding protein 2 OS=Equus caballus OX=9796 GN=MSI2 PE=3 SV=1;tr|A0A5F5PSP8|A0A5F5PSP8_HORSE Musashi RNA bin
22.2186	23.9032	23.0395	23.0561	22.5344	22.9208	20.7291	22.8339	22.5581	24.5107	23.828	23.799	21.1927	22.0281	21.8318	5	5	5	9	9	9	81.232	0	14.392	521080000	38	7	A0A3Q2H405;F6W365;A0A3Q2GYE2;F6URG9	A0A3Q2H405;F6W365;A0A3Q2GYE2;F6URG9	PTCD3	213	tr|A0A3Q2H405|A0A3Q2H405_HORSE PPR_long domain-containing protein OS=Equus caballus OX=9796 PE=3 SV=1;tr|F6W365|F6W365_HORSE Pentatricopeptide repeat domain 3 OS=Equus caballus OX=9796 GN=PTCD3 PE=3 SV=2;tr|A0A3Q2GYE2|A0A3Q2GYE2_HORSE PPR_long domain-conta
25.3487	25.3823	25.622	25.1865	25.2636	25.3095	25.6087	25.4994	25.4622	25.6046	25.5605	25.4643	25.4756	25.3934	25.5929	21	20	20	27.4	26	26	113.6	0	74.023	5761200000	40	138	A0A3Q2GYG4;A0A3Q2GZ08;F6XTW3	A0A3Q2GYG4;A0A3Q2GZ08;F6XTW3	SEC24C	215	tr|A0A3Q2GYG4|A0A3Q2GYG4_HORSE SEC24 homolog C, COPII coat complex component OS=Equus caballus OX=9796 GN=SEC24C PE=3 SV=1;tr|A0A3Q2GZ08|A0A3Q2GZ08_HORSE SEC24 homolog C, COPII coat complex component OS=Equus caballus OX=9796 GN=SEC24C PE=3 SV=1;tr|F6XTW3|
25.0831	25.0885	24.7267	24.5875	25.0106	24.6505	23.9638	24.1179	24.0155	23.7503	23.8016	23.7081	24.542	24.2213	24.5334	8	8	8	12	12	12	93.756	0	14.015	1503700000	41	39	A0A3Q2HNI0;F6ZBT2;A0A3Q2GYH9;A0A5F5Q0F5;A0A5F5PVM0;A0A3Q2H8V0;F6U575;A0A5F5Q1C0;A0A3Q2HXZ2	A0A3Q2HNI0;F6ZBT2;A0A3Q2GYH9;A0A5F5Q0F5	ABR	217	tr|A0A3Q2HNI0|A0A3Q2HNI0_HORSE Active breakpoint cluster region-related protein OS=Equus caballus OX=9796 GN=ABR PE=4 SV=1;tr|F6ZBT2|F6ZBT2_HORSE Active breakpoint cluster region-related protein OS=Equus caballus OX=9796 GN=ABR PE=4 SV=2;tr|A0A3Q2GYH9|A0A3
23.3091	22.9998	23.0744	25.149	25.1738	25.2883	23.64	23.6543	23.6168	23.292	22.7384	22.6665	22.0648	22.2957	22.6266	6	6	6	5.1	5.1	5.1	211.05	0	22.821	540950000	96	16	A0A3Q2IDN1;A0A3Q2GYJ8;A0A3Q2HTZ2;A0A3Q2HUA6;F6PN81;A0A3Q2HD92;A0A3Q2LDF3;A0A3Q2H8X3;A0A3Q2HEK8;A0A3Q2IB62	A0A3Q2IDN1;A0A3Q2GYJ8;A0A3Q2HTZ2;A0A3Q2HUA6;F6PN81;A0A3Q2HD92;A0A3Q2LDF3;A0A3Q2H8X3;A0A3Q2HEK8;A0A3Q2IB62	TNC	219	tr|A0A3Q2IDN1|A0A3Q2IDN1_HORSE Tenascin C OS=Equus caballus OX=9796 GN=TNC PE=3 SV=2;tr|A0A3Q2GYJ8|A0A3Q2GYJ8_HORSE Tenascin C OS=Equus caballus OX=9796 GN=TNC PE=3 SV=1;tr|A0A3Q2HTZ2|A0A3Q2HTZ2_HORSE Tenascin C OS=Equus caballus OX=9796 GN=TNC PE=3 SV=1;t
23.4554	23.5336	23.7717	23.9728	24.0921	22.8485	22.8723	21.1004	21.993	24.1272	23.9554	24.3232	23.3404	23.4545	23.2066	2	2	2	5.7	5.7	5.7	35.697	0	2.4708	336310000	14	7	A0A3Q2H1M2;A0A3Q2GYL1	A0A3Q2H1M2;A0A3Q2GYL1	CDC34	220	tr|A0A3Q2H1M2|A0A3Q2H1M2_HORSE UBC core domain-containing protein OS=Equus caballus OX=9796 GN=CDC34 PE=3 SV=2;tr|A0A3Q2GYL1|A0A3Q2GYL1_HORSE UBC core domain-containing protein OS=Equus caballus OX=9796 GN=CDC34 PE=4 SV=2
27.5269	27.6023	27.5985	27.506	27.583	27.5382	27.6723	27.8361	27.8605	28.6197	28.7018	28.6249	27.8946	27.9442	27.8697	5	5	5	40.7	40.7	40.7	27.546	0	116.3	10567000000	14	114	A0A3Q2GYN0	A0A3Q2GYN0	ALYREF	221	tr|A0A3Q2GYN0|A0A3Q2GYN0_HORSE Aly/REF export factor OS=Equus caballus OX=9796 GN=ALYREF PE=4 SV=2
28.8104	28.7913	28.7917	28.9387	28.8618	28.9358	28.7416	28.7279	28.7757	29.4179	29.4338	29.4338	28.6304	28.6917	28.7097	110	110	110	75	75	75	192.04	0	323.31	176990000000	90	2150	F7BV85;A0A3Q2GYQ4;A0A5F5Q0Q9;A0A3Q2HY86	F7BV85;A0A3Q2GYQ4	CLTC	222	tr|F7BV85|F7BV85_HORSE Clathrin heavy chain OS=Equus caballus OX=9796 GN=CLTC PE=3 SV=3;tr|A0A3Q2GYQ4|A0A3Q2GYQ4_HORSE Clathrin heavy chain OS=Equus caballus OX=9796 GN=CLTC PE=3 SV=1
23.7532	23.7153	23.8073	24.1135	24.1917	24.5151	24.0616	24.229	23.7904	21.8434	22.8024	21.5836	24.1993	24.0746	24.4674	12	12	1	6.8	6.8	0.3	268.12	0	33.858	977030000	119	33	A0A3Q2GYT8	A0A3Q2GYT8	MPRIP	225	tr|A0A3Q2GYT8|A0A3Q2GYT8_HORSE Myosin phosphatase Rho interacting protein OS=Equus caballus OX=9796 GN=MPRIP PE=4 SV=2
26.922	26.9767	26.8719	27.4843	27.5198	27.4174	27.5617	27.3948	27.3465	22.6961	24.4337	22.6781	27.2536	27.2352	27.1793	9	9	7	46.4	46.4	41.1	22.347	0	81.628	4510000000	15	80	F6X0L9;A0A3Q2GYV1	F6X0L9;A0A3Q2GYV1	RRAS	226	tr|F6X0L9|F6X0L9_HORSE RAS related OS=Equus caballus OX=9796 GN=RRAS PE=4 SV=2;tr|A0A3Q2GYV1|A0A3Q2GYV1_HORSE RAS related OS=Equus caballus OX=9796 GN=RRAS PE=4 SV=1
22.5493	24.8664	22.9962	22.3378	22.0239	23.0506	21.4864	23.484	24.6332	25.3482	25.2921	25.3004	23.3924	21.8342	21.9799	3	3	3	13.5	13.5	13.5	46.147	0	20.577	439490000	12	16	A0A3Q2GZ10	A0A3Q2GZ10	VMP1	229	tr|A0A3Q2GZ10|A0A3Q2GZ10_HORSE Vacuole membrane protein 1 OS=Equus caballus OX=9796 GN=VMP1 PE=4 SV=1
24.2252	24.1702	22.0944	24.2531	24.0575	23.85	24.2522	24.2136	24.2314	24.4015	24.1612	24.1779	24.304	24.1556	23.9447	5	5	5	13.5	13.5	13.5	50.892	0	39.293	660940000	27	32	A0A5F5PPC1;F6RKT8;A0A3Q2GZ18;A0A3Q2HMG1	A0A5F5PPC1;F6RKT8;A0A3Q2GZ18;A0A3Q2HMG1	NUP54	230	tr|A0A5F5PPC1|A0A5F5PPC1_HORSE Nucleoporin 54 OS=Equus caballus OX=9796 GN=NUP54 PE=4 SV=1;tr|F6RKT8|F6RKT8_HORSE Nucleoporin 54 OS=Equus caballus OX=9796 GN=NUP54 PE=4 SV=2;tr|A0A3Q2GZ18|A0A3Q2GZ18_HORSE Nucleoporin 54 OS=Equus caballus OX=9796 GN=NUP54 P
23.3723	23.456	23.3442	23.428	23.3058	23.4269	23.6671	23.3487	23.7906	25.4106	24.8878	25.3409	23.7415	23.4803	23.7158	10	10	10	8.8	8.8	8.8	159.91	0	22.692	721010000	73	30	A0A3Q2GZ23;F7AZH4	A0A3Q2GZ23;F7AZH4	BAZ1B	231	tr|A0A3Q2GZ23|A0A3Q2GZ23_HORSE Bromodomain adjacent to zinc finger domain 1B OS=Equus caballus OX=9796 GN=BAZ1B PE=4 SV=1;tr|F7AZH4|F7AZH4_HORSE Bromodomain adjacent to zinc finger domain 1B OS=Equus caballus OX=9796 GN=BAZ1B PE=4 SV=2
26.7174	26.5292	26.8513	26.0966	25.9576	25.9733	26.3737	26.3663	26.4667	26.4524	26.5087	26.5592	26.5691	26.3712	26.2857	5	5	5	19.7	19.7	19.7	23.628	0	6.0196	3705900000	15	114	A0A3Q2GZ39;F6VEH6;F7CI38	A0A3Q2GZ39;F6VEH6;F7CI38	SNRPB	233	tr|A0A3Q2GZ39|A0A3Q2GZ39_HORSE Small nuclear ribonucleoprotein-associated protein OS=Equus caballus OX=9796 GN=SNRPB PE=3 SV=1;tr|F6VEH6|F6VEH6_HORSE Small nuclear ribonucleoprotein-associated protein OS=Equus caballus OX=9796 GN=SNRPB PE=3 SV=2;tr|F7CI38|
22.8128	22.2606	22.0862	21.8933	23.1177	22.1863	22.9959	22.6176	22.4617	24.8179	24.8715	24.7594	22.1941	21.8566	22.9707	5	5	5	5.3	5.3	5.3	132.92	0	6.4131	2838000000	69	11	A0A3Q2GZ57;A0A5F5PP52;F6PMC8;F6T1K0;A0A3Q2HA18	A0A3Q2GZ57;A0A5F5PP52;F6PMC8;F6T1K0;A0A3Q2HA18	PLCB4	235	tr|A0A3Q2GZ57|A0A3Q2GZ57_HORSE 1-phosphatidylinositol 4,5-bisphosphate phosphodiesterase OS=Equus caballus OX=9796 GN=PLCB4 PE=4 SV=2;tr|A0A5F5PP52|A0A5F5PP52_HORSE 1-phosphatidylinositol 4,5-bisphosphate phosphodiesterase OS=Equus caballus OX=9796 GN=PLCB
31.4248	31.4068	31.4207	31.3961	31.2955	31.372	31.4191	31.411	31.4996	32.1607	32.148	32.2041	31.0597	31.0992	31.1054	54	54	39	57.1	57.1	40	95.027	0	323.31	272930000000	40	1778	A0A3Q2GZ58;Q9GKX7;A0A452GER8	A0A3Q2GZ58;Q9GKX7;A0A452GER8	HSP90AA1	236	tr|A0A3Q2GZ58|A0A3Q2GZ58_HORSE Heat shock protein HSP 90-alpha OS=Equus caballus OX=9796 GN=HSP90AA1 PE=3 SV=1;sp|Q9GKX7|HS90A_HORSE Heat shock protein HSP 90-alpha OS=Equus caballus OX=9796 GN=HSP90AA1 PE=2 SV=2;tr|A0A452GER8|A0A452GER8_HORSE Heat shock p
25.2169	25.3233	25.1916	27.2243	26.9273	27.2433	26.4368	26.2741	26.0385	22.3244	22.2845	20.7578	24.962	24.9191	24.7943	15	15	15	44.6	44.6	44.6	63.312	0	69.792	4863500000	32	96	A0A3Q2GZ81;A0A3Q2LAX1;F7B5L3	A0A3Q2GZ81;A0A3Q2LAX1;F7B5L3	ALCAM	238	tr|A0A3Q2GZ81|A0A3Q2GZ81_HORSE CD166 antigen OS=Equus caballus OX=9796 GN=ALCAM PE=4 SV=1;tr|A0A3Q2LAX1|A0A3Q2LAX1_HORSE CD166 antigen OS=Equus caballus OX=9796 GN=ALCAM PE=4 SV=1;tr|F7B5L3|F7B5L3_HORSE CD166 antigen OS=Equus caballus OX=9796 GN=ALCAM PE=4
24.2975	24.3909	24.2992	23.8829	23.613	24.0063	22.963	23.2359	23.3502	23.4144	23.2162	23.3042	23.6851	22.6146	23.7879	7	7	7	16.7	16.7	16.7	60.281	0	9.9616	594580000	28	35	F7DXD2;A0A3Q2GZA7	F7DXD2;A0A3Q2GZA7	CYP27A1	239	tr|F7DXD2|F7DXD2_HORSE Cytochrome P450 family 27 subfamily A member 1 OS=Equus caballus OX=9796 GN=CYP27A1 PE=3 SV=2;tr|A0A3Q2GZA7|A0A3Q2GZA7_HORSE Cytochrome P450 family 27 subfamily A member 1 OS=Equus caballus OX=9796 GN=CYP27A1 PE=3 SV=1
25.5743	25.3716	25.2676	25.8981	26.1368	25.6902	25.6704	25.5727	25.7593	24.2016	24.097	24.0623	26.2295	26.1643	26.2138	4	4	4	14.1	14.1	14.1	33.419	0	9.5412	1641600000	14	33	A0A3Q2L6J7;F6S2C3;A0A3Q2GZB6	A0A3Q2L6J7;F6S2C3;A0A3Q2GZB6	CTSZ	240	tr|A0A3Q2L6J7|A0A3Q2L6J7_HORSE Cathepsin X OS=Equus caballus OX=9796 GN=CTSZ PE=3 SV=1;tr|F6S2C3|F6S2C3_HORSE Cathepsin X OS=Equus caballus OX=9796 GN=CTSZ PE=3 SV=3;tr|A0A3Q2GZB6|A0A3Q2GZB6_HORSE Cathepsin X OS=Equus caballus OX=9796 GN=CTSZ PE=3 SV=1
23.8048	23.9313	23.8118	24.1198	23.5971	24.2505	24.1877	23.839	24.0403	22.6868	23.5055	23.4973	23.6254	23.654	24.0812	9	9	9	10	10	10	155.93	0	8.5277	635890000	56	28	A0A5F5PUM1;A0A3Q2H8E1;A0A3Q2H270;A0A3Q2GZD7;A0A3Q2IJC8;A0A3Q2I2R0;A0A3Q2IDV5;F6ZMI1	A0A5F5PUM1;A0A3Q2H8E1;A0A3Q2H270;A0A3Q2GZD7;A0A3Q2IJC8;A0A3Q2I2R0;A0A3Q2IDV5;F6ZMI1	GAPVD1	242	tr|A0A5F5PUM1|A0A5F5PUM1_HORSE GTPase activating protein and VPS9 domains 1 OS=Equus caballus OX=9796 GN=GAPVD1 PE=3 SV=1;tr|A0A3Q2H8E1|A0A3Q2H8E1_HORSE GTPase activating protein and VPS9 domains 1 OS=Equus caballus OX=9796 GN=GAPVD1 PE=3 SV=2;tr|A0A3Q2H27
22.4299	23.0046	23.0934	23.5421	22.3219	22.0378	22.2289	21.8178	21.9244	23.301	23.0229	23.2119	21.831	21.0678	22.493	2	2	1	2.3	2.3	1.2	85.457	0.0090139	0.47897	98823000	40	3	A0A5F5Q2W9;A0A3Q2GZE0;F7AUK1	A0A5F5Q2W9;A0A3Q2GZE0;F7AUK1	HELLS	243	tr|A0A5F5Q2W9|A0A5F5Q2W9_HORSE Helicase, lymphoid specific OS=Equus caballus OX=9796 GN=HELLS PE=4 SV=1;tr|A0A3Q2GZE0|A0A3Q2GZE0_HORSE Helicase, lymphoid specific OS=Equus caballus OX=9796 GN=HELLS PE=4 SV=2;tr|F7AUK1|F7AUK1_HORSE Helicase, lymphoid specif
25.613	25.9037	25.6563	25.6685	25.8438	25.5783	26.2245	26.1212	26.0805	27.0411	27.0525	27.1917	24.779	25.9563	26.0224	11	11	10	30.1	30.1	28.6	61.209	0	52.883	3422300000	33	63	A0A3Q2GZF3;F6RUC6;A0A3Q2H9G9	A0A3Q2GZF3;F6RUC6;A0A3Q2H9G9	DDAH1	244	tr|A0A3Q2GZF3|A0A3Q2GZF3_HORSE Dimethylargininase OS=Equus caballus OX=9796 GN=DDAH1 PE=3 SV=1;tr|F6RUC6|F6RUC6_HORSE Dimethylargininase OS=Equus caballus OX=9796 GN=DDAH1 PE=3 SV=2;tr|A0A3Q2H9G9|A0A3Q2H9G9_HORSE Dimethylargininase OS=Equus caballus OX=979
22.5838	22.6853	22.4885	23.1228	22.1594	22.4976	21.7801	22.1464	21.7774	22.5606	22.4411	22.5627	22.1109	21.6048	22.1646	2	2	2	4.2	4.2	4.2	47.294	0.0095472	0.46006	40798000	15	5	A0A5F5PJY1;A0A3Q2GZH2;F6RZT4;A0A5F5PT58;A0A5F5PGY8;A0A3Q2HM73;A0A3Q2IBK7	A0A5F5PJY1;A0A3Q2GZH2;F6RZT4;A0A5F5PT58;A0A5F5PGY8;A0A3Q2HM73;A0A3Q2IBK7	TBC1D16	246	tr|A0A5F5PJY1|A0A5F5PJY1_HORSE TBC1 domain family member 16 OS=Equus caballus OX=9796 GN=TBC1D16 PE=4 SV=1;tr|A0A3Q2GZH2|A0A3Q2GZH2_HORSE TBC1 domain family member 16 OS=Equus caballus OX=9796 GN=TBC1D16 PE=4 SV=1;tr|F6RZT4|F6RZT4_HORSE TBC1 domain family
22.8488	21.5853	21.8092	23.261	22.4824	22.0978	22.5905	23.2131	22.762	27.6564	27.579	27.5301	22.7066	21.9037	21.8812	24	24	24	43.4	43.4	43.4	75.055	0	160.81	4503100000	34	82	A0A3Q2GZH4;A0A3Q2HNU4;F6YZ17;A0A3Q2H8M8	A0A3Q2GZH4;A0A3Q2HNU4;F6YZ17;A0A3Q2H8M8	ACSS1	247	tr|A0A3Q2GZH4|A0A3Q2GZH4_HORSE Acetyl-coenzyme A synthetase OS=Equus caballus OX=9796 GN=ACSS1 PE=3 SV=1;tr|A0A3Q2HNU4|A0A3Q2HNU4_HORSE Propionate--CoA ligase OS=Equus caballus OX=9796 GN=ACSS1 PE=3 SV=1;tr|F6YZ17|F6YZ17_HORSE Acetyl-coenzyme A synthetase
24.9083	25.3647	24.9464	24.8513	24.8395	25.3745	24.8616	25.1641	24.9498	25.5545	25.6066	25.3992	25.1885	24.8132	25.3947	13	6	6	53.5	32.7	32.7	42.263	0	31.234	1755900000	19	42	A0A3Q2GZP6;A0A3Q2HN42;F7DZD7	A0A3Q2GZP6;A0A3Q2HN42;F7DZD7	ACTR1B	248	tr|A0A3Q2GZP6|A0A3Q2GZP6_HORSE Actin related protein 1B OS=Equus caballus OX=9796 GN=ACTR1B PE=3 SV=1;tr|A0A3Q2HN42|A0A3Q2HN42_HORSE Actin related protein 1B OS=Equus caballus OX=9796 GN=ACTR1B PE=3 SV=1;tr|F7DZD7|F7DZD7_HORSE Actin related protein 1B OS=E
24.4855	24.4099	24.7931	24.4442	24.4157	24.3452	24.6683	24.5107	24.7558	24.287	24.4699	24.4383	24.8336	24.6699	24.6593	8	8	8	26.1	26.1	26.1	42.69	0	18.844	1198500000	21	49	A0A3Q2GZS8;A0A3Q2HGL0;F7B9X5	A0A3Q2GZS8;A0A3Q2HGL0;F7B9X5	RELA	249	tr|A0A3Q2GZS8|A0A3Q2GZS8_HORSE RELA proto-onco, NF-kB subunit OS=Equus caballus OX=9796 GN=RELA PE=4 SV=2;tr|A0A3Q2HGL0|A0A3Q2HGL0_HORSE RELA proto-onco, NF-kB subunit OS=Equus caballus OX=9796 GN=RELA PE=4 SV=2;tr|F7B9X5|F7B9X5_HORSE RELA proto-onco, NF-k
23.5964	23.4077	23.7077	21.7919	22.1905	23.1366	22.3413	23.1866	23.0016	24.6613	24.8753	25.2925	23.2428	21.7551	23.1357	6	6	6	11.1	11.1	11.1	103.82	0	23.675	600800000	47	24	A0A3Q2GZT4;F6UHT1	A0A3Q2GZT4;F6UHT1	USP4	250	tr|A0A3Q2GZT4|A0A3Q2GZT4_HORSE Ubiquitin carboxyl-terminal hydrolase OS=Equus caballus OX=9796 GN=USP4 PE=3 SV=1;tr|F6UHT1|F6UHT1_HORSE Ubiquitin carboxyl-terminal hydrolase OS=Equus caballus OX=9796 GN=USP4 PE=3 SV=3
26.9919	26.9317	27.1209	26.4672	26.5221	26.5554	26.6413	26.5529	26.6438	28.4645	28.4694	28.4245	26.6139	26.718	26.6301	16	16	16	59.3	59.3	59.3	42.665	0	106.02	13496000000	20	162	A0A3Q2GZV4;F6WQM7;A0A3Q2I532;A0A5F5PZG6	A0A3Q2GZV4;F6WQM7;A0A3Q2I532	PDHA1	251	tr|A0A3Q2GZV4|A0A3Q2GZV4_HORSE Pyruvate dehydrogenase E1 component subunit alpha OS=Equus caballus OX=9796 GN=PDHA1 PE=4 SV=1;tr|F6WQM7|F6WQM7_HORSE Pyruvate dehydrogenase E1 component subunit alpha OS=Equus caballus OX=9796 GN=PDHA1 PE=4 SV=2;tr|A0A3Q2I53
29.4597	29.6386	29.5987	22.8649	31.1352	30.2346	30.7311	30.5656	30.7283	29.7502	30.2398	29.7693	30.2961	30.2829	30.2334	23	14	14	14.5	10.8	10.8	227.81	0	76.71	20199000000	105	60	F7BV56;A0A3Q2H006;A0A3Q2H703	F7BV56;A0A3Q2H006;A0A3Q2H703	MYH14	253	tr|F7BV56|F7BV56_HORSE Myosin heavy chain 14 OS=Equus caballus OX=9796 GN=MYH14 PE=3 SV=3;tr|A0A3Q2H006|A0A3Q2H006_HORSE Myosin heavy chain 14 OS=Equus caballus OX=9796 GN=MYH14 PE=3 SV=2;tr|A0A3Q2H703|A0A3Q2H703_HORSE Myosin heavy chain 14 OS=Equus caball
22.6667	21.242	22.5099	22.102	22.216	23.1071	23.3406	21.8041	23.1644	24.1749	24.1391	24.0341	22.3916	21.0217	22.1842	5	5	5	7.4	7.4	7.4	139.29	0	14.779	290920000	67	11	A0A3Q2H011;A0A5F5PQG3;A0A3Q2HRI5;A0A3Q2HLP8;A0A3Q2HJI9;A0A3Q2HWZ8;F6UWF5;A0A3Q2I566;A0A3Q2I2J1;A0A3Q2I9S5	A0A3Q2H011;A0A5F5PQG3;A0A3Q2HRI5;A0A3Q2HLP8;A0A3Q2HJI9;A0A3Q2HWZ8;F6UWF5;A0A3Q2I566;A0A3Q2I2J1;A0A3Q2I9S5	KIF16B	254	tr|A0A3Q2H011|A0A3Q2H011_HORSE Kinesin family member 16B OS=Equus caballus OX=9796 GN=KIF16B PE=3 SV=1;tr|A0A5F5PQG3|A0A5F5PQG3_HORSE Kinesin family member 16B OS=Equus caballus OX=9796 GN=KIF16B PE=3 SV=1;tr|A0A3Q2HRI5|A0A3Q2HRI5_HORSE Kinesin family memb
23.6494	24.2412	24.191	25.4594	25.6992	25.5361	24.2131	24.0035	24.3903	23.2237	23.2237	22.9546	24.4844	24.5429	24.3794	10	10	10	15.7	15.7	15.7	98.158	0	12.512	1050200000	44	38	A0A3Q2I8Y0;A0A3Q2HQM5;A0A3Q2I1F3;A0A3Q2I1W8;A0A3Q2I3D6;A0A3Q2H018;A0A3Q2HV90;A0A3Q2H6I3;F7DNN7;F7DK34	A0A3Q2I8Y0;A0A3Q2HQM5;A0A3Q2I1F3;A0A3Q2I1W8;A0A3Q2I3D6;A0A3Q2H018;A0A3Q2HV90;A0A3Q2H6I3;F7DNN7;F7DK34	CASK	255	tr|A0A3Q2I8Y0|A0A3Q2I8Y0_HORSE Calcium/calmodulin dependent serine protein kinase OS=Equus caballus OX=9796 GN=CASK PE=3 SV=2;tr|A0A3Q2HQM5|A0A3Q2HQM5_HORSE Calcium/calmodulin dependent serine protein kinase OS=Equus caballus OX=9796 GN=CASK PE=3 SV=1;tr|A
23.8961	23.8804	24.3077	22.5438	22.2492	24.1884	23.405	22.2733	23.8153	26.4858	26.5128	26.2071	24.0872	23.9958	24.2703	9	9	9	42.7	42.7	42.7	44.55	0	55.284	1817000000	19	50	A0A3Q2H021	A0A3Q2H021	ACADS	256	tr|A0A3Q2H021|A0A3Q2H021_HORSE Acyl-CoA dehydrogenase short chain OS=Equus caballus OX=9796 GN=ACADS PE=3 SV=1
22.7731	23.0654	22.8936	21.8472	22.532	22.679	23.4629	21.6956	22.8676	25.3807	25.4532	25.8571	22.7525	23.0182	22.085	18	18	18	13.5	13.5	13.5	215.14	0	46.903	1350200000	103	43	F7DSF3;A0A5F5PER2;A0A3Q2H025;F7C6J0;A0A5F5PRN7;A0A5F5PH20;A0A3Q2HBS5	F7DSF3;A0A5F5PER2;A0A3Q2H025;F7C6J0;A0A5F5PRN7;A0A5F5PH20;A0A3Q2HBS5	SMCHD1	257	tr|F7DSF3|F7DSF3_HORSE Structural maintenance of chromosomes flexible hinge domain containing 1 OS=Equus caballus OX=9796 GN=SMCHD1 PE=4 SV=2;tr|A0A5F5PER2|A0A5F5PER2_HORSE Structural maintenance of chromosomes flexible hinge domain containing 1 OS=Equus c
24.1976	24.1451	24.2003	24.0596	22.9944	23.9108	23.9896	24.0174	24.0619	22.8323	20.7107	22.9908	24.4621	23.9944	23.8463	5	5	5	18.9	18.9	18.9	49.92	0	11.647	394070000	24	20	A0A3Q2H033;F6WMN4	A0A3Q2H033	GLOD4	258	tr|A0A3Q2H033|A0A3Q2H033_HORSE Nucleoredoxin OS=Equus caballus OX=9796 GN=GLOD4 PE=3 SV=2
24.3919	24.5256	24.1743	24.4544	24.8177	24.746	24.2455	24.3331	24.257	24.2122	24.3553	24.5255	24.3122	24.3261	24.3383	6	6	6	24	24	24	48.033	0	17.433	903250000	24	44	A0A3Q2H039;F6SA86	A0A3Q2H039;F6SA86	GSK3B	259	tr|A0A3Q2H039|A0A3Q2H039_HORSE Glycogen synthase kinase-3 beta OS=Equus caballus OX=9796 GN=GSK3B PE=3 SV=2;tr|F6SA86|F6SA86_HORSE Glycogen synthase kinase-3 beta OS=Equus caballus OX=9796 GN=GSK3B PE=3 SV=2
26.8886	26.6663	26.775	26.3619	26.4549	26.4074	26.5908	26.386	26.5832	26.5352	26.5542	26.3442	25.9172	26.1102	26.1025	12	12	12	13.3	13.3	13.3	145.85	0	36.395	2957700000	68	60	F6WP12;A0A3Q2L1N3;A0A3Q2H048;A0A3Q2GU68;A0A5F5PHG8;F6UA15	F6WP12;A0A3Q2L1N3;A0A3Q2H048;A0A3Q2GU68	LARP1	260	tr|F6WP12|F6WP12_HORSE La ribonucleoprotein 1, translational regulator OS=Equus caballus OX=9796 GN=LARP1 PE=4 SV=2;tr|A0A3Q2L1N3|A0A3Q2L1N3_HORSE La ribonucleoprotein 1, translational regulator OS=Equus caballus OX=9796 GN=LARP1 PE=4 SV=1;tr|A0A3Q2H048|A0
22.4479	22.7166	23.8854	21.7765	22.4677	21.7842	22.9974	23.5862	23.5607	24.7737	24.0632	24.1059	23.6781	23.7296	23.7101	2	2	2	4.3	4.3	4.3	43.436	0.0025302	1.0365	316390000	20	20	F6RVP9;A0A3Q2H286;A0A3Q2H050	F6RVP9;A0A3Q2H286;A0A3Q2H050	CTNNBL1	261	tr|F6RVP9|F6RVP9_HORSE Catenin beta like 1 OS=Equus caballus OX=9796 GN=CTNNBL1 PE=4 SV=3;tr|A0A3Q2H286|A0A3Q2H286_HORSE Catenin beta like 1 OS=Equus caballus OX=9796 GN=CTNNBL1 PE=4 SV=2;tr|A0A3Q2H050|A0A3Q2H050_HORSE Catenin beta like 1 OS=Equus caballus
22.6818	24.3215	22.3391	21.9445	21.393	23.3592	24.8482	25.2502	24.7814	24.813	24.8518	24.847	23.554	24.2116	24.0595	10	10	10	7.7	7.7	7.7	188.08	0	12.646	701110000	90	18	A0A3Q2L554;A0A3Q2L458;F7CG47;A0A3Q2LSE8;A0A3Q2I5M5;F7CL98;A0A3Q2KYN1;A0A3Q2H077;A0A3Q2I247	A0A3Q2L554;A0A3Q2L458;F7CG47;A0A3Q2LSE8;A0A3Q2I5M5;F7CL98;A0A3Q2KYN1;A0A3Q2H077;A0A3Q2I247	KIDINS220	263	tr|A0A3Q2L554|A0A3Q2L554_HORSE Kinase D interacting substrate 220 OS=Equus caballus OX=9796 GN=KIDINS220 PE=4 SV=2;tr|A0A3Q2L458|A0A3Q2L458_HORSE Kinase D interacting substrate 220 OS=Equus caballus OX=9796 GN=KIDINS220 PE=4 SV=1;tr|F7CG47|F7CG47_HORSE Kin
26.5306	26.5606	26.6987	26.5162	26.6127	26.5069	26.4647	26.3913	26.3769	26.8736	26.8595	26.7944	26.4617	26.4521	26.5327	20	20	10	19.3	19.3	11	139.65	0	36.971	5377700000	60	122	F6SLX2;A0A3Q2H094;A0A3Q2I8P8;A0A3Q2HY35;A0A5F5PHD7;F6RGZ9;A0A3Q2L5Q4;A0A5F5PGJ4;A0A5F5PED1;A0A3Q2I1V8	F6SLX2;A0A3Q2H094;A0A3Q2I8P8;A0A3Q2HY35	CYFIP1	264	tr|F6SLX2|F6SLX2_HORSE Cytoplasmic FMR1-interacting protein OS=Equus caballus OX=9796 GN=CYFIP1 PE=3 SV=2;tr|A0A3Q2H094|A0A3Q2H094_HORSE Cytoplasmic FMR1-interacting protein OS=Equus caballus OX=9796 GN=CYFIP1 PE=3 SV=1;tr|A0A3Q2I8P8|A0A3Q2I8P8_HORSE Cytop
28.6473	28.5721	28.5988	28.5988	28.6737	28.5839	28.7636	28.7932	28.8591	28.0884	27.9938	27.9685	28.9374	28.8771	28.9885	11	11	11	41.9	41.9	41.9	23.533	0	80.718	26224000000	9	236	A0A3Q2H097	A0A3Q2H097	RPL13A	265	tr|A0A3Q2H097|A0A3Q2H097_HORSE 60S ribosomal protein L13a OS=Equus caballus OX=9796 GN=RPL13A PE=3 SV=1
23.5776	23.8321	23.6625	22.2562	21.9129	23.338	23.4392	22.1569	23.5381	24.976	25.9346	25.9935	23.2303	22.4945	23.4633	4	4	4	14.5	14.5	14.5	39.322	0	4.9638	519940000	20	13	F7ARE5;A0A3Q2H0A2	F7ARE5;A0A3Q2H0A2	HPF1	266	tr|F7ARE5|F7ARE5_HORSE Histone PARylation factor 1 OS=Equus caballus OX=9796 GN=HPF1 PE=3 SV=1;tr|A0A3Q2H0A2|A0A3Q2H0A2_HORSE Histone PARylation factor 1 OS=Equus caballus OX=9796 GN=HPF1 PE=3 SV=1
28.2118	28.2338	28.3502	29.275	29.0594	29.0791	29.7091	29.6157	29.6923	22.9403	22.6204	21.8382	28.8816	29.0321	28.9988	25	4	4	53	4.7	4.7	34.198	0	144.05	23070000000	16	151	A0A3Q2H0E7	A0A3Q2H0E7	TPM1	268	tr|A0A3Q2H0E7|A0A3Q2H0E7_HORSE Tropomyosin 1 OS=Equus caballus OX=9796 GN=TPM1 PE=3 SV=1
24.2869	20.1604	24.3292	24.2322	24.276	22.0177	24.5221	24.3211	23.9508	24.0781	24.0287	22.2653	23.3889	22.0134	22.5441	4	4	4	7.6	7.6	7.6	82.491	0	4.5272	592910000	39	21	A0A3Q2H0G2;A0A3Q2H2V7;F6R895	A0A3Q2H0G2;A0A3Q2H2V7;F6R895	PAPOLA	271	tr|A0A3Q2H0G2|A0A3Q2H0G2_HORSE Poly(A) polymerase OS=Equus caballus OX=9796 GN=PAPOLA PE=3 SV=2;tr|A0A3Q2H2V7|A0A3Q2H2V7_HORSE Poly(A) polymerase OS=Equus caballus OX=9796 GN=PAPOLA PE=3 SV=2;tr|F6R895|F6R895_HORSE Polynucleotide adenylyltransferase OS=Equ
23.3473	22.0568	23.5641	22.4044	22.6865	21.3462	22.9014	22.0705	22.8297	25.6847	25.5786	25.6398	22.8031	21.835	22.9723	13	6	6	36.5	20.8	20.8	48.793	0	20.068	495000000	21	21	A0A3Q2H0H9;A0A5F5PU35;A0A5F5PS52;A0A5F5Q0S1;F7CIZ6	A0A3Q2H0H9;A0A5F5PU35;A0A5F5PS52;A0A5F5Q0S1;F7CIZ6	SEPTIN6	273	tr|A0A3Q2H0H9|A0A3Q2H0H9_HORSE Septin OS=Equus caballus OX=9796 GN=SEPTIN6 PE=3 SV=1;tr|A0A5F5PU35|A0A5F5PU35_HORSE Septin OS=Equus caballus OX=9796 GN=SEPTIN6 PE=3 SV=1;tr|A0A5F5PS52|A0A5F5PS52_HORSE Septin OS=Equus caballus OX=9796 GN=SEPTIN6 PE=3 SV=1;t
22.5526	23.2017	23.1955	22.5701	23.1073	21.6826	23.003	22.717	22.3233	24.175	23.9767	24.1837	22.2936	22.2497	22.4837	4	4	4	5.6	5.6	5.6	106.1	0	6.5198	286780000	47	19	A0A3Q2HFJ5;A0A3Q2HPC3;A0A3Q2H0J3;F6Y8Q0;A0A3Q2I1Y6;A0A3Q2I168	A0A3Q2HFJ5;A0A3Q2HPC3;A0A3Q2H0J3;F6Y8Q0;A0A3Q2I1Y6;A0A3Q2I168	RBM19	274	tr|A0A3Q2HFJ5|A0A3Q2HFJ5_HORSE RNA binding motif protein 19 OS=Equus caballus OX=9796 GN=RBM19 PE=4 SV=1;tr|A0A3Q2HPC3|A0A3Q2HPC3_HORSE RNA binding motif protein 19 OS=Equus caballus OX=9796 GN=RBM19 PE=4 SV=1;tr|A0A3Q2H0J3|A0A3Q2H0J3_HORSE RNA binding mot
22.2398	21.4527	22.4733	22.1799	22.6511	22.2185	23.7959	21.6127	22.3659	24.5128	24.786	24.727	23.6789	22.1345	23.4417	9	9	9	2.6	2.6	2.6	454.45	0	10.709	345580000	186	11	A0A3Q2H0K7;A0A3Q2GVA7;A0A3Q2KRF5;A0A3Q2L0M6;F6YEM4;A0A3Q2HZ00;A0A3Q2ICC4;F6YEE8	A0A3Q2H0K7;A0A3Q2GVA7;A0A3Q2KRF5;A0A3Q2L0M6;F6YEM4;A0A3Q2HZ00;A0A3Q2ICC4;F6YEE8	HECTD4	275	tr|A0A3Q2H0K7|A0A3Q2H0K7_HORSE HECT domain E3 ubiquitin protein ligase 4 OS=Equus caballus OX=9796 GN=HECTD4 PE=4 SV=1;tr|A0A3Q2GVA7|A0A3Q2GVA7_HORSE HECT domain E3 ubiquitin protein ligase 4 OS=Equus caballus OX=9796 GN=HECTD4 PE=4 SV=1;tr|A0A3Q2KRF5|A0A3
25.996	26.2471	26.1614	25.639	25.5001	25.6637	26.0717	25.908	25.9702	26.7255	26.6503	26.5254	26.1186	26.2057	26.1135	19	19	19	30.5	30.5	30.5	102.2	0	94.913	5254000000	50	104	F6VJ81;A0A3Q2H0K9;A0A5F5PF27	F6VJ81;A0A3Q2H0K9;A0A5F5PF27	CCAR2	276	tr|F6VJ81|F6VJ81_HORSE Cell cycle and apoptosis regulator 2 OS=Equus caballus OX=9796 GN=CCAR2 PE=4 SV=3;tr|A0A3Q2H0K9|A0A3Q2H0K9_HORSE Cell cycle and apoptosis regulator 2 OS=Equus caballus OX=9796 GN=CCAR2 PE=4 SV=1;tr|A0A5F5PF27|A0A5F5PF27_HORSE Cell cy
23.8751	23.9308	23.6541	22.7845	21.8687	21.3192	23.8859	23.9304	23.793	23.6921	23.8347	23.8448	23.776	23.9707	23.9069	6	6	6	18.9	18.9	18.9	63.457	0	39.128	523040000	21	30	A0A3Q2LKH1;A0A3Q2HFZ9;A0A3Q2H0M6;F7DYB4;A0A3Q2LS35;A0A3Q2H686	A0A3Q2LKH1;A0A3Q2HFZ9;A0A3Q2H0M6;F7DYB4;A0A3Q2LS35;A0A3Q2H686	FIP1L1	277	tr|A0A3Q2LKH1|A0A3Q2LKH1_HORSE Pre-mRNA 3-end-processing factor FIP1 OS=Equus caballus OX=9796 GN=FIP1L1 PE=3 SV=1;tr|A0A3Q2HFZ9|A0A3Q2HFZ9_HORSE Pre-mRNA 3-end-processing factor FIP1 OS=Equus caballus OX=9796 GN=FIP1L1 PE=3 SV=1;tr|A0A3Q2H0M6|A0A3Q2H0M6
27.37	27.3885	27.4516	27.4786	27.434	27.4442	27.6188	27.7516	27.7606	27.0478	27.0633	27.1716	27.6792	27.7106	27.6481	34	34	34	41.3	41.3	41.3	107.72	0	323.31	25586000000	53	394	A0A3Q2LJQ0;A0A3Q2H0N0;A0A3Q2L362;A0A3Q2HGN2;A0A3Q2HW06;A0A5F5Q1P1;A0A3Q2KQW0	A0A3Q2LJQ0;A0A3Q2H0N0;A0A3Q2L362;A0A3Q2HGN2;A0A3Q2HW06	MAP4	278	tr|A0A3Q2LJQ0|A0A3Q2LJQ0_HORSE Microtubule-associated protein OS=Equus caballus OX=9796 GN=MAP4 PE=4 SV=1;tr|A0A3Q2H0N0|A0A3Q2H0N0_HORSE Microtubule-associated protein OS=Equus caballus OX=9796 GN=MAP4 PE=4 SV=1;tr|A0A3Q2L362|A0A3Q2L362_HORSE Microtubule-a
27.1194	26.9021	26.7727	27.9376	27.7132	27.9054	26.5291	26.9685	26.8742	26.0702	26.4253	26.2109	26.5848	26.6449	26.5264	6	6	6	19.5	19.5	19.5	39.099	0	22.954	3793700000	16	59	A0A3Q2LHJ8;A0A3Q2H0N3;A0A3Q2L7G7;A0A3Q2HKQ5;A0A3Q2LPJ1;A0A5F5PIX1;F6PTV7;A0A3Q2H536;A0A3Q2I011;A0A3Q2HEJ5;Q05078	A0A3Q2LHJ8;A0A3Q2H0N3;A0A3Q2L7G7;A0A3Q2HKQ5;A0A3Q2LPJ1;A0A5F5PIX1;F6PTV7;A0A3Q2H536;A0A3Q2I011;A0A3Q2HEJ5;Q05078	CD44	279	tr|A0A3Q2LHJ8|A0A3Q2LHJ8_HORSE CD44 antigen OS=Equus caballus OX=9796 GN=CD44 PE=4 SV=1;tr|A0A3Q2H0N3|A0A3Q2H0N3_HORSE CD44 antigen OS=Equus caballus OX=9796 GN=CD44 PE=4 SV=1;tr|A0A3Q2L7G7|A0A3Q2L7G7_HORSE CD44 antigen OS=Equus caballus OX=9796 GN=CD44 PE
25.5882	25.6304	25.6677	25.6925	25.4535	25.5804	25.6286	25.5234	25.1491	24.6957	24.68	24.5889	25.139	25.1718	25.4206	8	8	8	19.8	19.8	19.8	63.159	0	30.897	2034800000	32	46	F7BJQ7;A0A3Q2H0S1;A0A3Q2IAF6;A0A3Q2L5V2;A0A3Q2HQG6	F7BJQ7;A0A3Q2H0S1;A0A3Q2IAF6;A0A3Q2L5V2;A0A3Q2HQG6	STAU1	281	tr|F7BJQ7|F7BJQ7_HORSE Staufen double-stranded RNA binding protein 1 OS=Equus caballus OX=9796 GN=STAU1 PE=4 SV=2;tr|A0A3Q2H0S1|A0A3Q2H0S1_HORSE Staufen double-stranded RNA binding protein 1 OS=Equus caballus OX=9796 GN=STAU1 PE=4 SV=1;tr|A0A3Q2IAF6|A0A3Q2
22.5281	22.4664	22.614	22.4628	22.1423	21.9178	21.1572	21.3825	22.8959	24.4822	24.3235	24.525	24.139	24.4499	22.3536	3	3	3	20.6	20.6	20.6	28.243	0	10.106	476230000	13	13	A0A3Q2H0S5	A0A3Q2H0S5	TP53RK	282	tr|A0A3Q2H0S5|A0A3Q2H0S5_HORSE Non-specific serine/threonine protein kinase OS=Equus caballus OX=9796 GN=TP53RK PE=3 SV=1
24.1106	24.2853	24.1746	24.6598	24.7141	24.3699	24.9249	24.8516	24.6393	24.8095	24.7412	24.7453	24.3047	24.5613	24.6667	7	7	7	33	33	33	36.947	0	16.44	1442900000	19	29	A0A3Q2H0V4;A0A3Q2I4W1;F6RHX5	A0A3Q2H0V4;A0A3Q2I4W1;F6RHX5	C1H1orf198	284	tr|A0A3Q2H0V4|A0A3Q2H0V4_HORSE Chromosome 1 C1orf198 homolog OS=Equus caballus OX=9796 GN=C1H1orf198 PE=4 SV=1;tr|A0A3Q2I4W1|A0A3Q2I4W1_HORSE Chromosome 1 C1orf198 homolog OS=Equus caballus OX=9796 GN=C1H1orf198 PE=4 SV=1;tr|F6RHX5|F6RHX5_HORSE Chromosome
22.6344	22.0804	21.0684	22.1293	21.8137	23.2642	22.3851	22.0599	22.6794	24.1534	24.0417	24.0055	22.4938	22.5988	24.0674	9	9	9	10.1	10.1	10.1	171.67	0	34.001	284090000	68	14	A0A3Q2H0V9;F6XN42	A0A3Q2H0V9;F6XN42	AQR	285	tr|A0A3Q2H0V9|A0A3Q2H0V9_HORSE RNA helicase aquarius OS=Equus caballus OX=9796 GN=AQR PE=3 SV=1;tr|F6XN42|F6XN42_HORSE RNA helicase aquarius OS=Equus caballus OX=9796 GN=AQR PE=3 SV=3
24.8715	25.0478	24.9859	24.3681	24.4385	24.4262	24.901	24.815	24.8125	25.3909	25.4978	25.5835	24.9392	24.8466	24.6978	18	18	18	20.3	20.3	20.3	170.52	0	118.96	2354400000	69	90	A0A3Q2I032;A0A3Q2H0W4;F6Z094;A0A3Q2HE70	A0A3Q2I032;A0A3Q2H0W4;F6Z094;A0A3Q2HE70	NUP160	286	tr|A0A3Q2I032|A0A3Q2I032_HORSE Nucleoporin 160 OS=Equus caballus OX=9796 GN=NUP160 PE=4 SV=2;tr|A0A3Q2H0W4|A0A3Q2H0W4_HORSE Nucleoporin 160 OS=Equus caballus OX=9796 GN=NUP160 PE=4 SV=2;tr|F6Z094|F6Z094_HORSE Nucleoporin 160 OS=Equus caballus OX=9796 GN=NU
22.2068	21.2934	22.0558	22.3473	21.3544	23.5695	22.0263	22.2238	21.8585	23.2856	23.3174	22.9794	22.2625	21.4028	21.7022	3	3	3	4	4	4	119.49	0	3.2661	79017000	54	3	A0A3Q2H0X2;F7B7T8	A0A3Q2H0X2;F7B7T8	SMC6	287	tr|A0A3Q2H0X2|A0A3Q2H0X2_HORSE Structural maintenance of chromosomes 6 OS=Equus caballus OX=9796 GN=SMC6 PE=4 SV=1;tr|F7B7T8|F7B7T8_HORSE Structural maintenance of chromosomes 6 OS=Equus caballus OX=9796 GN=SMC6 PE=4 SV=2
25.4701	25.3369	25.3857	24.7318	25.0314	24.9615	25.29	25.0667	25.1063	25.7877	25.7177	25.6717	25.4258	25.2269	25.2823	13	13	13	24.5	24.5	24.5	105.31	0	50.836	2368000000	42	71	A0A3Q2LH57;A0A3Q2KZ23;A0A3Q2H0X3;F6R0E4;A0A3Q2I4G2;A0A3Q2HX11	A0A3Q2LH57;A0A3Q2KZ23;A0A3Q2H0X3;F6R0E4;A0A3Q2I4G2;A0A3Q2HX11	TNPO3	288	tr|A0A3Q2LH57|A0A3Q2LH57_HORSE Transportin 3 OS=Equus caballus OX=9796 GN=TNPO3 PE=4 SV=1;tr|A0A3Q2KZ23|A0A3Q2KZ23_HORSE Transportin 3 OS=Equus caballus OX=9796 GN=TNPO3 PE=4 SV=1;tr|A0A3Q2H0X3|A0A3Q2H0X3_HORSE Transportin 3 OS=Equus caballus OX=9796 GN=TN
24.8008	25.2097	24.6385	21.9309	22.8815	22.4795	24.2308	24.3623	24.2764	21.9785	23.0777	22.7303	24.3365	24.062	24.0626	3	3	3	8.8	8.8	8.8	53.807	0	14.056	477200000	14	20	A0A3Q2H807;A0A3Q2H0Y1;A0A3Q2H9A7;F6TXV7	A0A3Q2H807;A0A3Q2H0Y1;A0A3Q2H9A7;F6TXV7	SLC39A14	289	tr|A0A3Q2H807|A0A3Q2H807_HORSE Solute carrier family 39 member 14 OS=Equus caballus OX=9796 GN=SLC39A14 PE=4 SV=1;tr|A0A3Q2H0Y1|A0A3Q2H0Y1_HORSE Solute carrier family 39 member 14 OS=Equus caballus OX=9796 GN=SLC39A14 PE=4 SV=1;tr|A0A3Q2H9A7|A0A3Q2H9A7_HOR
28.1149	28.0493	28.1915	27.9646	27.8989	27.885	28.0133	27.9414	27.9953	28.4216	28.4322	28.36	27.9024	27.9841	27.9783	25	25	25	40.2	40.2	40.2	94.759	0	323.31	26226000000	37	368	A0A3Q2HJA7;A0A3Q2H0Y6;A0A3Q2HQP3;F6T0V0;A0A5F5PMY5	A0A3Q2HJA7;A0A3Q2H0Y6;A0A3Q2HQP3;F6T0V0	MATR3	290	tr|A0A3Q2HJA7|A0A3Q2HJA7_HORSE Matrin-3 OS=Equus caballus OX=9796 GN=MATR3 PE=4 SV=1;tr|A0A3Q2H0Y6|A0A3Q2H0Y6_HORSE MATR3 protein OS=Equus caballus OX=9796 GN=MATR3 PE=4 SV=1;tr|A0A3Q2HQP3|A0A3Q2HQP3_HORSE Matrin-3 OS=Equus caballus OX=9796 GN=MATR3 PE=4 S
26.0089	25.9906	26.085	25.9681	25.8332	25.8005	25.9033	25.8189	25.663	27.0852	27.0909	26.9714	25.0985	25.2654	25.6245	19	13	13	35.2	26.3	26.3	76.986	0	58.767	3645500000	34	80	A0A3Q2H110;A0A5F5PIX4;F6SRT9;A0A3Q2LLB2;A0A3Q2I7U7;A0A5F5PLH2;A0A5F5PEW1	A0A3Q2H110;A0A5F5PIX4;F6SRT9;A0A3Q2LLB2;A0A3Q2I7U7;A0A5F5PLH2;A0A5F5PEW1	PPP2R1B	292	tr|A0A3Q2H110|A0A3Q2H110_HORSE Protein phosphatase 2 scaffold subunit Abeta OS=Equus caballus OX=9796 GN=PPP2R1B PE=4 SV=1;tr|A0A5F5PIX4|A0A5F5PIX4_HORSE Protein phosphatase 2 scaffold subunit Abeta OS=Equus caballus OX=9796 GN=PPP2R1B PE=4 SV=1;tr|F6SRT9|
23.862	23.8873	23.8992	21.9137	23.7304	23.7143	24.5925	23.8196	22.4986	23.3044	23.2716	23.139	23.2259	24.0336	24.0607	3	3	3	5.9	5.9	5.9	71.276	0	14.469	382510000	27	15	A0A3Q2H115;A0A3Q2L736;F6TGH5;A0A3Q2HVJ6;A0A3Q2GSC1;A0A3Q2GZY6	A0A3Q2H115;A0A3Q2L736;F6TGH5;A0A3Q2HVJ6;A0A3Q2GSC1	FAF1	293	tr|A0A3Q2H115|A0A3Q2H115_HORSE Fas associated factor 1 OS=Equus caballus OX=9796 GN=FAF1 PE=4 SV=2;tr|A0A3Q2L736|A0A3Q2L736_HORSE Fas associated factor 1 OS=Equus caballus OX=9796 GN=FAF1 PE=4 SV=2;tr|F6TGH5|F6TGH5_HORSE Fas associated factor 1 OS=Equus ca
27.4331	27.4526	27.459	27.0507	27.2132	27.108	27.0693	26.8954	26.9912	27.1139	27.2605	27.2791	26.8596	26.9045	26.7676	11	11	11	20.3	20.3	20.3	69.352	0	141.72	5914200000	34	106	A0A3Q2H146;F7D407;A0A3Q2I1C5;A0A3Q2I0A7;A0A5F5PS89	A0A3Q2H146;F7D407;A0A3Q2I1C5;A0A3Q2I0A7	DLST	294	tr|A0A3Q2H146|A0A3Q2H146_HORSE Dihydrolipoyllysine-residue succinyltransferase component of 2-oxoglutarate dehydrogenase complex, mitochondrial OS=Equus caballus OX=9796 GN=DLST PE=3 SV=1;tr|F7D407|F7D407_HORSE Dihydrolipoyllysine-residue succinyltransfera
24.1393	24.2436	24.1818	24.4352	24.2566	24.4291	24.5048	24.3204	24.1334	24.0453	24.0038	23.8889	24.1187	24.312	24.434	6	6	6	4	4	4	223.61	0	2.3813	554000000	107	24	A0A3Q2HIW7;A0A3Q2HP36;A0A3Q2H786;F6XWL5;F6XWV7;A0A3Q2H168;F6YDZ7;A0A3Q2HGD1	A0A3Q2HIW7;A0A3Q2HP36;A0A3Q2H786;F6XWL5;F6XWV7;A0A3Q2H168;F6YDZ7;A0A3Q2HGD1	PI4KA	296	tr|A0A3Q2HIW7|A0A3Q2HIW7_HORSE 1-phosphatidylinositol 4-kinase OS=Equus caballus OX=9796 GN=PI4KA PE=3 SV=2;tr|A0A3Q2HP36|A0A3Q2HP36_HORSE 1-phosphatidylinositol 4-kinase OS=Equus caballus OX=9796 GN=PI4KA PE=3 SV=1;tr|A0A3Q2H786|A0A3Q2H786_HORSE 1-phospha
24.6491	24.5979	24.4301	23.7513	24.4578	24.2952	24.1274	24.1964	24.1655	23.7908	23.9178	23.7826	24.2651	24.1507	24.2631	6	6	6	17.9	17.9	17.9	69.88	0	32.389	907550000	26	35	A0A3Q2I4E0;A0A3Q2H191;F7AM06	A0A3Q2I4E0;A0A3Q2H191;F7AM06	ADD1	299	tr|A0A3Q2I4E0|A0A3Q2I4E0_HORSE Adducin 1 OS=Equus caballus OX=9796 GN=ADD1 PE=3 SV=1;tr|A0A3Q2H191|A0A3Q2H191_HORSE Adducin 1 OS=Equus caballus OX=9796 GN=ADD1 PE=3 SV=2;tr|F7AM06|F7AM06_HORSE Adducin 1 OS=Equus caballus OX=9796 GN=ADD1 PE=3 SV=2
22.6699	22.3936	22.3186	23.3504	22.6435	21.5062	22.37	22.765	22.193	25.4004	24.6487	25.4851	23.3833	22.6154	23.0276	8	6	6	23.1	18.9	18.9	54.565	0	59.766	583810000	18	19	A0A3Q2HHR3;A0A3Q2H193;F7BVK9;F7DD29;A0A3Q2HLQ6;A0A3Q2HYY8;A0A3Q2HF75;A0A3Q2H103;A0A3Q2I879	A0A3Q2HHR3;A0A3Q2H193;F7BVK9;F7DD29;A0A3Q2HLQ6;A0A3Q2HYY8;A0A3Q2HF75;A0A3Q2H103;A0A3Q2I879	CELF2	300	tr|A0A3Q2HHR3|A0A3Q2HHR3_HORSE CUGBP Elav-like family member 2 OS=Equus caballus OX=9796 GN=CELF2 PE=3 SV=1;tr|A0A3Q2H193|A0A3Q2H193_HORSE CUGBP Elav-like family member 2 OS=Equus caballus OX=9796 GN=CELF2 PE=3 SV=2;tr|F7BVK9|F7BVK9_HORSE CUGBP Elav-like f
24.7004	24.6898	24.8771	25.1132	24.8185	24.8804	24.4407	25.0914	24.7647	25.2597	25.5973	25.6196	24.6146	25.2095	24.8629	6	6	6	30.1	30.1	30.1	29.344	0	24.132	1468600000	14	32	A0A3Q2HLY4;A0A3Q2H1A2	A0A3Q2HLY4;A0A3Q2H1A2	PLPBP	301	tr|A0A3Q2HLY4|A0A3Q2HLY4_HORSE Pyridoxal phosphate homeostasis protein OS=Equus caballus OX=9796 GN=PLPBP PE=3 SV=1;tr|A0A3Q2H1A2|A0A3Q2H1A2_HORSE Pyridoxal phosphate homeostasis protein OS=Equus caballus OX=9796 GN=PLPBP PE=3 SV=2
23.423	23.5012	23.4052	22.6638	22.6493	22.9423	23.19	23.1845	23.1634	23.5955	23.5191	23.2471	21.5828	22.2069	22.9941	3	3	3	3	3	3	130.24	0	6.2914	226840000	60	16	A0A3Q2H1D7;A0A3Q2H297;A0A3Q2LCJ1	A0A3Q2H1D7;A0A3Q2H297;A0A3Q2LCJ1	RFC1	304	tr|A0A3Q2H1D7|A0A3Q2H1D7_HORSE Replication factor C subunit 1 OS=Equus caballus OX=9796 GN=RFC1 PE=3 SV=1;tr|A0A3Q2H297|A0A3Q2H297_HORSE Replication factor C subunit 1 OS=Equus caballus OX=9796 GN=RFC1 PE=3 SV=2;tr|A0A3Q2LCJ1|A0A3Q2LCJ1_HORSE Replication f
27.7878	27.7599	27.7834	28.3158	28.2111	28.3452	28.5595	28.6225	28.7003	26.6316	26.6491	26.5816	28.645	28.68	28.6016	19	19	19	49	49	49	49.676	0	257.19	19311000000	17	201	A0A5F5PN47;F7DEW5;A0A3Q2IEP2;A0A3Q2H1F2;A0A5F5PE94;A0A3Q2ID52;A0A3Q2IAP5;F7BAP5;F7BMT7	A0A5F5PN47;F7DEW5;A0A3Q2IEP2;A0A3Q2H1F2;A0A5F5PE94;A0A3Q2ID52	CORO1C	306	tr|A0A5F5PN47|A0A5F5PN47_HORSE Coronin OS=Equus caballus OX=9796 GN=CORO1C PE=3 SV=1;tr|F7DEW5|F7DEW5_HORSE Coronin OS=Equus caballus OX=9796 GN=CORO1C PE=3 SV=2;tr|A0A3Q2IEP2|A0A3Q2IEP2_HORSE Coronin OS=Equus caballus OX=9796 GN=CORO1C PE=3 SV=1;tr|A0A3Q2
24.5254	24.4597	24.6222	24.3692	24.4953	24.519	22.234	22.6604	24.0942	24.6602	24.5318	22.6707	24.3536	24.4477	24.15	5	5	5	11.1	11.1	11.1	70.708	0	10.18	674200000	28	17	A0A3Q2H1I7;F7A5I4;A0A3Q2HKJ4;A0A3Q2HLR8	A0A3Q2H1I7;F7A5I4;A0A3Q2HKJ4;A0A3Q2HLR8	EML2	307	tr|A0A3Q2H1I7|A0A3Q2H1I7_HORSE EMAP like 2 OS=Equus caballus OX=9796 GN=EML2 PE=3 SV=1;tr|F7A5I4|F7A5I4_HORSE EMAP like 2 OS=Equus caballus OX=9796 GN=EML2 PE=3 SV=2;tr|A0A3Q2HKJ4|A0A3Q2HKJ4_HORSE EMAP like 2 OS=Equus caballus OX=9796 GN=EML2 PE=3 SV=2;tr|
24.6187	24.6105	24.5208	24.2785	24.3544	24.0863	24.4103	24.5757	24.6485	24.7063	24.5979	24.45	24.4166	24.3608	24.4872	10	10	10	20.1	20.1	20.1	69.371	0	29.098	1326100000	39	43	F6R6R8;A0A3Q2H1M8;F6UPH6	F6R6R8;A0A3Q2H1M8	PTPN11	308	tr|F6R6R8|F6R6R8_HORSE Tyrosine-protein phosphatase non-receptor type OS=Equus caballus OX=9796 GN=PTPN11 PE=3 SV=2;tr|A0A3Q2H1M8|A0A3Q2H1M8_HORSE Tyrosine-protein phosphatase non-receptor type OS=Equus caballus OX=9796 GN=PTPN11 PE=3 SV=2
22.5294	22.923	22.8531	22.3009	23.4148	23.05	21.5336	21.9215	22.7408	23.1045	23.406	23.4237	23.299	23.1902	22.1897	2	2	2	12.9	12.9	12.9	28.337	0.0052836	0.81946	92506000	15	8	F6XA70;A0A3Q2H1S0;A0A5F5Q1D6;A0A5F5PLW2;A0A5F5PXU4	F6XA70;A0A3Q2H1S0;A0A5F5Q1D6;A0A5F5PLW2;A0A5F5PXU4	ABHD11	311	tr|F6XA70|F6XA70_HORSE Abhydrolase domain containing 11 OS=Equus caballus OX=9796 GN=ABHD11 PE=4 SV=3;tr|A0A3Q2H1S0|A0A3Q2H1S0_HORSE Abhydrolase domain containing 11 OS=Equus caballus OX=9796 GN=ABHD11 PE=4 SV=1;tr|A0A5F5Q1D6|A0A5F5Q1D6_HORSE Abhydrolase d
25.7833	25.9242	25.9398	25.3346	25.2073	25.3721	25.824	25.9041	25.7955	25.5702	25.4143	25.487	25.649	25.8514	25.8356	10	10	9	34.2	34.2	31	41.991	0	61.503	2652300000	20	81	A0A3Q2KRP0;F6REN5;A0A3Q2H1S2;A0A5F5PJF7	A0A3Q2KRP0;F6REN5;A0A3Q2H1S2;A0A5F5PJF7	SH3GL1	312	tr|A0A3Q2KRP0|A0A3Q2KRP0_HORSE SH3 domain containing GRB2 like 1, endophilin A2 OS=Equus caballus OX=9796 GN=SH3GL1 PE=4 SV=1;tr|F6REN5|F6REN5_HORSE SH3 domain containing GRB2 like 1, endophilin A2 OS=Equus caballus OX=9796 GN=SH3GL1 PE=3 SV=2;tr|A0A3Q2H1S
27.4891	27.4789	27.4881	26.8316	26.81	26.7763	27.5898	27.5806	27.6594	26.2814	26.2957	26.2989	27.7578	27.7929	27.7963	90	85	82	52.1	51.7	50.6	275.36	0	323.31	47591000000	141	932	A0A3Q2H1S8;F6XT77;A0A5F5PVA4	A0A3Q2H1S8;F6XT77;A0A5F5PVA4	FLNB	313	tr|A0A3Q2H1S8|A0A3Q2H1S8_HORSE Filamin B OS=Equus caballus OX=9796 GN=FLNB PE=3 SV=1;tr|F6XT77|F6XT77_HORSE Filamin B OS=Equus caballus OX=9796 GN=FLNB PE=3 SV=2;tr|A0A5F5PVA4|A0A5F5PVA4_HORSE Filamin B OS=Equus caballus OX=9796 GN=FLNB PE=3 SV=1
23.0823	21.6305	22.7914	21.9164	22.4606	20.9897	22.3651	22.1912	22.963	24.2013	24.1121	24.0539	21.9943	21.9024	22.3165	3	3	3	4.8	4.8	4.8	88.177	0.0011357	1.2459	114230000	42	7	A0A3Q2HRS0;A0A3Q2IM76;A0A3Q2HAL5;F7D168;A0A3Q2H1T0;A0A3Q2IJY8;A0A3Q2H2V9;A0A3Q2HIR0	A0A3Q2HRS0;A0A3Q2IM76;A0A3Q2HAL5;F7D168;A0A3Q2H1T0;A0A3Q2IJY8;A0A3Q2H2V9;A0A3Q2HIR0	CMTR1	314	tr|A0A3Q2HRS0|A0A3Q2HRS0_HORSE Cap-specific mRNA (nucleoside-2-O-)-methyltransferase 1 OS=Equus caballus OX=9796 GN=CMTR1 PE=4 SV=1;tr|A0A3Q2IM76|A0A3Q2IM76_HORSE Cap-specific mRNA (nucleoside-2-O-)-methyltransferase 1 OS=Equus caballus OX=9796 GN=CMTR1
22.5994	22.0758	23.5438	22.9828	22.7487	22.4457	23.5708	22.8131	22.8659	23.8267	23.4409	23.6021	23.8189	23.7464	23.4697	4	4	4	5.3	5.3	5.3	95.829	0	3.5746	294350000	44	12	F7DLZ7;A0A3Q2KVT6;A0A3Q2H1U2	F7DLZ7;A0A3Q2KVT6;A0A3Q2H1U2	SMPD4	315	tr|F7DLZ7|F7DLZ7_HORSE Sphingomyelin phosphodiesterase 4 OS=Equus caballus OX=9796 GN=SMPD4 PE=4 SV=2;tr|A0A3Q2KVT6|A0A3Q2KVT6_HORSE Sphingomyelin phosphodiesterase 4 OS=Equus caballus OX=9796 GN=SMPD4 PE=4 SV=1;tr|A0A3Q2H1U2|A0A3Q2H1U2_HORSE Sphingomyelin
28.2286	28.1964	28.1402	27.7475	27.6946	27.7722	28.2339	28.3136	28.3129	28.2092	28.2893	28.3235	28.2711	28.3327	28.2073	18	18	11	53.2	53.2	33.7	51.188	0	267.54	31143000000	19	405	F7C113;A0A3Q2H1V4;A0A5F5PWW7	F7C113;A0A3Q2H1V4;A0A5F5PWW7	HNRNPH1	317	tr|F7C113|F7C113_HORSE Heteroous nuclear ribonucleoprotein H1 OS=Equus caballus OX=9796 GN=HNRNPH1 PE=4 SV=2;tr|A0A3Q2H1V4|A0A3Q2H1V4_HORSE Heteroous nuclear ribonucleoprotein H1 OS=Equus caballus OX=9796 GN=HNRNPH1 PE=4 SV=1;tr|A0A5F5PWW7|A0A5F5PWW7_HORSE
25.2329	25.2432	25.237	26.1723	25.9397	26.1025	26.0568	26.0701	26.0911	24.057	23.414	23.4221	25.5772	25.7804	25.8418	6	6	6	20.5	20.5	20.5	65.726	0	53.455	2082000000	24	50	F7D3T6;A0A3Q2H1V5	F7D3T6;A0A3Q2H1V5	PRKCI	318	tr|F7D3T6|F7D3T6_HORSE Protein kinase C OS=Equus caballus OX=9796 GN=PRKCI PE=3 SV=2;tr|A0A3Q2H1V5|A0A3Q2H1V5_HORSE Protein kinase C iota type OS=Equus caballus OX=9796 GN=PRKCI PE=3 SV=1
27.9637	27.976	28.0088	28.8486	28.8727	28.2992	28.0372	28.014	28.0069	24.4359	23.8575	23.3169	28.8207	28.5135	28.5762	17	17	17	36.7	36.7	36.7	64.408	0	152.99	12790000000	32	285	A0A3Q2H1Z4;F7ALX0	A0A3Q2H1Z4;F7ALX0	FKBP10	320	tr|A0A3Q2H1Z4|A0A3Q2H1Z4_HORSE Peptidylprolyl isomerase OS=Equus caballus OX=9796 GN=FKBP10 PE=4 SV=1;tr|F7ALX0|F7ALX0_HORSE Peptidylprolyl isomerase OS=Equus caballus OX=9796 GN=FKBP10 PE=4 SV=2
24.0859	24.1126	24.3148	23.9203	23.8858	23.9637	23.8566	24.0152	24.1333	23.7333	23.8308	23.8226	23.6737	23.736	23.8155	12	12	12	11.3	11.3	11.3	147.35	0	16.25	1162200000	68	58	A0A5F5PW58;A0A3Q2LTR5;A0A3Q2H201;F6TFK4;A0A3Q2GRU7	A0A5F5PW58;A0A3Q2LTR5;A0A3Q2H201;F6TFK4;A0A3Q2GRU7	USP47	321	tr|A0A5F5PW58|A0A5F5PW58_HORSE Ubiquitin carboxyl-terminal hydrolase 47 OS=Equus caballus OX=9796 GN=USP47 PE=4 SV=1;tr|A0A3Q2LTR5|A0A3Q2LTR5_HORSE Ubiquitin carboxyl-terminal hydrolase 47 OS=Equus caballus OX=9796 GN=USP47 PE=4 SV=1;tr|A0A3Q2H201|A0A3Q2H2
21.867	23.4266	22.9177	23.1112	23.5941	23.132	23.1053	23.4561	22.6609	22.7108	22.7864	21.5949	24.828	24.8265	24.5837	5	5	5	11	11	11	52.76	0	12.55	358840000	20	13	A0A3Q2H206;F6SGZ8	A0A3Q2H206;F6SGZ8	DAPK3	322	tr|A0A3Q2H206|A0A3Q2H206_HORSE Death associated protein kinase 3 OS=Equus caballus OX=9796 GN=DAPK3 PE=3 SV=2;tr|F6SGZ8|F6SGZ8_HORSE Death associated protein kinase 3 OS=Equus caballus OX=9796 GN=DAPK3 PE=4 SV=2
24.7886	25.0553	24.8952	24.9507	24.7473	24.9835	24.9946	24.97	25.0252	23.7496	23.8211	23.6925	24.8065	24.8776	24.9594	9	9	9	13.7	13.7	13.7	109.51	0	27.049	1494600000	40	51	A0A3Q2H4X5;A0A3Q2H9V5;F6TZZ3;A0A3Q2L6S1;A0A3Q2H242;F6TF79;A0A3Q2HWM9;F6VC79	A0A3Q2H4X5;A0A3Q2H9V5;F6TZZ3;A0A3Q2L6S1;A0A3Q2H242;F6TF79;A0A3Q2HWM9;F6VC79	GOLGA2	324	tr|A0A3Q2H4X5|A0A3Q2H4X5_HORSE GOLGA2L5 domain-containing protein OS=Equus caballus OX=9796 GN=GOLGA2 PE=4 SV=1;tr|A0A3Q2H9V5|A0A3Q2H9V5_HORSE GOLGA2L5 domain-containing protein OS=Equus caballus OX=9796 GN=GOLGA2 PE=4 SV=1;tr|F6TZZ3|F6TZZ3_HORSE GOLGA2L5
27.0426	26.8335	27.0027	28.1378	28.0623	28.0738	27.5112	27.4748	27.6266	23.1652	21.5167	23.1572	27.1986	27.3541	27.4689	10	10	10	52.1	52.1	52.1	32.25	0	65.196	13328000000	13	166	F7APH4;B8K2M6;A0A3Q2H253;A0A3Q2LDH0	F7APH4;B8K2M6;A0A3Q2H253;A0A3Q2LDH0	SPARC	325	tr|F7APH4|F7APH4_HORSE SPARC OS=Equus caballus OX=9796 GN=SPARC PE=3 SV=1;tr|B8K2M6|B8K2M6_HORSE SPARC OS=Equus caballus OX=9796 GN=SPARC PE=2 SV=1;tr|A0A3Q2H253|A0A3Q2H253_HORSE SPARC OS=Equus caballus OX=9796 GN=SPARC PE=3 SV=1;tr|A0A3Q2LDH0|A0A3Q2LDH0_H
22.7118	21.73	23.1069	22.3867	22.4859	21.7563	23.6875	21.9029	22.032	26.3425	25.6121	25.7979	23.4007	23.7883	20.9447	12	12	12	45.2	45.2	45.2	48.044	0	39.174	1108700000	22	35	F6Z304;A0A3Q2H263	F6Z304;A0A3Q2H263	IRF4	326	tr|F6Z304|F6Z304_HORSE Interferon regulatory factor 4 OS=Equus caballus OX=9796 GN=IRF4 PE=3 SV=2;tr|A0A3Q2H263|A0A3Q2H263_HORSE Interferon regulatory factor 4 OS=Equus caballus OX=9796 GN=IRF4 PE=3 SV=1
21.6959	21.7199	22.9651	22.491	22.5986	21.7434	22.8078	22.8778	22.4101	23.2266	23.2309	23.1656	23.3026	22.975	23.131	3	3	3	6	6	6	86.098	0	4.6817	162290000	41	9	A0A3Q2I5T6;A0A3Q2H6H7;A0A3Q2H273;F6VTG8;A0A3Q2HXN3;F6WE07;A0A3Q2H952;F6UPJ3;A0A3Q2HUG2;A0A3Q2HSH6	A0A3Q2I5T6;A0A3Q2H6H7;A0A3Q2H273;F6VTG8;A0A3Q2HXN3;F6WE07;A0A3Q2H952;F6UPJ3;A0A3Q2HUG2;A0A3Q2HSH6	EPB41	327	tr|A0A3Q2I5T6|A0A3Q2I5T6_HORSE Protein 4.1 OS=Equus caballus OX=9796 GN=EPB41 PE=4 SV=1;tr|A0A3Q2H6H7|A0A3Q2H6H7_HORSE Protein 4.1 OS=Equus caballus OX=9796 GN=EPB41 PE=4 SV=2;tr|A0A3Q2H273|A0A3Q2H273_HORSE Protein 4.1 OS=Equus caballus OX=9796 GN=EPB41 PE
24.6881	24.6471	24.7654	25.515	25.5143	25.5875	25.5978	25.5812	26.1947	23.2862	23.1726	21.3767	25.4666	25.4446	25.4354	23	23	22	20.7	20.7	20	204.97	0	50.979	4090900000	89	95	A0A3Q2HAT7;A0A3Q2H283;A0A3Q2HV87;F6U920;A0A3Q2HJB8;A0A3Q2H7S4;A0A3Q2H2N4;A0A3Q2GYZ3;A0A3Q2L594;A0A3Q2H154	A0A3Q2HAT7;A0A3Q2H283;A0A3Q2HV87;F6U920;A0A3Q2HJB8;A0A3Q2H7S4;A0A3Q2H2N4;A0A3Q2GYZ3;A0A3Q2L594	TNS1	328	tr|A0A3Q2HAT7|A0A3Q2HAT7_HORSE Tensin 1 OS=Equus caballus OX=9796 GN=TNS1 PE=3 SV=2;tr|A0A3Q2H283|A0A3Q2H283_HORSE Tensin 1 OS=Equus caballus OX=9796 GN=TNS1 PE=3 SV=2;tr|A0A3Q2HV87|A0A3Q2HV87_HORSE Tensin 1 OS=Equus caballus OX=9796 GN=TNS1 PE=3 SV=2;tr|F
25.2595	25.2966	25.4526	25.2815	24.953	25.0683	25.1468	25.2217	25.3701	25.1416	25.1215	24.949	24.8188	24.9988	24.9373	10	10	10	27.2	27.2	27.2	50.799	0	29.409	2366900000	19	62	A0A3Q2H284;F6TJU9	A0A3Q2H284;F6TJU9	G3BP2	329	tr|A0A3Q2H284|A0A3Q2H284_HORSE G3BP stress granule assembly factor 2 OS=Equus caballus OX=9796 GN=G3BP2 PE=4 SV=1;tr|F6TJU9|F6TJU9_HORSE G3BP stress granule assembly factor 2 OS=Equus caballus OX=9796 GN=G3BP2 PE=4 SV=2
26.1184	26.1461	26.1646	25.3641	25.4248	25.6554	24.9126	25.1227	24.9876	22.5926	23.141	23.1272	21.8808	22.3989	21.5371	21	21	21	16.3	16.3	16.3	225.97	0	105.61	2210800000	94	65	A0A3Q2HRS1;A0A3Q2H2B2;A0A3Q2I0E8	A0A3Q2HRS1;A0A3Q2H2B2;A0A3Q2I0E8	MYLK	331	tr|A0A3Q2HRS1|A0A3Q2HRS1_HORSE Myosin light chain kinase, smooth muscle OS=Equus caballus OX=9796 GN=MYLK PE=3 SV=1;tr|A0A3Q2H2B2|A0A3Q2H2B2_HORSE Myosin light chain kinase, smooth muscle OS=Equus caballus OX=9796 GN=MYLK PE=3 SV=1;tr|A0A3Q2I0E8|A0A3Q2I0E8
25.827	25.8306	25.0411	25.5714	22.3559	25.6233	23.4945	22.9684	22.6729	26.2063	26.1688	26.0788	21.4801	25.6639	22.3979	4	4	4	9.7	9.7	9.7	53.433	0	4.6497	1101200000	21	8	F6U4R5;A0A3Q2H2E0;A0A5F5Q3L4;A0A3Q2HPM8	F6U4R5;A0A3Q2H2E0;A0A5F5Q3L4;A0A3Q2HPM8	ULK3	332	tr|F6U4R5|F6U4R5_HORSE Serine/threonine-protein kinase ULK3 OS=Equus caballus OX=9796 GN=ULK3 PE=3 SV=2;tr|A0A3Q2H2E0|A0A3Q2H2E0_HORSE Serine/threonine-protein kinase ULK3 OS=Equus caballus OX=9796 GN=ULK3 PE=3 SV=1;tr|A0A5F5Q3L4|A0A5F5Q3L4_HORSE Serine/th
23.7013	23.7164	23.9875	24.2224	22.0271	24.1423	22.6153	24.1722	24.1311	23.7216	22.575	23.9577	24.0559	22.3104	24.2765	5	5	5	7.9	7.9	7.9	99.155	0	7.2625	618940000	40	13	F6RHL6;A0A3Q2H2E6;A0A3Q2I3I4	F6RHL6;A0A3Q2H2E6;A0A3Q2I3I4	SRRM1	333	tr|F6RHL6|F6RHL6_HORSE Serine and arginine repetitive matrix 1 OS=Equus caballus OX=9796 GN=SRRM1 PE=4 SV=2;tr|A0A3Q2H2E6|A0A3Q2H2E6_HORSE Serine and arginine repetitive matrix 1 OS=Equus caballus OX=9796 GN=SRRM1 PE=4 SV=1;tr|A0A3Q2I3I4|A0A3Q2I3I4_HORSE S
24.7647	24.8961	24.4526	23.1121	22.9307	24.1122	24.2246	24.3282	24.1419	24.5065	24.2117	24.2963	24.0261	24.0707	23.9841	5	5	5	25.5	25.5	25.5	39.345	0	34.862	691640000	17	22	A0A3Q2H2I1;A0A3Q2H506;A0A3Q2I5D2	A0A3Q2H2I1;A0A3Q2H506;A0A3Q2I5D2	HMBS	335	tr|A0A3Q2H2I1|A0A3Q2H2I1_HORSE Hydroxymethylbilane synthase OS=Equus caballus OX=9796 GN=HMBS PE=3 SV=2;tr|A0A3Q2H506|A0A3Q2H506_HORSE Hydroxymethylbilane synthase OS=Equus caballus OX=9796 GN=HMBS PE=3 SV=1;tr|A0A3Q2I5D2|A0A3Q2I5D2_HORSE Hydroxymethylbila
24.8659	24.6511	24.5493	25.3183	25.2603	25.4844	25.0839	25.0313	25.1506	24.0342	21.4913	22.671	25.1773	25.3816	25.215	8	8	8	23.5	23.5	23.5	40.556	0	10.878	1669800000	18	30	F6Q8G7;A0A3Q2H2I7	F6Q8G7;A0A3Q2H2I7	LMAN2	336	tr|F6Q8G7|F6Q8G7_HORSE Lectin, mannose binding 2 OS=Equus caballus OX=9796 GN=LMAN2 PE=4 SV=1;tr|A0A3Q2H2I7|A0A3Q2H2I7_HORSE Lectin, mannose binding 2 OS=Equus caballus OX=9796 GN=LMAN2 PE=4 SV=1
26.469	26.5201	26.668	26.3622	26.2367	26.3168	26.1149	25.8894	26.4089	23.2083	23.1349	23.4288	26.2118	26.2127	26.3984	20	20	20	40.8	40.8	40.8	67.863	0	82.758	5992100000	37	86	A0A5F5PZQ2;F6PJ47;A0A3Q2H2J1	A0A5F5PZQ2;F6PJ47;A0A3Q2H2J1	ACADVL	337	tr|A0A5F5PZQ2|A0A5F5PZQ2_HORSE Acyl-CoA dehydrogenase very long chain OS=Equus caballus OX=9796 GN=ACADVL PE=3 SV=1;tr|F6PJ47|F6PJ47_HORSE Acyl-CoA dehydrogenase very long chain OS=Equus caballus OX=9796 GN=ACADVL PE=3 SV=2;tr|A0A3Q2H2J1|A0A3Q2H2J1_HORSE A
24.3087	24.7238	24.6162	24.4079	24.3743	24.3932	24.6369	24.7516	24.8444	24.4183	24.4514	24.1748	24.683	24.9887	24.7854	7	7	7	5.4	5.4	5.4	298.84	0	10.035	834880000	99	24	A0A5F5PIR1;F6WXA6;A0A3Q2H3H9;A0A3Q2HHW3;A0A3Q2H2J3;A0A3Q2LUD6;A0A3Q2LI33;A0A3Q2HU70	A0A5F5PIR1;F6WXA6;A0A3Q2H3H9;A0A3Q2HHW3;A0A3Q2H2J3;A0A3Q2LUD6;A0A3Q2LI33;A0A3Q2HU70	PRRC2C	338	tr|A0A5F5PIR1|A0A5F5PIR1_HORSE Proline rich coiled-coil 2C OS=Equus caballus OX=9796 GN=PRRC2C PE=4 SV=1;tr|F6WXA6|F6WXA6_HORSE Proline rich coiled-coil 2C OS=Equus caballus OX=9796 GN=PRRC2C PE=4 SV=2;tr|A0A3Q2H3H9|A0A3Q2H3H9_HORSE Proline rich coiled-coi
26.3306	26.3653	26.3548	26.7425	26.519	26.547	26.5056	26.3783	26.4218	26.3686	26.4039	26.5671	26.5157	26.5919	26.5236	4	4	4	53.6	53.6	53.6	21.468	0	38.908	3164400000	11	58	A0A3Q2H2J8;F6VCJ2	A0A3Q2H2J8;F6VCJ2	CDV3	339	tr|A0A3Q2H2J8|A0A3Q2H2J8_HORSE CDV3 homolog OS=Equus caballus OX=9796 GN=CDV3 PE=3 SV=1;tr|F6VCJ2|F6VCJ2_HORSE CDV3 homolog OS=Equus caballus OX=9796 GN=CDV3 PE=3 SV=2
26.4284	26.4097	26.4004	26.8976	26.9442	26.8067	26.1191	25.9877	26.1128	27.2814	27.2961	27.3141	26.4174	26.4764	26.3112	8	8	7	57.5	57.5	53.1	18.588	0	53.052	4450800000	10	83	A0A3Q2H2K6;A0A3Q2HIT8;A0A3Q2IB05	A0A3Q2H2K6;A0A3Q2HIT8;A0A3Q2IB05	SNX12	340	tr|A0A3Q2H2K6|A0A3Q2H2K6_HORSE Sorting nexin 12 OS=Equus caballus OX=9796 GN=SNX12 PE=4 SV=2;tr|A0A3Q2HIT8|A0A3Q2HIT8_HORSE Sorting nexin 12 OS=Equus caballus OX=9796 GN=SNX12 PE=4 SV=1;tr|A0A3Q2IB05|A0A3Q2IB05_HORSE Sorting nexin 12 OS=Equus caballus OX=9
23.0993	22.2031	22.9912	22.8841	22.1614	22.2926	22.6502	22.7758	22.0368	24.7682	24.9243	24.9082	22.0276	23.7781	22.8761	6	6	6	21.4	21.4	21.4	51.519	0	19.825	564530000	24	10	A0A3Q2I9Y4;F6UC95;A0A3Q2H2K9;A0A3Q2HHB1	A0A3Q2I9Y4;F6UC95;A0A3Q2H2K9;A0A3Q2HHB1	SNX7	341	tr|A0A3Q2I9Y4|A0A3Q2I9Y4_HORSE Sorting nexin 7 OS=Equus caballus OX=9796 GN=SNX7 PE=3 SV=2;tr|F6UC95|F6UC95_HORSE Sorting nexin 7 OS=Equus caballus OX=9796 GN=SNX7 PE=3 SV=3;tr|A0A3Q2H2K9|A0A3Q2H2K9_HORSE Sorting nexin 7 OS=Equus caballus OX=9796 GN=SNX7 P
21.7851	21.7986	23.938	22.9652	22.2952	23.1152	23.492	22.2675	21.3028	24.4361	24.4003	24.4989	23.0891	23.4752	23.6433	4	4	4	7	7	7	101.36	0	25.668	372710000	54	12	A0A3Q2H2R1;A0A3Q2LAJ4;A0A3Q2HQY2;F6VHX3	A0A3Q2H2R1;A0A3Q2LAJ4;A0A3Q2HQY2;F6VHX3	PPP1R21	345	tr|A0A3Q2H2R1|A0A3Q2H2R1_HORSE Protein phosphatase 1 regulatory subunit 21 OS=Equus caballus OX=9796 GN=PPP1R21 PE=4 SV=1;tr|A0A3Q2LAJ4|A0A3Q2LAJ4_HORSE Protein phosphatase 1 regulatory subunit 21 OS=Equus caballus OX=9796 GN=PPP1R21 PE=4 SV=1;tr|A0A3Q2HQY
24.942	24.8716	24.782	25.6454	25.68	25.8106	25.3832	25.3122	25.4192	26.6346	26.5354	26.562	22.6104	23.4938	21.812	5	5	5	42.7	42.7	42.7	17.748	0	25.901	1942400000	10	44	A0A5F5PNP9;F6WBT3;A0A3Q2H2S3;A0A5F5Q162	A0A5F5PNP9;F6WBT3;A0A3Q2H2S3;A0A5F5Q162	DUT	347	tr|A0A5F5PNP9|A0A5F5PNP9_HORSE Deoxyuridine 5-triphosphate nucleotidohydrolase OS=Equus caballus OX=9796 GN=DUT PE=3 SV=1;tr|F6WBT3|F6WBT3_HORSE Deoxyuridine 5-triphosphate nucleotidohydrolase OS=Equus caballus OX=9796 GN=DUT PE=3 SV=2;tr|A0A3Q2H2S3|A0A3
22.3464	21.9883	22.1089	21.086	22.2584	22.238	22.0339	22.8806	22.2633	23.6849	23.9534	23.818	23.3199	23.238	22.892	8	4	4	19.8	10.3	10.3	59.26	0	4.8633	134090000	23	6	A0A3Q2H2S9;F7D9E5;F7D954;A0A3Q2IH99;A0A3Q2H408;A0A3Q2GY49	A0A3Q2H2S9;F7D9E5;F7D954;A0A3Q2IH99;A0A3Q2H408;A0A3Q2GY49	PPP2R5C	348	tr|A0A3Q2H2S9|A0A3Q2H2S9_HORSE Protein phosphatase 2 regulatory subunit Bgamma OS=Equus caballus OX=9796 GN=PPP2R5C PE=3 SV=2;tr|F7D9E5|F7D9E5_HORSE Serine/threonine-protein phosphatase 2A 56 kDa regulatory subunit OS=Equus caballus OX=9796 GN=PPP2R5C PE=
25.0885	25.0449	25.211	25.2632	25.0817	25.4071	24.8207	25.0223	24.8712	24.302	22.8794	23.0291	25.0341	24.7626	24.8381	8	8	1	18.7	18.7	1.4	93.358	0	52.555	1023800000	40	25	F6YHM6;A0A3Q2H2U9;A0A3Q2HRZ5	F6YHM6;A0A3Q2H2U9;A0A3Q2HRZ5	LRRFIP1	351	tr|F6YHM6|F6YHM6_HORSE LRR binding FLII interacting protein 1 OS=Equus caballus OX=9796 GN=LRRFIP1 PE=3 SV=3;tr|A0A3Q2H2U9|A0A3Q2H2U9_HORSE LRR binding FLII interacting protein 1 OS=Equus caballus OX=9796 GN=LRRFIP1 PE=3 SV=1;tr|A0A3Q2HRZ5|A0A3Q2HRZ5_HORSE
22.7879	22.1124	21.9675	22.7098	23.188	22.711	22.8163	22.557	21.4188	24.344	23.7686	23.2552	22.6897	22.7148	22.905	4	4	4	10.7	10.7	10.7	69.215	0	7.2624	299280000	35	10	A0A3Q2H2V3;A0A3Q2I9A6;F7CYC8;A0A5F5PL10;A0A5F5PPA0;A0A5F5PJW3	A0A3Q2H2V3;A0A3Q2I9A6;F7CYC8;A0A5F5PL10;A0A5F5PPA0;A0A5F5PJW3	ARMC8	352	tr|A0A3Q2H2V3|A0A3Q2H2V3_HORSE Armadillo repeat-containing protein 8 OS=Equus caballus OX=9796 GN=ARMC8 PE=4 SV=1;tr|A0A3Q2I9A6|A0A3Q2I9A6_HORSE Armadillo repeat-containing protein 8 OS=Equus caballus OX=9796 GN=ARMC8 PE=4 SV=1;tr|F7CYC8|F7CYC8_HORSE Armad
24.3342	24.017	24.537	24.5403	24.4456	23.9076	24.4908	24.3267	24.0738	25.3149	25.4259	25.4832	24.6727	24.2939	24.4174	9	5	5	15	8.5	8.5	99.069	0	22.995	956710000	39	28	A0A3Q2H2V4;F6RN24;F6SIW7;A0A5F5PNF2;A0A3Q2HKP0	A0A3Q2H2V4;F6RN24;F6SIW7;A0A5F5PNF2;A0A3Q2HKP0	NEDD4	353	tr|A0A3Q2H2V4|A0A3Q2H2V4_HORSE HECT-type E3 ubiquitin transferase OS=Equus caballus OX=9796 GN=NEDD4 PE=4 SV=1;tr|F6RN24|F6RN24_HORSE E3 ubiquitin-protein ligase OS=Equus caballus OX=9796 GN=NEDD4 PE=4 SV=2;tr|F6SIW7|F6SIW7_HORSE HECT-type E3 ubiquitin tra
22.3403	22.2477	22.7039	22.4167	22.4368	22.5419	22.8991	22.9427	23.6593	23.26	23.2268	23.1951	23.0068	22.4075	23.1047	4	4	4	2.8	2.8	2.8	169.56	0	4.9313	213920000	70	17	F7CYW9;A0A3Q2H2X1	F7CYW9;A0A3Q2H2X1	DCAF1	355	tr|F7CYW9|F7CYW9_HORSE DDB1 and CUL4 associated factor 1 OS=Equus caballus OX=9796 GN=DCAF1 PE=3 SV=2;tr|A0A3Q2H2X1|A0A3Q2H2X1_HORSE DDB1 and CUL4 associated factor 1 OS=Equus caballus OX=9796 GN=DCAF1 PE=3 SV=1
23.7207	24.8879	24.973	24.3933	24.1789	24.3351	24.4624	24.4512	24.1109	23.3054	23.6211	23.7393	21.06	24.7369	22.6521	6	6	6	3.7	3.7	3.7	196.86	0	3.0903	634950000	80	12	A0A3Q2HIM6;A0A3Q2H2Z0;A0A3Q2LM21;A0A3Q2H3M2;A0A3Q2HRW6;F6S0M9	A0A3Q2HIM6;A0A3Q2H2Z0;A0A3Q2LM21;A0A3Q2H3M2;A0A3Q2HRW6;F6S0M9	FOCAD	357	tr|A0A3Q2HIM6|A0A3Q2HIM6_HORSE Focadhesin OS=Equus caballus OX=9796 GN=FOCAD PE=4 SV=1;tr|A0A3Q2H2Z0|A0A3Q2H2Z0_HORSE Focadhesin OS=Equus caballus OX=9796 GN=FOCAD PE=4 SV=1;tr|A0A3Q2LM21|A0A3Q2LM21_HORSE Focadhesin OS=Equus caballus OX=9796 GN=FOCAD PE=4
24.431	24.6773	24.5879	24.6187	24.2327	24.4663	24.5334	24.4396	24.4428	25.2626	25.1952	25.1563	24.3971	24.9037	25.0004	11	11	1	14.4	14.4	1.4	124.79	0	76.675	1369100000	54	34	A0A3Q2H311;A0A5F5PEQ3	A0A3Q2H311;A0A5F5PEQ3	XPO7	358	tr|A0A3Q2H311|A0A3Q2H311_HORSE Exportin 7 OS=Equus caballus OX=9796 GN=XPO7 PE=3 SV=2;tr|A0A5F5PEQ3|A0A5F5PEQ3_HORSE Exportin 7 OS=Equus caballus OX=9796 GN=XPO7 PE=3 SV=1
22.0666	23.4305	23.3246	22.3705	21.8126	21.8505	23.2771	23.2497	23.2028	24.5873	24.6192	24.2861	23.27	23.4169	23.3889	8	8	8	15.4	15.4	15.4	79.144	0	16.546	489980000	32	27	A0A3Q2H332;F6WY71	A0A3Q2H332;F6WY71	ACSS2	359	tr|A0A3Q2H332|A0A3Q2H332_HORSE Propionate--CoA ligase OS=Equus caballus OX=9796 GN=ACSS2 PE=3 SV=1;tr|F6WY71|F6WY71_HORSE Propionate--CoA ligase OS=Equus caballus OX=9796 GN=ACSS2 PE=3 SV=2
26.6333	26.6958	26.7489	26.4556	26.3137	26.4697	26.5726	26.5825	26.5399	26.8416	26.8055	26.8241	26.505	26.5477	26.5434	17	17	17	67.5	67.5	67.5	39.337	0	141.28	11215000000	19	174	A0A3Q2H351;P19854;A0A3Q2IBE8;P00328;P00327;F7DYA1;A0A5S7PJF1;A0A5S7PAV0;A0A3Q2HHH7;A0A3Q2L257;A0A3Q2I1E6;A0A3Q2HPQ0	A0A3Q2H351;P19854	ADH5	360	tr|A0A3Q2H351|A0A3Q2H351_HORSE S-(hydroxymethyl)glutathione dehydrogenase OS=Equus caballus OX=9796 GN=ADH5 PE=3 SV=1;sp|P19854|ADHX_HORSE Alcohol dehydrogenase class-3 OS=Equus caballus OX=9796 GN=ADH5 PE=1 SV=2
28.0015	28.0427	28.1071	27.4038	27.5067	27.4727	26.945	26.8546	26.939	30.4555	30.3906	30.4168	27.5839	27.6162	27.6642	35	32	31	62.3	56	54.1	73.53	0	323.31	73929000000	39	618	A0A3Q2H363;F7B320	A0A3Q2H363;F7B320	DPYSL2	361	tr|A0A3Q2H363|A0A3Q2H363_HORSE Dihydropyrimidinase-related protein 2 OS=Equus caballus OX=9796 GN=DPYSL2 PE=3 SV=1;tr|F7B320|F7B320_HORSE Dihydropyrimidinase-related protein 2 OS=Equus caballus OX=9796 GN=DPYSL2 PE=3 SV=1
24.2591	24.4648	24.2817	23.1775	23.2585	22.8734	25.2107	25.0916	24.8365	23.1701	23.2663	23.3164	23.7116	22.4561	22.8106	6	6	6	23	23	23	47.953	0	23.616	745290000	22	41	A0A3Q2HS50;F6TZ61;A0A3Q2H364;F6Z7D1	A0A3Q2HS50;F6TZ61;A0A3Q2H364;F6Z7D1	ALDH3B1	362	tr|A0A3Q2HS50|A0A3Q2HS50_HORSE Aldehyde dehydrogenase OS=Equus caballus OX=9796 GN=ALDH3B1 PE=3 SV=2;tr|F6TZ61|F6TZ61_HORSE Aldehyde dehydrogenase OS=Equus caballus OX=9796 GN=ALDH3B1 PE=3 SV=3;tr|A0A3Q2H364|A0A3Q2H364_HORSE Aldehyde dehydrogenase OS=Equus
24.9225	25.0262	24.9732	24.7372	24.5681	24.7014	25.0511	24.9272	25.0592	25.35	25.1908	25.1778	24.7924	24.9865	25.0939	5	5	5	12.4	12.4	12.4	64.286	0	6.4979	1184400000	21	36	A0A3Q2HUA1;A0A3Q2HWM0;A0A3Q2H375;A0A3Q2HWZ9	A0A3Q2HUA1;A0A3Q2HWM0;A0A3Q2H375;A0A3Q2HWZ9	LOC100072389	363	tr|A0A3Q2HUA1|A0A3Q2HUA1_HORSE IK cytokine OS=Equus caballus OX=9796 PE=3 SV=1;tr|A0A3Q2HWM0|A0A3Q2HWM0_HORSE Uncharacterized protein OS=Equus caballus OX=9796 PE=3 SV=1;tr|A0A3Q2H375|A0A3Q2H375_HORSE IK cytokine OS=Equus caballus OX=9796 PE=3 SV=1;tr|A0A3
22.8595	22.6828	24.3758	22.6709	22.4921	24.5058	24.4401	24.706	24.7742	23.1623	21.7983	21.7169	22.1882	22.5481	22.7992	3	3	3	13.5	13.5	13.5	37.709	0	7.4509	419130000	15	18	A0A3Q2H3A0;A0A5F5PEI6;F7DLQ7	A0A3Q2H3A0;A0A5F5PEI6;F7DLQ7	ERGIC1	365	tr|A0A3Q2H3A0|A0A3Q2H3A0_HORSE Endoplasmic reticulum-Golgi intermediate compartment protein OS=Equus caballus OX=9796 GN=ERGIC1 PE=3 SV=1;tr|A0A5F5PEI6|A0A5F5PEI6_HORSE Endoplasmic reticulum-Golgi intermediate compartment protein OS=Equus caballus OX=9796
23.959	23.6856	23.7301	22.2214	23.3065	23.3441	23.6342	23.658	23.5652	22.9863	21.7994	22.2723	21.8517	21.535	23.2568	4	4	4	3.1	3.1	3.1	185.14	0	3.5802	279290000	83	12	A0A3Q2H3A1;F6ZU08	A0A3Q2H3A1;F6ZU08	LTN1	366	tr|A0A3Q2H3A1|A0A3Q2H3A1_HORSE E3 ubiquitin-protein ligase listerin OS=Equus caballus OX=9796 GN=LTN1 PE=3 SV=1;tr|F6ZU08|F6ZU08_HORSE E3 ubiquitin-protein ligase listerin OS=Equus caballus OX=9796 GN=LTN1 PE=3 SV=2
23.4514	22.259	22.8237	22.113	21.6658	22.2782	21.9279	22.7397	24.5599	24.7716	24.809	24.3948	22.5713	22.3546	22.8082	5	5	5	11.9	11.9	11.9	78.795	0	10.711	322500000	28	12	A0A3Q2L844;F7AX96;A0A3Q2H3I7	A0A3Q2L844;F7AX96;A0A3Q2H3I7	GGA3	367	tr|A0A3Q2L844|A0A3Q2L844_HORSE Golgi associated, gamma adaptin ear containing, ARF binding protein 3 OS=Equus caballus OX=9796 GN=GGA3 PE=3 SV=1;tr|F7AX96|F7AX96_HORSE Golgi associated, gamma adaptin ear containing, ARF binding protein 3 OS=Equus caballus
29.2495	28.8274	28.9684	28.6932	27.9693	28.1689	27.9833	27.9683	28.1627	30.9265	30.8623	30.8868	29.5402	29.6006	29.6661	7	2	2	49.2	7.9	7.9	13.908	0	8.3918	17168000000	7	55	F7DLL0;F6VT82;A0A5F5PTX5;A0A3Q2LQZ7;A0A3Q2HBF8;A0A3Q2H3M7;F7ASE9;F6PWV1;F6WFI8;A0A5F5PTM6;A0A5F5PT92	F7DLL0;F6VT82;A0A5F5PTX5;A0A3Q2LQZ7;A0A3Q2HBF8;A0A3Q2H3M7;F7ASE9;F6PWV1	H2BC9	369	tr|F7DLL0|F7DLL0_HORSE Histone H2B OS=Equus caballus OX=9796 GN=H2BC9 PE=3 SV=1;tr|F6VT82|F6VT82_HORSE Histone H2B OS=Equus caballus OX=9796 GN=H2BC18 PE=3 SV=2;tr|A0A5F5PTX5|A0A5F5PTX5_HORSE Histone H2B OS=Equus caballus OX=9796 GN=H2BC5 PE=3 SV=1;tr|A0A3
22.9009	23.0449	23.1869	22.1037	21.8219	22.779	22.2044	21.9773	22.1794	23.3905	23.4251	23.0564	22.525	22.1964	22.7652	2	2	2	15.8	15.8	15.8	34.203	0	12.72	136570000	15	9	F6TDG5;A0A3Q2LL18;A0A3Q2H3P4	F6TDG5;A0A3Q2LL18;A0A3Q2H3P4	PRKAB1	370	tr|F6TDG5|F6TDG5_HORSE Protein kinase AMP-activated non-catalytic subunit beta 1 OS=Equus caballus OX=9796 GN=PRKAB1 PE=3 SV=2;tr|A0A3Q2LL18|A0A3Q2LL18_HORSE Protein kinase AMP-activated non-catalytic subunit beta 1 OS=Equus caballus OX=9796 GN=PRKAB1 PE=3
24.0099	21.8445	23.965	22.7363	22.574	22.9038	24.34	22.265	23.9259	24.4177	24.2221	24.2381	24.0841	21.588	24.2847	2	2	2	6.7	6.7	6.7	50.5	0	4.2581	344570000	15	17	A0A3Q2H3R0;F6VYV8	A0A3Q2H3R0;F6VYV8	PRCC	372	tr|A0A3Q2H3R0|A0A3Q2H3R0_HORSE Proline rich mitotic checkpoint control factor OS=Equus caballus OX=9796 GN=PRCC PE=4 SV=1;tr|F6VYV8|F6VYV8_HORSE Proline rich mitotic checkpoint control factor OS=Equus caballus OX=9796 GN=PRCC PE=4 SV=2
22.8957	21.8208	23.3307	22.8985	23.7807	23.3701	23.6886	22.4996	24.4566	24.5162	24.4644	24.3044	23.684	23.623	23.9052	4	4	4	9.6	9.6	9.6	56.374	0	8.519	401080000	26	10	F6QH55;A0A3Q2H3R4;A0A3Q2H984;A0A5F5PFR5;A0A3Q2KWI4;F7AG51;A0A3Q2IG07	F6QH55;A0A3Q2H3R4;A0A3Q2H984;A0A5F5PFR5;A0A3Q2KWI4;F7AG51	RCOR1	373	tr|F6QH55|F6QH55_HORSE REST corepressor 1 OS=Equus caballus OX=9796 GN=RCOR1 PE=4 SV=3;tr|A0A3Q2H3R4|A0A3Q2H3R4_HORSE REST corepressor 1 OS=Equus caballus OX=9796 GN=RCOR1 PE=4 SV=2;tr|A0A3Q2H984|A0A3Q2H984_HORSE REST corepressor 1 OS=Equus caballus OX=979
31.8195	31.8603	31.8491	31.6835	31.4628	31.6645	31.7561	31.6971	31.7274	32.3271	32.2952	32.3078	31.5406	31.577	31.6424	31	31	1	79.8	79.8	2.7	49.83	0	323.31	599100000000	20	3112	A0A3Q2H3R5;A0A5F5PG34;A0A5F5Q2J6	A0A3Q2H3R5;A0A5F5PG34	TUBB4B	374	tr|A0A3Q2H3R5|A0A3Q2H3R5_HORSE Tubulin beta chain OS=Equus caballus OX=9796 GN=TUBB4B PE=3 SV=1;tr|A0A5F5PG34|A0A5F5PG34_HORSE Tubulin beta chain OS=Equus caballus OX=9796 GN=TUBB4B PE=3 SV=1
23.7855	23.7257	24.0014	23.8049	23.9484	23.8021	23.6468	23.7807	23.9438	24.8961	24.8112	24.8069	23.8114	23.7883	23.8888	12	12	12	14.5	14.5	14.5	129.44	0	22.961	1138600000	73	54	F6VGM7;A0A3Q2H3S0;A0A3Q2HD89	F6VGM7;A0A3Q2H3S0;A0A3Q2HD89	DHX30	375	tr|F6VGM7|F6VGM7_HORSE RNA helicase OS=Equus caballus OX=9796 GN=DHX30 PE=4 SV=3;tr|A0A3Q2H3S0|A0A3Q2H3S0_HORSE RNA helicase OS=Equus caballus OX=9796 GN=DHX30 PE=4 SV=2;tr|A0A3Q2HD89|A0A3Q2HD89_HORSE RNA helicase OS=Equus caballus OX=9796 GN=DHX30 PE=4 SV
24.585	24.3779	24.4768	25.4401	25.782	25.7228	21.7054	22.7829	22.3584	26.7949	26.9164	26.5001	24.3386	22.1719	24.7742	10	10	10	44.1	44.1	44.1	32.672	0	89.211	1985700000	19	43	A0A3Q2HWL1;A0A3Q2H3U1;A0A3Q2HWS2;F7BXK6;A0A3Q2HLX2;A0A3Q2HHA1;A0A3Q2HTD8;A0A3Q2LAZ5;A0A3Q2GZ71;A0A5F5PRY1;A0A5F5Q0L6	A0A3Q2HWL1;A0A3Q2H3U1;A0A3Q2HWS2;F7BXK6;A0A3Q2HLX2;A0A3Q2HHA1;A0A3Q2HTD8;A0A3Q2LAZ5;A0A3Q2GZ71	ASAH1	376	tr|A0A3Q2HWL1|A0A3Q2HWL1_HORSE N-acylsphingosine amidohydrolase 1 OS=Equus caballus OX=9796 GN=ASAH1 PE=4 SV=1;tr|A0A3Q2H3U1|A0A3Q2H3U1_HORSE Ceramidase OS=Equus caballus OX=9796 GN=ASAH1 PE=3 SV=2;tr|A0A3Q2HWS2|A0A3Q2HWS2_HORSE Ceramidase OS=Equus caballu
21.8446	22.7217	21.1865	23.4145	22.0183	22.3794	23.1089	22.5795	21.2707	24.4881	24.7274	24.8	22.0993	22.057	23.4338	12	12	12	15.3	15.3	15.3	135.15	0	42.241	516140000	68	27	A0A3Q2H3V4;A0A3Q2H970;A0A3Q2HZY1;A0A3Q2HHP3;A0A3Q2I428;A0A3Q2I0J6;A0A3Q2I4M4;A0A3Q2KZW6;F7B8T8	A0A3Q2H3V4;A0A3Q2H970;A0A3Q2HZY1;A0A3Q2HHP3;A0A3Q2I428;A0A3Q2I0J6;A0A3Q2I4M4;A0A3Q2KZW6;F7B8T8	PLEKHA5	377	tr|A0A3Q2H3V4|A0A3Q2H3V4_HORSE Pleckstrin homology domain containing A5 OS=Equus caballus OX=9796 GN=PLEKHA5 PE=4 SV=1;tr|A0A3Q2H970|A0A3Q2H970_HORSE Pleckstrin homology domain containing A5 OS=Equus caballus OX=9796 GN=PLEKHA5 PE=4 SV=1;tr|A0A3Q2HZY1|A0A3
25.2363	25.109	25.2704	25.5401	25.4808	25.4697	24.9114	24.9731	25.011	27.1148	27.0882	27.0962	25.047	24.9765	25.0985	30	30	30	55.2	55.2	55.2	83.521	0	231.93	8394300000	47	191	F7DGE2;A0A3Q2HLQ2;A0A3Q2KKA7;A0A3Q2I6N2;A0A3Q2H3Y3;A0A3Q2LNJ4	F7DGE2;A0A3Q2HLQ2;A0A3Q2KKA7;A0A3Q2I6N2;A0A3Q2H3Y3;A0A3Q2LNJ4	NSF	379	tr|F7DGE2|F7DGE2_HORSE Vesicle-fusing ATPase OS=Equus caballus OX=9796 GN=NSF PE=3 SV=2;tr|A0A3Q2HLQ2|A0A3Q2HLQ2_HORSE Vesicle-fusing ATPase OS=Equus caballus OX=9796 GN=NSF PE=3 SV=1;tr|A0A3Q2KKA7|A0A3Q2KKA7_HORSE Vesicle-fusing ATPase OS=Equus caballus O
23.4184	22.7275	23.821	22.8959	22.4978	21.7743	23.1212	22.6033	22.9483	23.9969	23.893	23.7828	22.2036	22.9038	22.8807	2	2	2	6.6	6.6	6.6	43.727	0.0044755	0.91185	147400000	13	3	A0A3Q2H3Z3	A0A3Q2H3Z3	SF3A2	380	tr|A0A3Q2H3Z3|A0A3Q2H3Z3_HORSE Splicing factor 3a subunit 2 OS=Equus caballus OX=9796 GN=SF3A2 PE=4 SV=1
24.914	24.8691	25.0751	24.7125	24.6516	24.6196	24.8413	24.8461	24.8592	23.7146	23.7709	23.2928	25.0803	25.1597	25.1266	9	9	9	13.6	13.6	13.6	103.73	0	23.499	1517000000	47	68	A0A3Q2H3Z7;A0A3Q2I949;A0A5F5PES5;A0A3Q2HY84;H9GZU0;A0A3Q2IM83;A0A3Q2I6Y7;A0A3Q2GZS0;A0A3Q2HWU0	A0A3Q2H3Z7;A0A3Q2I949;A0A5F5PES5;A0A3Q2HY84;H9GZU0;A0A3Q2IM83;A0A3Q2I6Y7;A0A3Q2GZS0;A0A3Q2HWU0	ARHGEF1	381	tr|A0A3Q2H3Z7|A0A3Q2H3Z7_HORSE Rho guanine nucleotide exchange factor 1 OS=Equus caballus OX=9796 GN=ARHGEF1 PE=4 SV=2;tr|A0A3Q2I949|A0A3Q2I949_HORSE Rho guanine nucleotide exchange factor 1 OS=Equus caballus OX=9796 GN=ARHGEF1 PE=4 SV=1;tr|A0A5F5PES5|A0A5
22.3072	23.1692	22.6589	22.8865	22.0243	23.0349	22.8865	22.2816	22.4943	23.0986	23.1728	23.6433	23.0114	22.7177	21.6103	10	10	9	9.7	9.7	9	173.01	0	23.777	216470000	82	16	F6YZT1;A0A3Q2H450;A0A3Q2I048;F6Z029;F6YTE7;A0A3Q2HZ22;A0A3Q2GW69;F6TAM1;A0A3Q2IF92;A0A3Q2KYF6;A0A3Q2KV39;A0A3Q2HM75;A0A3Q2HUX7;A0A5F5PT68	F6YZT1;A0A3Q2H450;A0A3Q2I048;F6Z029;F6YTE7;A0A3Q2HZ22;A0A3Q2GW69	KIF1B	382	tr|F6YZT1|F6YZT1_HORSE Kinesin family member 1B OS=Equus caballus OX=9796 GN=KIF1B PE=3 SV=2;tr|A0A3Q2H450|A0A3Q2H450_HORSE Kinesin family member 1B OS=Equus caballus OX=9796 GN=KIF1B PE=3 SV=2;tr|A0A3Q2I048|A0A3Q2I048_HORSE Kinesin family member 1B OS=Equ
23.6033	23.278	23.3608	23.4927	23.3625	23.6094	23.9952	23.7694	21.8965	23.5503	23.5628	22.4034	23.6038	23.9004	24.0244	4	4	4	6.7	6.7	6.7	79.738	0	6.9257	453720000	33	20	A0A5F5PEA0;A0A3Q2HHS7;F6Y1P2;F6Y2E4;A0A3Q2I7L4;A0A3Q2H6R4;A0A3Q2H457;A0A3Q2LHH7	A0A5F5PEA0;A0A3Q2HHS7;F6Y1P2;F6Y2E4;A0A3Q2I7L4;A0A3Q2H6R4;A0A3Q2H457;A0A3Q2LHH7	LRCH3	383	tr|A0A5F5PEA0|A0A5F5PEA0_HORSE Leucine rich repeats and calponin homology domain containing 3 OS=Equus caballus OX=9796 GN=LRCH3 PE=4 SV=1;tr|A0A3Q2HHS7|A0A3Q2HHS7_HORSE Leucine rich repeats and calponin homology domain containing 3 OS=Equus caballus OX=97
24.6804	24.8793	24.6275	22.5764	22.2031	22.3678	22.7548	23.4769	22.1954	22.4164	22.2679	22.295	23.8837	23.735	22.5736	5	4	4	20.4	18.2	18.2	48.976	0	41.674	400500000	19	17	A0A3Q2H467;F6VV85	A0A3Q2H467;F6VV85	CTBP2	384	tr|A0A3Q2H467|A0A3Q2H467_HORSE C-terminal binding protein 2 OS=Equus caballus OX=9796 GN=CTBP2 PE=3 SV=1;tr|F6VV85|F6VV85_HORSE C-terminal binding protein 2 OS=Equus caballus OX=9796 GN=CTBP2 PE=3 SV=2
22.2804	23.1588	21.9929	22.3669	22.4656	22.4955	25.2391	25.1125	25.0986	22.6316	23.233	22.434	24.8721	24.8731	24.5863	4	4	4	11.8	11.8	11.8	46.831	0	10.517	404130000	22	19	A0A3Q2H482;F7C108;F6UJX6	A0A3Q2H482;F7C108	LOX	385	tr|A0A3Q2H482|A0A3Q2H482_HORSE Lysyl oxidase homolog OS=Equus caballus OX=9796 GN=LOX PE=3 SV=1;tr|F7C108|F7C108_HORSE Lysyl oxidase homolog OS=Equus caballus OX=9796 GN=LOX PE=3 SV=2
24.6393	24.3999	24.4813	24.633	24.131	24.3866	24.5343	24.8596	24.7253	24.7901	24.7229	24.8025	24.4766	24.511	24.414	12	12	12	8.7	8.7	8.7	184.93	0	11.638	2197100000	78	54	A0A3Q2H494;A0A3Q2LF65;F6S2H4;A0A3Q2H4A9;A0A5F5PL66	A0A3Q2H494;A0A3Q2LF65;F6S2H4;A0A3Q2H4A9;A0A5F5PL66	MON2	386	tr|A0A3Q2H494|A0A3Q2H494_HORSE Protein MON2 homolog OS=Equus caballus OX=9796 GN=MON2 PE=3 SV=1;tr|A0A3Q2LF65|A0A3Q2LF65_HORSE Protein MON2 homolog OS=Equus caballus OX=9796 GN=MON2 PE=3 SV=2;tr|F6S2H4|F6S2H4_HORSE Protein MON2 homolog OS=Equus caballus OX
24.939	25.0638	25.03	25.1708	25.3598	25.1925	24.8489	25.1073	25.2371	24.9968	24.9071	25.1022	25.4093	25.5339	25.311	7	7	7	32.6	32.6	32.6	37.395	0	45.118	1520100000	19	70	F7BPX8;A0A3Q2H4E7;A0A3Q2H8N3;A0A3Q2L6H0	F7BPX8;A0A3Q2H4E7;A0A3Q2H8N3;A0A3Q2L6H0	CTSV	388	tr|F7BPX8|F7BPX8_HORSE Cathepsin V OS=Equus caballus OX=9796 GN=CTSV PE=3 SV=1;tr|A0A3Q2H4E7|A0A3Q2H4E7_HORSE Cathepsin V OS=Equus caballus OX=9796 GN=CTSV PE=3 SV=1;tr|A0A3Q2H8N3|A0A3Q2H8N3_HORSE Cathepsin V OS=Equus caballus OX=9796 GN=CTSV PE=3 SV=1;tr|
23.1666	23.2991	23.2495	22.2653	22.72	21.5645	23.327	23.2089	23.2383	24.8877	24.8199	21.8424	23.3985	23.2318	23.3957	3	3	3	15	15	15	32.889	0	19.504	387230000	19	13	A0A3Q2H4F5;F6YUX4;A0A5F5PFX3	A0A3Q2H4F5;F6YUX4;A0A5F5PFX3	TFAM	389	tr|A0A3Q2H4F5|A0A3Q2H4F5_HORSE Transcription factor A, mitochondrial OS=Equus caballus OX=9796 GN=TFAM PE=4 SV=2;tr|F6YUX4|F6YUX4_HORSE Transcription factor A, mitochondrial OS=Equus caballus OX=9796 GN=TFAM PE=4 SV=3;tr|A0A5F5PFX3|A0A5F5PFX3_HORSE Transcr
22.8766	23.1116	23.4519	21.7839	21.9872	22.8854	22.9999	23.3312	22.9569	25.9275	26.0545	26.0037	22.7972	23.1557	23.4493	7	7	7	19.3	19.3	19.3	52.247	0	25.674	1074400000	25	22	F6WGW9;A0A3Q2I3Q8;A0A3Q2H4F7;A0A5F5Q450	F6WGW9;A0A3Q2I3Q8;A0A3Q2H4F7;A0A5F5Q450	PDHX	390	tr|F6WGW9|F6WGW9_HORSE Dihydrolipoamide acetyltransferase component of pyruvate dehydrogenase complex OS=Equus caballus OX=9796 GN=PDHX PE=3 SV=2;tr|A0A3Q2I3Q8|A0A3Q2I3Q8_HORSE Dihydrolipoamide acetyltransferase component of pyruvate dehydrogenase complex
26.9875	26.9587	27.0437	26.9522	26.6862	26.8056	26.9859	26.9625	27.0148	26.0008	26.0391	26.0215	26.4902	26.4879	26.5706	31	31	6	49	49	6.5	93.542	0	323.31	17619000000	36	364	A0A5F5PZA2;A0A3Q2H4G7;F6U4P2;A0A3Q2H4I5	A0A5F5PZA2;A0A3Q2H4G7;F6U4P2;A0A3Q2H4I5	PFKP	391	tr|A0A5F5PZA2|A0A5F5PZA2_HORSE ATP-dependent 6-phosphofructokinase OS=Equus caballus OX=9796 GN=PFKP PE=3 SV=1;tr|A0A3Q2H4G7|A0A3Q2H4G7_HORSE 6-phosphofructokinase OS=Equus caballus OX=9796 GN=PFKP PE=3 SV=1;tr|F6U4P2|F6U4P2_HORSE Phosphofructokinase, plat
25.1653	25.012	25.117	24.8374	24.9536	24.738	25.2297	25.1031	25.1899	25.7083	25.6803	25.6299	25.3973	25.4011	25.2551	6	6	6	4.6	4.6	4.6	227.82	0	26.549	1937600000	60	46	A0A5F5PNA0;F7CTH2;A0A5F5PQV1;A0A3Q2H4I7;F7DA69	A0A5F5PNA0;F7CTH2;A0A5F5PQV1;A0A3Q2H4I7;F7DA69	SON	392	tr|A0A5F5PNA0|A0A5F5PNA0_HORSE SON DNA and RNA binding protein OS=Equus caballus OX=9796 GN=SON PE=4 SV=1;tr|F7CTH2|F7CTH2_HORSE SON DNA and RNA binding protein OS=Equus caballus OX=9796 GN=SON PE=4 SV=3;tr|A0A5F5PQV1|A0A5F5PQV1_HORSE SON DNA and RNA bindi
25.8338	25.8283	25.8341	25.9504	26.1635	25.9943	25.9457	25.9088	25.9559	27.0891	27.0046	27.1092	25.88	26.018	25.8897	13	13	13	46.8	46.8	46.8	40.856	0	76.764	5555200000	22	124	F7E2S8;A0A3Q2H4N8;A0A5F5PLE0	F7E2S8;A0A3Q2H4N8;A0A5F5PLE0	NSFL1C	394	tr|F7E2S8|F7E2S8_HORSE NSFL1 cofactor p47 OS=Equus caballus OX=9796 GN=NSFL1C PE=4 SV=3;tr|A0A3Q2H4N8|A0A3Q2H4N8_HORSE NSFL1 cofactor OS=Equus caballus OX=9796 GN=NSFL1C PE=4 SV=1;tr|A0A5F5PLE0|A0A5F5PLE0_HORSE NSFL1 cofactor p47 OS=Equus caballus OX=9796
25.3046	25.4233	25.1897	23.9324	22.0465	21.9055	22.1894	22.6669	22.0161	22.1833	22.6912	22.6865	24.4948	23.7899	23.6502	6	6	6	12.7	12.7	12.7	86.518	0	32.501	358550000	35	13	F6SAW2;A0A5F5PXB1;A0A3Q2H4S1;A0A3Q2H894;Q68Y62	F6SAW2;A0A5F5PXB1;A0A3Q2H4S1;A0A3Q2H894;Q68Y62	CPT1A	395	tr|F6SAW2|F6SAW2_HORSE Carnitine O-palmitoyltransferase OS=Equus caballus OX=9796 GN=CPT1A PE=3 SV=2;tr|A0A5F5PXB1|A0A5F5PXB1_HORSE Carnitine O-palmitoyltransferase OS=Equus caballus OX=9796 GN=CPT1A PE=3 SV=1;tr|A0A3Q2H4S1|A0A3Q2H4S1_HORSE Carnitine O-pal
26.6682	26.6943	26.7576	26.9367	27.0256	27.0431	26.1042	26.2307	26.1587	27.036	26.901	26.987	26.4073	26.3991	26.5384	50	50	50	19.9	19.9	19.9	463.13	0	235.7	11503000000	182	337	A0A3Q2L3C6;A0A3Q2H4T8;F6UR14;A0A3Q2HF72;A0A3Q2HWQ7;A0A5F5PKP8;F6ZJZ7;A0A5F5PN32	A0A3Q2L3C6;A0A3Q2H4T8;F6UR14;A0A3Q2HF72;A0A3Q2HWQ7;A0A5F5PKP8;F6ZJZ7;A0A5F5PN32	HUWE1	396	tr|A0A3Q2L3C6|A0A3Q2L3C6_HORSE HECT-type E3 ubiquitin transferase OS=Equus caballus OX=9796 GN=HUWE1 PE=4 SV=1;tr|A0A3Q2H4T8|A0A3Q2H4T8_HORSE HECT-type E3 ubiquitin transferase OS=Equus caballus OX=9796 GN=HUWE1 PE=4 SV=2;tr|F6UR14|F6UR14_HORSE HECT-type E
25.4976	25.5355	25.4379	24.8556	25.0294	25.0542	25.1406	25.2627	25.182	25.9118	26.0127	26.0713	25.0136	25.3826	25.3693	5	5	5	24.6	24.6	24.6	15.203	0	12.815	1671000000	9	36	A0A3Q2H4Z9;F6TC26;A0A5F5PZN0	A0A3Q2H4Z9;F6TC26	NDUFA2	397	tr|A0A3Q2H4Z9|A0A3Q2H4Z9_HORSE NADH dehydrogenase [ubiquinone] 1 alpha subcomplex subunit 2 OS=Equus caballus OX=9796 PE=3 SV=1;tr|F6TC26|F6TC26_HORSE NADH dehydrogenase [ubiquinone] 1 alpha subcomplex subunit 2 OS=Equus caballus OX=9796 GN=NDUFA2 PE=3 SV=
23.7694	23.688	23.8242	23.4297	23.4331	23.594	23.6175	23.4526	23.4389	23.5678	23.2864	23.4626	23.5318	23.6606	23.5869	4	4	4	4.2	4.2	4.2	146.16	0	4.3598	423170000	76	31	A0A3Q2HP47;A0A3Q2H503;F7B6W5;A0A3Q2HIR2;A0A3Q2L2B0;F7A575;A0A3Q2HWW5	A0A3Q2HP47;A0A3Q2H503;F7B6W5;A0A3Q2HIR2;A0A3Q2L2B0;F7A575;A0A3Q2HWW5	ERBIN	398	tr|A0A3Q2HP47|A0A3Q2HP47_HORSE Erbb2 interacting protein OS=Equus caballus OX=9796 GN=ERBIN PE=3 SV=1;tr|A0A3Q2H503|A0A3Q2H503_HORSE Erbb2 interacting protein OS=Equus caballus OX=9796 GN=ERBIN PE=4 SV=2;tr|F7B6W5|F7B6W5_HORSE Erbb2 interacting protein OS=
29.422	29.4499	29.4849	29.4715	29.48	29.503	29.7396	29.795	29.7265	29.6188	29.5271	29.5111	29.5235	29.5262	29.5331	19	19	18	82.6	82.6	79.4	28.727	0	323.31	40589000000	15	495	F6QHY8;A0A3Q2HEX5;A0A3Q2I537;A0A3Q2H514;F6UF33	F6QHY8;A0A3Q2HEX5;A0A3Q2I537;A0A3Q2H514	CLIC4	399	tr|F6QHY8|F6QHY8_HORSE Chloride intracellular channel protein OS=Equus caballus OX=9796 GN=CLIC4 PE=3 SV=2;tr|A0A3Q2HEX5|A0A3Q2HEX5_HORSE Chloride intracellular channel protein OS=Equus caballus OX=9796 GN=CLIC4 PE=3 SV=1;tr|A0A3Q2I537|A0A3Q2I537_HORSE Chl
25.3285	25.3307	25.4521	22.1429	21.3904	22.1532	22.3578	23.6515	22.5661	23.0191	22.2654	22.1523	25.3606	25.4309	25.5096	5	5	5	13	13	13	43.091	0	12.809	733130000	17	17	F6T9A6;A0A3Q2H525;A0A5F5PX32;A0A5F5PEK4;A0A5F5PG88	F6T9A6;A0A3Q2H525;A0A5F5PX32;A0A5F5PEK4;A0A5F5PG88	BCAT1	400	tr|F6T9A6|F6T9A6_HORSE Branched-chain-amino-acid aminotransferase OS=Equus caballus OX=9796 GN=BCAT1 PE=3 SV=2;tr|A0A3Q2H525|A0A3Q2H525_HORSE Branched-chain-amino-acid aminotransferase OS=Equus caballus OX=9796 GN=BCAT1 PE=3 SV=1;tr|A0A5F5PX32|A0A5F5PX32_H
24.503	24.6064	24.613	24.4342	24.8869	24.39	24.784	24.4838	24.2806	23.9169	24.1001	24.2909	24.9822	24.8335	25.0554	6	6	6	8.5	8.5	8.5	92.1	0	5.0811	945110000	36	38	A0A3Q2H5A0;A0A3Q2H5I5	A0A3Q2H5A0;A0A3Q2H5I5	AMPD2	405	tr|A0A3Q2H5A0|A0A3Q2H5A0_HORSE AMP deaminase OS=Equus caballus OX=9796 GN=AMPD2 PE=3 SV=1;tr|A0A3Q2H5I5|A0A3Q2H5I5_HORSE AMP deaminase OS=Equus caballus OX=9796 GN=AMPD2 PE=3 SV=2
24.5136	24.6243	24.6219	24.19	23.7812	24.6628	24.0168	23.7998	24.5078	27.2359	27.0605	27.0988	24.6339	24.7391	24.6454	14	14	14	43	43	43	47.349	0	124.56	5488100000	20	87	A0A3Q2H5D7;A0A3Q2HSC8;A0A3Q2HVF7	A0A3Q2H5D7;A0A3Q2HSC8;A0A3Q2HVF7	ACADM	407	tr|A0A3Q2H5D7|A0A3Q2H5D7_HORSE Medium-chain specific acyl-CoA dehydrogenase, mitochondrial OS=Equus caballus OX=9796 GN=ACADM PE=3 SV=1;tr|A0A3Q2HSC8|A0A3Q2HSC8_HORSE Medium-chain specific acyl-CoA dehydrogenase, mitochondrial OS=Equus caballus OX=9796 GN=
27.7838	27.7558	27.6791	27.953	27.8733	27.9287	27.9591	27.9993	27.9749	27.6921	27.6861	27.6658	27.6457	27.6346	27.7308	29	29	27	49.5	49.5	49.5	69.491	0	281.93	31294000000	38	458	A0A3Q2H5H5;A0A5F5PNU7;A0A3Q2I5E1;F6SN62;A0A3Q2HRW5;A0A5F5PE35;A0A5F5PXW1	A0A3Q2H5H5;A0A5F5PNU7;A0A3Q2I5E1;F6SN62;A0A3Q2HRW5;A0A5F5PE35	DDX3X	409	tr|A0A3Q2H5H5|A0A3Q2H5H5_HORSE RNA helicase OS=Equus caballus OX=9796 GN=DDX3X PE=3 SV=1;tr|A0A5F5PNU7|A0A5F5PNU7_HORSE RNA helicase OS=Equus caballus OX=9796 GN=DDX3X PE=3 SV=1;tr|A0A3Q2I5E1|A0A3Q2I5E1_HORSE RNA helicase OS=Equus caballus OX=9796 GN=DDX3X
22.9512	25.2439	24.6728	27.5964	27.2809	27.5722	25.7936	25.657	25.6836	27.5084	27.3815	27.2871	25.2731	25.7313	22.1077	2	2	2	11.3	11.3	11.3	21.003	0	7.7707	1724200000	12	31	A0A3Q2H5J5	A0A3Q2H5J5	RAB10	410	tr|A0A3Q2H5J5|A0A3Q2H5J5_HORSE RAB10, member RAS onco family OS=Equus caballus OX=9796 GN=RAB10 PE=4 SV=1
26.0294	26.1113	25.9238	26.0438	26.3121	26.2694	25.7253	25.7725	25.876	25.8027	26.1096	26.0814	25.7957	25.8776	25.8265	15	15	15	52.8	52.8	52.8	53.232	0	221.39	4220500000	26	131	F6VS15;A0A3Q2H5J8;A0A3Q2I4J7;F6W0X2;A0A5F5PK03	F6VS15;A0A3Q2H5J8;A0A3Q2I4J7;F6W0X2;A0A5F5PK03	DYNC1LI2	411	tr|F6VS15|F6VS15_HORSE Dynein light intermediate chain OS=Equus caballus OX=9796 GN=DYNC1LI2 PE=3 SV=2;tr|A0A3Q2H5J8|A0A3Q2H5J8_HORSE Dynein light intermediate chain OS=Equus caballus OX=9796 GN=DYNC1LI2 PE=3 SV=1;tr|A0A3Q2I4J7|A0A3Q2I4J7_HORSE Dynein ligh
26.4137	26.2036	26.8461	26.7997	26.5855	26.0941	26.68	26.6345	26.8753	23.2864	23.0445	22.1252	26.3371	26.4121	26.4632	12	12	12	63.3	63.3	63.3	41.824	0	108.71	4086700000	12	133	A0A3Q2H5K6;A0A3Q2LCC3;F6SVQ9	A0A3Q2H5K6;A0A3Q2LCC3	NDRG1	412	tr|A0A3Q2H5K6|A0A3Q2H5K6_HORSE Protein NDRG1 OS=Equus caballus OX=9796 GN=NDRG1 PE=3 SV=1;tr|A0A3Q2LCC3|A0A3Q2LCC3_HORSE Protein NDRG1 OS=Equus caballus OX=9796 GN=NDRG1 PE=3 SV=1
21.8619	22.4066	22.1553	22.5072	22.3392	22.0214	22.4921	22.5891	22.8774	23.1461	23.4285	23.4105	21.6745	22.0532	22.6644	3	3	3	3.4	3.4	3.4	153.52	0	18.178	189940000	58	7	A0A3Q2KWD5;A0A3Q2HNS2;A0A3Q2H5L3;F7CM36;A0A3Q2H5X7	A0A3Q2KWD5;A0A3Q2HNS2;A0A3Q2H5L3;F7CM36;A0A3Q2H5X7	RIC1	413	tr|A0A3Q2KWD5|A0A3Q2KWD5_HORSE Protein RIC1 homolog OS=Equus caballus OX=9796 GN=RIC1 PE=4 SV=1;tr|A0A3Q2HNS2|A0A3Q2HNS2_HORSE Protein RIC1 homolog OS=Equus caballus OX=9796 GN=RIC1 PE=4 SV=1;tr|A0A3Q2H5L3|A0A3Q2H5L3_HORSE Protein RIC1 homolog OS=Equus cab
23.525	23.9047	22.3772	24.5898	24.1353	24.1487	25.3574	25.2238	25.2834	22.4929	22.3926	21.7615	24.2357	24.1585	24.8427	5	5	5	5.7	5.7	5.7	143.83	0	12.908	475290000	76	23	A0A3Q2H5M7;A0A3Q2HHE9;A0A3Q2ILQ7;A0A3Q2LGR8;A0A3Q2H949;A0A5F5PFG1;F6RME4;A0A5F5PJ42;A0A3Q2GXZ8;F7B3E0	A0A3Q2H5M7;A0A3Q2HHE9;A0A3Q2ILQ7;A0A3Q2LGR8;A0A3Q2H949;A0A5F5PFG1;F6RME4;A0A5F5PJ42;A0A3Q2GXZ8;F7B3E0	LMO7	414	tr|A0A3Q2H5M7|A0A3Q2H5M7_HORSE LIM domain 7 OS=Equus caballus OX=9796 GN=LMO7 PE=4 SV=2;tr|A0A3Q2HHE9|A0A3Q2HHE9_HORSE LIM domain 7 OS=Equus caballus OX=9796 GN=LMO7 PE=4 SV=2;tr|A0A3Q2ILQ7|A0A3Q2ILQ7_HORSE LIM domain 7 OS=Equus caballus OX=9796 GN=LMO7 PE
21.5138	21.3953	23.4064	21.8286	21.8096	23.4973	22.4888	21.6352	22.4152	24.7584	24.0285	24.0468	22.7253	23.0205	23.5556	3	2	2	5.5	3.7	3.7	82.174	0	5.5553	205950000	39	5	A0A3Q2LMU1;A0A3Q2H5Q1;A0A3Q2HYU3;F6REK1	A0A3Q2LMU1;A0A3Q2H5Q1;A0A3Q2HYU3;F6REK1	ARHGEF6	415	tr|A0A3Q2LMU1|A0A3Q2LMU1_HORSE Rac/Cdc42 guanine nucleotide exchange factor 6 OS=Equus caballus OX=9796 GN=ARHGEF6 PE=4 SV=1;tr|A0A3Q2H5Q1|A0A3Q2H5Q1_HORSE Rac/Cdc42 guanine nucleotide exchange factor 6 OS=Equus caballus OX=9796 GN=ARHGEF6 PE=4 SV=1;tr|A0A
26.6535	26.7953	26.8191	26.1776	26.141	26.1096	26.6914	26.5486	26.668	26.1467	26.1739	26.2447	26.6604	26.7832	26.9122	20	16	16	40.5	36.6	36.6	83.455	0	131.91	4996900000	37	127	A0A3Q2H5Q5;A0A5F5Q208;F6Q638	A0A3Q2H5Q5;A0A5F5Q208;F6Q638	SEC23B	416	tr|A0A3Q2H5Q5|A0A3Q2H5Q5_HORSE Protein transport protein SEC23 OS=Equus caballus OX=9796 GN=SEC23B PE=3 SV=1;tr|A0A5F5Q208|A0A5F5Q208_HORSE Protein transport protein SEC23 OS=Equus caballus OX=9796 GN=SEC23B PE=3 SV=1;tr|F6Q638|F6Q638_HORSE Protein transpo
24.8875	24.688	24.8986	25.356	25.6573	25.5464	25.3551	24.8823	24.9004	27.1535	27.2213	27.1885	24.7138	24.7996	24.6857	7	7	7	43.9	43.9	43.9	27.34	0	121.22	2590100000	10	58	A0A3Q2I2V7;F7BYV5;A0A3Q2H5R2;A0A3Q2HRN2;A0A3Q2HER3	A0A3Q2I2V7;F7BYV5;A0A3Q2H5R2;A0A3Q2HRN2;A0A3Q2HER3	STX7	418	tr|A0A3Q2I2V7|A0A3Q2I2V7_HORSE Syntaxin 7 OS=Equus caballus OX=9796 GN=STX7 PE=3 SV=1;tr|F7BYV5|F7BYV5_HORSE Syntaxin 7 OS=Equus caballus OX=9796 GN=STX7 PE=3 SV=2;tr|A0A3Q2H5R2|A0A3Q2H5R2_HORSE Syntaxin 7 OS=Equus caballus OX=9796 GN=STX7 PE=3 SV=1;tr|A0A
22.7339	22.5502	22.7487	22.3907	22.5945	22.7574	22.5126	22.3755	22.8282	22.9853	22.5889	22.6805	22.6232	22.4707	22.9528	4	4	4	5.6	5.6	5.6	76.741	0.00029078	1.7931	144280000	27	10	F7DY73;A0A3Q2H7Q0;A0A5F5PQ46;A0A3Q2H5S6;A0A3Q2H8E9;A0A5F5PXG5	F7DY73;A0A3Q2H7Q0;A0A5F5PQ46;A0A3Q2H5S6;A0A3Q2H8E9;A0A5F5PXG5	UBTF	419	tr|F7DY73|F7DY73_HORSE Upstream binding transcription factor OS=Equus caballus OX=9796 GN=UBTF PE=4 SV=2;tr|A0A3Q2H7Q0|A0A3Q2H7Q0_HORSE Upstream binding transcription factor OS=Equus caballus OX=9796 GN=UBTF PE=4 SV=1;tr|A0A5F5PQ46|A0A5F5PQ46_HORSE Upstrea
22.063	22.3848	23.8683	22.6007	23.4886	21.935	23.8751	23.6514	23.7678	22.1088	21.9128	22.6516	22.5948	22.43	22.3662	3	3	3	7.9	7.9	7.9	69.554	0	6.6546	228810000	36	5	A0A3Q2IAZ3;A0A3Q2H5U2;A0A3Q2ICJ7;F6U620	A0A3Q2IAZ3;A0A3Q2H5U2;A0A3Q2ICJ7;F6U620	GPCPD1	421	tr|A0A3Q2IAZ3|A0A3Q2IAZ3_HORSE Glycerophosphocholine phosphodiesterase OS=Equus caballus OX=9796 GN=GPCPD1 PE=3 SV=2;tr|A0A3Q2H5U2|A0A3Q2H5U2_HORSE Glycerophosphocholine phosphodiesterase OS=Equus caballus OX=9796 GN=GPCPD1 PE=3 SV=2;tr|A0A3Q2ICJ7|A0A3Q2IC
24.5243	23.9504	24.2128	22.0842	24.9151	24.3301	22.378	24.1308	24.218	22.445	23.4831	24.1658	24.1614	24.3418	24.332	5	4	4	13.3	12	12	68.866	0	7.3007	458550000	25	19	A0A3Q2HR25;A0A3Q2L037;A0A3Q2LCD1;A0A3Q2H5U3;A0A3Q2KJZ8;F6QPJ4;A0A3Q2HNT5;A0A3Q2LFI9	A0A3Q2HR25;A0A3Q2L037;A0A3Q2LCD1;A0A3Q2H5U3;A0A3Q2KJZ8;F6QPJ4;A0A3Q2HNT5;A0A3Q2LFI9	GIT2	422	tr|A0A3Q2HR25|A0A3Q2HR25_HORSE GIT ArfGAP 2 OS=Equus caballus OX=9796 GN=GIT2 PE=4 SV=1;tr|A0A3Q2L037|A0A3Q2L037_HORSE GIT ArfGAP 2 OS=Equus caballus OX=9796 GN=GIT2 PE=4 SV=2;tr|A0A3Q2LCD1|A0A3Q2LCD1_HORSE GIT ArfGAP 2 OS=Equus caballus OX=9796 GN=GIT2 PE
27.7845	27.87	27.9364	28.0602	27.9217	28.0409	27.9933	27.9867	27.9784	27.5281	27.4679	27.4734	28.2419	28.2345	28.2732	26	26	22	54.5	54.5	50.5	82.978	0	323.31	19057000000	37	345	A0A5F5PUF9;A0A3Q2H8J6;A0A3Q2H5Z6;A0A3Q2KS79;F7CB04;A0A3Q2KZM7	A0A5F5PUF9;A0A3Q2H8J6;A0A3Q2H5Z6;A0A3Q2KS79;F7CB04;A0A3Q2KZM7	SEC23A	424	tr|A0A5F5PUF9|A0A5F5PUF9_HORSE Protein transport protein SEC23 OS=Equus caballus OX=9796 GN=SEC23A PE=3 SV=1;tr|A0A3Q2H8J6|A0A3Q2H8J6_HORSE Protein transport protein SEC23 OS=Equus caballus OX=9796 GN=SEC23A PE=3 SV=1;tr|A0A3Q2H5Z6|A0A3Q2H5Z6_HORSE Protein
26.1983	24.4851	26.1848	24.9948	25.7817	25.9184	25.9597	26.1416	26.0457	27.9349	28.0302	28.0663	25.3875	25.0375	24.9919	27	27	27	18.7	18.7	18.7	268.26	0	62.523	3849400000	125	71	A0A3Q2H622;A0A5F5Q212;F6RIW1;A0A3Q2I2C6;A0A3Q2L9M0;A0A3Q2I204;F6WNE8;F6WVE9	A0A3Q2H622;A0A5F5Q212;F6RIW1;A0A3Q2I2C6;A0A3Q2L9M0;A0A3Q2I204	ACACA	426	tr|A0A3Q2H622|A0A3Q2H622_HORSE Acetyl-CoA carboxylase 1 OS=Equus caballus OX=9796 GN=ACACA PE=4 SV=1;tr|A0A5F5Q212|A0A5F5Q212_HORSE Acetyl-CoA carboxylase 1 OS=Equus caballus OX=9796 GN=ACACA PE=4 SV=1;tr|F6RIW1|F6RIW1_HORSE Acetyl-CoA carboxylase 1 OS=Equ
25.544	25.4618	25.4474	24.9467	24.7133	24.994	25.7142	25.2786	25.3032	24.512	24.6422	24.63	25.3028	25.4878	25.4629	6	6	6	13.3	13.3	13.3	61.864	0	16.839	1706100000	28	48	F7C4W8;A0A3Q2H637	F7C4W8;A0A3Q2H637	GNL3	427	tr|F7C4W8|F7C4W8_HORSE Guanine nucleotide-binding protein-like 3 OS=Equus caballus OX=9796 GN=GNL3 PE=4 SV=2;tr|A0A3Q2H637|A0A3Q2H637_HORSE Guanine nucleotide-binding protein-like 3 OS=Equus caballus OX=9796 GN=GNL3 PE=4 SV=1
26.6468	26.7475	26.9077	26.7226	26.4744	26.5222	27.0635	26.8523	26.8103	27.7133	27.7684	27.6366	26.8107	26.834	26.9077	5	5	5	25.9	25.9	25.9	33.939	0	37.626	4039700000	12	48	A0A3Q2H663;F6PH48;A0A5F5PML6;A0A3Q2HJV9;F7DTG6	A0A3Q2H663;F6PH48;A0A5F5PML6	PABPN1	429	tr|A0A3Q2H663|A0A3Q2H663_HORSE Poly(A) binding protein nuclear 1 OS=Equus caballus OX=9796 GN=PABPN1 PE=4 SV=1;tr|F6PH48|F6PH48_HORSE Poly(A) binding protein nuclear 1 OS=Equus caballus OX=9796 GN=PABPN1 PE=3 SV=2;tr|A0A5F5PML6|A0A5F5PML6_HORSE Poly(A) bin
23.9321	23.6877	23.4613	22.6346	23.4582	23.0033	23.6967	23.966	22.2353	24.9464	24.7317	24.6663	23.6965	23.8458	24.1531	8	8	8	13.1	13.1	13.1	142.04	0	27.059	533480000	63	32	A0A3Q2KYV5;F6YHA4;A0A3Q2H698	A0A3Q2KYV5;F6YHA4;A0A3Q2H698	USP19	431	tr|A0A3Q2KYV5|A0A3Q2KYV5_HORSE Ubiquitin specific peptidase 19 OS=Equus caballus OX=9796 GN=USP19 PE=4 SV=2;tr|F6YHA4|F6YHA4_HORSE Ubiquitin specific peptidase 19 OS=Equus caballus OX=9796 GN=USP19 PE=4 SV=3;tr|A0A3Q2H698|A0A3Q2H698_HORSE Ubiquitin specifi
24.8787	24.9261	24.8748	24.9224	24.9176	24.9649	24.7126	24.7184	24.7301	24.9129	24.8521	24.796	24.6248	24.8484	24.5317	21	21	4	27.4	27.4	4.5	116.03	0	56.068	2656600000	51	73	F6ZM82;A0A3Q2HJU7;A0A3Q2H6A9;A0A3Q2I9M3	F6ZM82;A0A3Q2HJU7;A0A3Q2H6A9;A0A3Q2I9M3	IDE	432	tr|F6ZM82|F6ZM82_HORSE Insulin degrading enzyme OS=Equus caballus OX=9796 GN=IDE PE=3 SV=2;tr|A0A3Q2HJU7|A0A3Q2HJU7_HORSE Insulin degrading enzyme OS=Equus caballus OX=9796 GN=IDE PE=4 SV=1;tr|A0A3Q2H6A9|A0A3Q2H6A9_HORSE Insulin degrading enzyme OS=Equus c
25.0212	25.0154	25.0183	24.8188	25.0106	24.79	25.1654	25.2572	25.1491	24.9242	24.912	24.7358	25.2479	25.1769	25.2637	7	5	5	25.2	19	19	42.171	0	19.169	1608700000	23	47	A0A3Q2KNS6;A0A3Q2H6B2;F6RDZ1;A0A3Q2HR20;A0A5F5PN51	A0A3Q2KNS6;A0A3Q2H6B2;F6RDZ1;A0A3Q2HR20	ARFGAP2	433	tr|A0A3Q2KNS6|A0A3Q2KNS6_HORSE ADP ribosylation factor GTPase activating protein 2 OS=Equus caballus OX=9796 GN=ARFGAP2 PE=4 SV=2;tr|A0A3Q2H6B2|A0A3Q2H6B2_HORSE ADP ribosylation factor GTPase activating protein 2 OS=Equus caballus OX=9796 GN=ARFGAP2 PE=4 S
26.2364	26.3352	26.3119	26.1399	27.067	27.135	26.2299	26.393	26.4302	26.0222	23.1234	24.1625	26.6321	26.5983	26.8171	6	6	6	24.6	24.6	24.6	38.154	0	53.295	2634400000	22	46	A0A3Q2H6E2	A0A3Q2H6E2	STBD1	434	tr|A0A3Q2H6E2|A0A3Q2H6E2_HORSE Starch binding domain 1 OS=Equus caballus OX=9796 GN=STBD1 PE=4 SV=1
28.1594	28.1117	28.1605	28.0119	27.9422	28.0776	28.1971	28.1645	28.3154	28.4467	28.3896	28.4698	28.3126	28.3077	28.4073	18	18	18	26.1	26.1	26.1	76.298	0	237.63	23609000000	30	217	A0A3Q2H6E4;A0A3Q2H624;F7C177	A0A3Q2H6E4;A0A3Q2H624;F7C177	SFPQ	435	tr|A0A3Q2H6E4|A0A3Q2H6E4_HORSE Splicing factor proline and glutamine rich OS=Equus caballus OX=9796 GN=SFPQ PE=4 SV=1;tr|A0A3Q2H624|A0A3Q2H624_HORSE Splicing factor proline and glutamine rich OS=Equus caballus OX=9796 GN=SFPQ PE=4 SV=1;tr|F7C177|F7C177_HOR
24.0697	23.3764	24.0178	23.8903	24.0788	23.8048	23.8274	24.1498	22.0318	21.3948	22.245	22.2534	24.2448	24.4105	24.3237	3	3	3	3.2	3.2	3.2	145.15	0	3.9154	376080000	56	12	A0A3Q2L6Z2;A0A3Q2I8J8;F6R2P6;A0A3Q2H6F3;A0A5F5PPK9	A0A3Q2L6Z2;A0A3Q2I8J8;F6R2P6;A0A3Q2H6F3;A0A5F5PPK9	TBC1D9B	436	tr|A0A3Q2L6Z2|A0A3Q2L6Z2_HORSE TBC1 domain family member 9B OS=Equus caballus OX=9796 GN=TBC1D9B PE=4 SV=1;tr|A0A3Q2I8J8|A0A3Q2I8J8_HORSE TBC1 domain family member 9B OS=Equus caballus OX=9796 GN=TBC1D9B PE=4 SV=1;tr|F6R2P6|F6R2P6_HORSE TBC1 domain family
25.7725	25.8453	25.6176	25.2386	25.2744	25.3497	25.3731	25.6981	25.3246	24.2194	24.4559	24.1937	24.7871	24.9079	24.7718	10	10	10	26.7	26.7	26.7	61.991	0	27.229	1437600000	31	51	F6YZZ3;A0A3Q2H6G6	F6YZZ3;A0A3Q2H6G6	UMPS	437	tr|F6YZZ3|F6YZZ3_HORSE Uridine 5-monophosphate synthase OS=Equus caballus OX=9796 GN=UMPS PE=3 SV=2;tr|A0A3Q2H6G6|A0A3Q2H6G6_HORSE Uridine 5-monophosphate synthase OS=Equus caballus OX=9796 GN=UMPS PE=3 SV=2
22.3014	21.962	23.1001	23.4256	23.4386	22.3323	22.699	21.9856	22.9248	25.1835	25.628	23.9668	22.5805	21.283	22.0985	7	7	7	19.7	19.7	19.7	68.227	0	20.487	486080000	31	17	A0A3Q2H6J7;F6RJD9	A0A3Q2H6J7;F6RJD9	CERT1	438	tr|A0A3Q2H6J7|A0A3Q2H6J7_HORSE Ceramide transfer protein OS=Equus caballus OX=9796 GN=CERT1 PE=4 SV=2;tr|F6RJD9|F6RJD9_HORSE Ceramide transfer protein OS=Equus caballus OX=9796 GN=CERT1 PE=4 SV=3
21.7894	22.6206	23.5565	22.6642	22.4975	23.3339	22.677	21.517	21.4352	24.0544	23.9026	23.6516	20.804	22.7625	22.1456	5	5	5	10	10	10	96.958	0	8.5853	279380000	40	12	A0A3Q2H6Q7;F6WKU0;A0A3Q2HKT9;A0A3Q2KKA1;A0A3Q2HQ55;A0A3Q2HUJ8;A0A3Q2IA11;A0A5F5PM75;A0A5F5Q1M7;A0A5F5PXJ5;F7BU46;A0A3Q2LLW9	A0A3Q2H6Q7;F6WKU0;A0A3Q2HKT9;A0A3Q2KKA1;A0A3Q2HQ55;A0A3Q2HUJ8;A0A3Q2IA11;A0A5F5PM75	ATP2C1	439	tr|A0A3Q2H6Q7|A0A3Q2H6Q7_HORSE Calcium-transporting ATPase OS=Equus caballus OX=9796 GN=ATP2C1 PE=3 SV=1;tr|F6WKU0|F6WKU0_HORSE Calcium-transporting ATPase type 2C member 1 OS=Equus caballus OX=9796 GN=ATP2C1 PE=3 SV=2;tr|A0A3Q2HKT9|A0A3Q2HKT9_HORSE Calciu
23.915	22.6355	24.2741	23.5452	22.3774	24.74	22.9179	24.1346	24.7914	24.6416	24.4628	24.5888	22.6748	24.1088	24.4393	7	7	5	25	25	19.2	42.165	0	11.723	801980000	20	19	A0A5F5PH69;A0A3Q2I576;A0A3Q2H6R5;F6WVS9	A0A5F5PH69;A0A3Q2I576;A0A3Q2H6R5;F6WVS9	PPM1B	440	tr|A0A5F5PH69|A0A5F5PH69_HORSE Protein-serine/threonine phosphatase OS=Equus caballus OX=9796 GN=PPM1B PE=3 SV=1;tr|A0A3Q2I576|A0A3Q2I576_HORSE Protein-serine/threonine phosphatase OS=Equus caballus OX=9796 GN=PPM1B PE=3 SV=1;tr|A0A3Q2H6R5|A0A3Q2H6R5_HORSE
24.7467	25.1648	25.1206	24.5121	22.6647	24.575	24.5722	25.074	24.5038	25.4285	25.4754	25.7975	24.8788	25.1391	25.1569	15	15	15	23.4	23.4	23.4	121.11	0	81.474	2016000000	55	69	A0A3Q2KND8;F6YFH9;A0A3Q2HSX8;A0A3Q2H6S9;A0A3Q2IAU9	A0A3Q2KND8;F6YFH9;A0A3Q2HSX8;A0A3Q2H6S9;A0A3Q2IAU9	NCKAP1	441	tr|A0A3Q2KND8|A0A3Q2KND8_HORSE NCK associated protein 1 OS=Equus caballus OX=9796 GN=NCKAP1 PE=4 SV=2;tr|F6YFH9|F6YFH9_HORSE NCK associated protein 1 OS=Equus caballus OX=9796 GN=NCKAP1 PE=4 SV=3;tr|A0A3Q2HSX8|A0A3Q2HSX8_HORSE NCK associated protein 1 OS=E
24.2254	24.4904	24.282	24.3549	24.1092	24.4165	21.7956	22.1395	22.5316	23.3043	23.2292	22.5212	22.3022	23.1346	22.1324	2	2	2	4.3	4.3	4.3	62.908	0.0025324	1.0596	209300000	25	5	A0A3Q2H6T2	A0A3Q2H6T2	TRIM16	442	tr|A0A3Q2H6T2|A0A3Q2H6T2_HORSE Tripartite motif containing 16 OS=Equus caballus OX=9796 GN=TRIM16 PE=4 SV=1
24.5041	24.7637	24.5744	24.672	24.7404	24.6784	24.809	24.5342	24.6374	25.5623	25.5368	25.4192	25.0768	25.0662	24.9371	8	8	8	16	16	16	86.229	0	33.91	2114500000	36	68	A0A3Q2H6U2	A0A3Q2H6U2	STRN	443	tr|A0A3Q2H6U2|A0A3Q2H6U2_HORSE Striatin OS=Equus caballus OX=9796 GN=STRN PE=3 SV=2
22.9308	22.8231	23.3142	23.1369	23.1474	22.9298	23.104	22.8257	22.837	26.2639	26.2579	26.3025	22.8673	23.0939	23.0936	4	4	4	18.8	18.8	18.8	28.761	0	30.617	963770000	13	20	A0A3Q2KK98;A0A3Q2H6W5;F7DS10	A0A3Q2KK98;A0A3Q2H6W5;F7DS10	C7H11orf54	445	tr|A0A3Q2KK98|A0A3Q2KK98_HORSE Chromosome 7 C11orf54 homolog OS=Equus caballus OX=9796 GN=C7H11orf54 PE=4 SV=1;tr|A0A3Q2H6W5|A0A3Q2H6W5_HORSE Chromosome 7 C11orf54 homolog OS=Equus caballus OX=9796 GN=C7H11orf54 PE=4 SV=2;tr|F7DS10|F7DS10_HORSE Chromosome
23.2674	23.7601	23.4895	22.6575	22.4473	22.3747	22.238	20.6033	21.8768	21.2841	23.2478	22.1397	23.4319	23.3713	23.1533	6	4	4	9.3	6.8	6.8	127.02	0	18.577	240550000	34	12	A0A3Q2HXG1;A0A3Q2KR50;A0A3Q2H6Z2	A0A3Q2HXG1;A0A3Q2KR50;A0A3Q2H6Z2	SEC24B	447	tr|A0A3Q2HXG1|A0A3Q2HXG1_HORSE SEC24 homolog B, COPII coat complex component OS=Equus caballus OX=9796 GN=SEC24B PE=3 SV=2;tr|A0A3Q2KR50|A0A3Q2KR50_HORSE SEC24 homolog B, COPII coat complex component OS=Equus caballus OX=9796 GN=SEC24B PE=3 SV=2;tr|A0A3Q2H
26.6031	26.5462	26.8252	26.8576	26.8277	26.8666	27.067	27.1515	26.8112	24.9912	24.8299	24.8756	27.1166	27.04	27.1895	14	14	14	35.4	35.4	35.4	51.389	0	48.84	10426000000	24	213	A0A3Q2H733;F7BZE6	A0A3Q2H733;F7BZE6	ILK	448	tr|A0A3Q2H733|A0A3Q2H733_HORSE Integrin-linked protein kinase OS=Equus caballus OX=9796 GN=ILK PE=4 SV=2;tr|F7BZE6|F7BZE6_HORSE Integrin-linked protein kinase OS=Equus caballus OX=9796 GN=ILK PE=4 SV=3
24.6999	24.6728	24.7081	24.6863	25.0932	24.6908	22.7302	24.3533	21.9428	21.9995	23.0417	24.2907	23.039	22.6636	22.5391	3	3	1	10	10	3.7	43.995	0	2.1041	550590000	19	14	F6WLX2;A0A5F5PWT3;A0A3Q2H763;F6Z5T2	F6WLX2;A0A5F5PWT3;A0A3Q2H763;F6Z5T2	ADPRH	451	tr|F6WLX2|F6WLX2_HORSE ADP-ribosylarginine hydrolase OS=Equus caballus OX=9796 GN=ADPRH PE=3 SV=2;tr|A0A5F5PWT3|A0A5F5PWT3_HORSE ADP-ribosylarginine hydrolase OS=Equus caballus OX=9796 GN=ADPRH PE=3 SV=1;tr|A0A3Q2H763|A0A3Q2H763_HORSE ADP-ribosylarginine h
25.1817	25.0544	25.3471	25.6775	25.3911	25.6261	24.4716	24.5529	24.4067	24.3056	24.0543	23.4572	25.0132	25.0477	25.1886	7	7	7	28.8	28.8	28.8	34.152	0	15.754	1401200000	17	45	A0A3Q2HFQ2;F7AIK6;A0A3Q2H770;A0A3Q2HM87;A0A3Q2HGF2	A0A3Q2HFQ2;F7AIK6;A0A3Q2H770;A0A3Q2HM87;A0A3Q2HGF2	BLVRA	453	tr|A0A3Q2HFQ2|A0A3Q2HFQ2_HORSE Biliverdin reductase A OS=Equus caballus OX=9796 GN=BLVRA PE=4 SV=1;tr|F7AIK6|F7AIK6_HORSE Biliverdin reductase A OS=Equus caballus OX=9796 GN=BLVRA PE=4 SV=2;tr|A0A3Q2H770|A0A3Q2H770_HORSE Biliverdin reductase A OS=Equus cab
26.7247	26.6655	26.6206	26.3996	26.4656	26.5597	26.7889	26.8092	26.8322	26.9261	26.9324	26.9274	27.0398	27.0397	26.9747	28	28	28	39.3	39.3	39.3	85.181	0	209.16	15421000000	35	263	A0A3Q2H783	A0A3Q2H783	HNRNPUL2	454	tr|A0A3Q2H783|A0A3Q2H783_HORSE Heterogeneous nuclear ribonucleoprotein U like 2 OS=Equus caballus OX=9796 PE=4 SV=1
25.2961	25.2797	25.3614	25.1572	25.3654	25.0799	24.9682	25.2088	25.1247	25.2472	25.2211	25.0725	25.3391	25.4151	25.3197	28	13	13	33.1	19.3	19.3	104.44	0	32.059	1935400000	44	44	F7CLY2;A0A3Q2L5B6;A0A3Q2H7A7;A0A3Q2HKA3;F7CM57	F7CLY2;A0A3Q2L5B6;A0A3Q2H7A7;A0A3Q2HKA3;F7CM57	AP1B1	455	tr|F7CLY2|F7CLY2_HORSE AP complex subunit beta OS=Equus caballus OX=9796 GN=AP1B1 PE=3 SV=3;tr|A0A3Q2L5B6|A0A3Q2L5B6_HORSE AP complex subunit beta OS=Equus caballus OX=9796 GN=AP1B1 PE=3 SV=2;tr|A0A3Q2H7A7|A0A3Q2H7A7_HORSE Adaptor related protein complex 1
26.052	26.0704	26.0922	25.6312	25.5139	25.6989	25.8735	25.9475	25.845	23.5499	22.7289	22.9078	26.0707	26.122	26.3963	11	11	11	50.2	50.2	50.2	35.404	0	48.37	3114800000	18	75	A0A3Q2H7C0;F6YAU3;A0A3Q2L4V3;A0A3Q2HZH1	A0A3Q2H7C0;F6YAU3;A0A3Q2L4V3;A0A3Q2HZH1	PDLIM4	456	tr|A0A3Q2H7C0|A0A3Q2H7C0_HORSE PDZ and LIM domain 4 OS=Equus caballus OX=9796 GN=PDLIM4 PE=4 SV=1;tr|F6YAU3|F6YAU3_HORSE PDZ and LIM domain 4 OS=Equus caballus OX=9796 GN=PDLIM4 PE=4 SV=2;tr|A0A3Q2L4V3|A0A3Q2L4V3_HORSE PDZ and LIM domain 4 OS=Equus caballu
22.3823	22.6192	23.1482	24.4019	22.5115	21.6624	24.1174	24.3257	22.2396	25.7906	25.7005	25.7895	24.1139	22.0515	22.5041	5	5	5	13.8	13.8	13.8	43.481	0	7.8942	986640000	23	24	F6T4B2;F6W8L8;A0A3Q2H7C1;A0A5F5PLR4	F6T4B2;F6W8L8;A0A3Q2H7C1;A0A5F5PLR4	CNP	457	tr|F6T4B2|F6T4B2_HORSE 2,3-cyclic-nucleotide 3-phosphodiesterase OS=Equus caballus OX=9796 GN=CNP PE=3 SV=3;tr|F6W8L8|F6W8L8_HORSE 2,3-cyclic-nucleotide 3-phosphodiesterase OS=Equus caballus OX=9796 GN=CNP PE=3 SV=3;tr|A0A3Q2H7C1|A0A3Q2H7C1_HORSE 2,
22.9688	22.0598	23.4835	24.7038	24.6439	24.4914	22.8783	22.7231	22.9371	27.5644	27.5546	27.5259	22.8674	22.0194	21.9067	19	19	18	37.7	37.7	36.3	73.235	0	99.374	3349800000	35	78	A0A3Q2H7F0;F7CTR8;A0A3Q2HH35;F7CTV5;A0A5F5PVG4	A0A3Q2H7F0;F7CTR8;A0A3Q2HH35;F7CTV5;A0A5F5PVG4	SH3KBP1	459	tr|A0A3Q2H7F0|A0A3Q2H7F0_HORSE SH3 domain containing kinase binding protein 1 OS=Equus caballus OX=9796 GN=SH3KBP1 PE=4 SV=1;tr|F7CTR8|F7CTR8_HORSE SH3 domain containing kinase binding protein 1 OS=Equus caballus OX=9796 GN=SH3KBP1 PE=4 SV=2;tr|A0A3Q2HH35|
27.1821	27.0689	27.1742	26.9686	26.7598	26.8042	27.1139	27.1741	27.1629	26.6706	26.6244	26.5838	26.7591	26.7682	26.7519	12	12	12	37	37	37	53.517	0	131.89	8997200000	22	218	A0A3Q2KV67;A0A3Q2H7K4	A0A3Q2KV67;A0A3Q2H7K4	G3BP1	460	tr|A0A3Q2KV67|A0A3Q2KV67_HORSE G3BP stress granule assembly factor 1 OS=Equus caballus OX=9796 GN=G3BP1 PE=4 SV=1;tr|A0A3Q2H7K4|A0A3Q2H7K4_HORSE G3BP stress granule assembly factor 1 OS=Equus caballus OX=9796 GN=G3BP1 PE=4 SV=1
24.637	24.7058	24.6171	24.4191	24.25	24.0284	24.71	24.3133	24.5418	24.7922	24.8759	24.8206	24.6035	24.7158	24.7621	3	3	3	20.6	20.6	20.6	24.946	0	21.151	1012600000	8	44	A0A3Q2H7L7;A0A5F5PF38;A0A3Q2HNA9	A0A3Q2H7L7;A0A5F5PF38;A0A3Q2HNA9	RPE	461	tr|A0A3Q2H7L7|A0A3Q2H7L7_HORSE Ribulose-phosphate 3-epimerase OS=Equus caballus OX=9796 GN=RPE PE=3 SV=1;tr|A0A5F5PF38|A0A5F5PF38_HORSE Ribulose-phosphate 3-epimerase OS=Equus caballus OX=9796 GN=RPE PE=3 SV=1;tr|A0A3Q2HNA9|A0A3Q2HNA9_HORSE Ribulose-phosph
25.9723	26.1697	26.0463	26.1513	25.7127	25.955	26.1897	26.2922	26.1241	25.6797	25.6381	25.8213	25.4823	25.6048	25.6256	8	8	8	45.4	45.4	45.4	16.925	0	53.794	1876700000	7	36	A0A3Q2H7N6	A0A3Q2H7N6	FIS1	462	tr|A0A3Q2H7N6|A0A3Q2H7N6_HORSE Mitochondrial fission 1 protein OS=Equus caballus OX=9796 GN=FIS1 PE=3 SV=1
25.3879	25.439	25.4458	24.8321	24.7143	24.6891	25.3459	25.2971	25.2496	22.5096	23.6309	23.2187	24.6629	24.8207	24.9029	9	9	9	18.1	18.1	18.1	80.848	0	22.061	1942400000	35	80	A0A3Q2HXX5;A0A3Q2I365;F6PR02;A0A3Q2H7S2;A0A3Q2I9E4;A0A3Q2IHQ8;O77793	A0A3Q2HXX5;A0A3Q2I365;F6PR02;A0A3Q2H7S2;A0A3Q2I9E4;A0A3Q2IHQ8;O77793	PLA2G4A	465	tr|A0A3Q2HXX5|A0A3Q2HXX5_HORSE Phospholipase A2 OS=Equus caballus OX=9796 GN=PLA2G4A PE=4 SV=1;tr|A0A3Q2I365|A0A3Q2I365_HORSE Phospholipase A2 OS=Equus caballus OX=9796 GN=PLA2G4A PE=4 SV=1;tr|F6PR02|F6PR02_HORSE Phospholipase A2 OS=Equus caballus OX=9796
24.4799	24.5628	24.3653	24.3387	23.1451	24.374	24.4171	24.447	24.2032	24.4981	24.4028	24.6503	24.6497	24.6174	24.763	9	9	9	19.7	19.7	19.7	64.321	0	19.756	953490000	26	47	A0A3Q2H7W3;F6PNM7	A0A3Q2H7W3;F6PNM7	XRCC6	470	tr|A0A3Q2H7W3|A0A3Q2H7W3_HORSE X-ray repair cross complementing 6 OS=Equus caballus OX=9796 GN=XRCC6 PE=3 SV=2;tr|F6PNM7|F6PNM7_HORSE X-ray repair cross complementing 6 OS=Equus caballus OX=9796 GN=XRCC6 PE=3 SV=3
26.9263	27.2244	27.143	26.8148	26.7642	26.8447	26.579	26.6532	26.7442	25.3325	25.5204	25.4185	26.7442	26.7848	26.8082	7	7	7	18.8	18.8	18.8	82.067	0	144	3287700000	32	63	A0A3Q2H7X0;A0A3Q2GWF0;A0A3Q2IF55;A0A3Q2H6F8;F7CSM4;F7C6E3;F7C625;A0A3Q2GYN4;A0A5F5Q010;A0A3Q2LD09	A0A3Q2H7X0;A0A3Q2GWF0;A0A3Q2IF55;A0A3Q2H6F8;F7CSM4;F7C6E3;F7C625;A0A3Q2GYN4;A0A5F5Q010;A0A3Q2LD09	CAST	472	tr|A0A3Q2H7X0|A0A3Q2H7X0_HORSE Calpastatin OS=Equus caballus OX=9796 GN=CAST PE=3 SV=1;tr|A0A3Q2GWF0|A0A3Q2GWF0_HORSE Calpastatin OS=Equus caballus OX=9796 GN=CAST PE=3 SV=1;tr|A0A3Q2IF55|A0A3Q2IF55_HORSE Calpastatin OS=Equus caballus OX=9796 GN=CAST PE=3
24.9261	24.8031	25.0297	25.2176	24.5299	24.9371	24.9667	25.1727	24.9743	23.3488	22.621	21.7653	27.1273	27.0504	27.1445	18	18	18	21.9	21.9	21.9	129.87	0	75.269	2463200000	65	65	F6Y517;A0A3Q2H7X6	F6Y517;A0A3Q2H7X6	FILIP1L	473	tr|F6Y517|F6Y517_HORSE Filamin A interacting protein 1 like OS=Equus caballus OX=9796 GN=FILIP1L PE=4 SV=2;tr|A0A3Q2H7X6|A0A3Q2H7X6_HORSE Filamin A interacting protein 1 like OS=Equus caballus OX=9796 GN=FILIP1L PE=4 SV=1
21.6509	23.307	23.4885	23.2525	22.8313	23.5068	23.3488	23.3045	23.3422	25.4491	24.3108	24.7108	23.2275	23.3955	22.314	5	5	5	19.1	19.1	19.1	45.103	0	23.961	492430000	23	21	F6URN9;A0A3Q2H7Z7;A0A5F5PKU3;A0A3Q2I5J6	F6URN9;A0A3Q2H7Z7;A0A5F5PKU3;A0A3Q2I5J6	SIRT2	474	tr|F6URN9|F6URN9_HORSE Sirtuin 2 OS=Equus caballus OX=9796 GN=SIRT2 PE=4 SV=2;tr|A0A3Q2H7Z7|A0A3Q2H7Z7_HORSE Sirtuin 2 OS=Equus caballus OX=9796 GN=SIRT2 PE=4 SV=1;tr|A0A5F5PKU3|A0A5F5PKU3_HORSE Sirtuin 2 OS=Equus caballus OX=9796 GN=SIRT2 PE=4 SV=1;tr|A0A
25.7126	25.8012	25.7627	26.1245	26.1846	26.2366	26.3739	26.3666	26.2856	27.1689	27.2243	27.1781	26.1896	26.199	26.1924	12	12	12	66.5	66.5	66.5	24.742	0	225.65	8554300000	12	185	A0A3Q2H821;A0A5F5PI19;F7ATC8	A0A3Q2H821;A0A5F5PI19;F7ATC8	SEC22B	475	tr|A0A3Q2H821|A0A3Q2H821_HORSE Vesicle-trafficking protein SEC22b OS=Equus caballus OX=9796 GN=SEC22B PE=3 SV=1;tr|A0A5F5PI19|A0A5F5PI19_HORSE SEC22 homolog B, vesicle trafficking protein OS=Equus caballus OX=9796 GN=SEC22B PE=3 SV=1;tr|F7ATC8|F7ATC8_HORSE
27.3205	27.3448	27.398	27.9487	27.9928	27.9201	26.9864	26.9454	26.9963	27.1165	27.1259	27.1949	27.2351	27.3327	27.232	4	4	4	45.7	45.7	45.7	22.489	0	195.83	7632200000	9	68	A0A3Q2H843	A0A3Q2H843	CRIP2	476	tr|A0A3Q2H843|A0A3Q2H843_HORSE Cysteine rich protein 2 OS=Equus caballus OX=9796 GN=CRIP2 PE=4 SV=1
23.7529	23.7001	22.3919	24.0357	22.9085	23.8152	23.7949	21.9057	22.1628	23.9878	23.9801	23.7612	22.1795	21.2718	23.5025	4	4	4	19.6	19.6	19.6	29.329	0	14.407	327470000	15	13	A0A3Q2HL34;A0A3Q2H876;A0A3Q2KSB2;F6ZLD4;A0A5F5PL16;A0A3Q2HKA2;A0A3Q2IFP0;A0A5F5PMT0;A0A3Q2IBT3	A0A3Q2HL34;A0A3Q2H876;A0A3Q2KSB2;F6ZLD4;A0A5F5PL16;A0A3Q2HKA2;A0A3Q2IFP0	ATG5	477	tr|A0A3Q2HL34|A0A3Q2HL34_HORSE Autophagy protein 5 OS=Equus caballus OX=9796 GN=ATG5 PE=3 SV=1;tr|A0A3Q2H876|A0A3Q2H876_HORSE Autophagy protein 5 OS=Equus caballus OX=9796 GN=ATG5 PE=3 SV=1;tr|A0A3Q2KSB2|A0A3Q2KSB2_HORSE Autophagy protein 5 OS=Equus caball
25.9983	26.1984	26.0818	26.2125	26.2592	26.3574	26.3374	26.2064	26.3875	25.0394	25.0829	25.1161	26.2201	26.2762	26.2041	9	9	8	14	14	13.1	86.87	0	29.899	4166100000	33	88	A0A3Q2H892;A0A3Q2H9I6;F6UX38	A0A3Q2H892;A0A3Q2H9I6;F6UX38	STT3A	478	tr|A0A3Q2H892|A0A3Q2H892_HORSE Dolichyl-diphosphooligosaccharide--protein glycotransferase OS=Equus caballus OX=9796 GN=STT3A PE=3 SV=2;tr|A0A3Q2H9I6|A0A3Q2H9I6_HORSE Dolichyl-diphosphooligosaccharide--protein glycotransferase OS=Equus caballus OX=9796 GN=
24.8475	24.5788	24.939	25.3099	24.8211	25.1548	24.7298	24.8129	24.9826	24.3382	24.3855	24.647	25.218	25.0864	25.1972	10	10	10	31.3	31.3	31.3	54.825	0	41.083	1515900000	22	42	A0A3Q2I8H9;F6XRJ3;A0A3Q2H8D2;A0A5F5PJ88	A0A3Q2I8H9;F6XRJ3;A0A3Q2H8D2;A0A5F5PJ88	DNAJC3	480	tr|A0A3Q2I8H9|A0A3Q2I8H9_HORSE DnaJ heat shock protein family (Hsp40) member C3 OS=Equus caballus OX=9796 GN=DNAJC3 PE=4 SV=1;tr|F6XRJ3|F6XRJ3_HORSE DnaJ heat shock protein family (Hsp40) member C3 OS=Equus caballus OX=9796 GN=DNAJC3 PE=4 SV=2;tr|A0A3Q2H8D
25.7389	25.6731	25.6395	25.6763	22.2979	25.8064	25.6577	25.7308	26.0845	22.8964	25.1013	24.5495	25.1992	25.6251	25.5236	3	3	3	2.8	2.8	2.8	130.06	0	3.0425	1017600000	68	9	A0A3Q2H9Y0;A0A3Q2H8F1;A0A3Q2KRX1;F7BDM5	A0A3Q2H9Y0;A0A3Q2H8F1;A0A3Q2KRX1;F7BDM5	ARHGAP29	481	tr|A0A3Q2H9Y0|A0A3Q2H9Y0_HORSE Rho GTPase activating protein 29 OS=Equus caballus OX=9796 GN=ARHGAP29 PE=4 SV=1;tr|A0A3Q2H8F1|A0A3Q2H8F1_HORSE Rho GTPase activating protein 29 OS=Equus caballus OX=9796 GN=ARHGAP29 PE=4 SV=1;tr|A0A3Q2KRX1|A0A3Q2KRX1_HORSE R
25.0694	24.9855	25.112	26.0337	26.148	26.3916	25.0375	24.9142	24.9575	26.4619	26.9434	27.0508	23.6891	22.273	22.9418	16	16	16	53.1	53.1	53.1	57.978	0	88.602	3815600000	20	97	A0A3Q2H8G1;A0A3Q2GWM3;A0A3Q2I0G0	A0A3Q2H8G1;A0A3Q2GWM3	KPNA2	482	tr|A0A3Q2H8G1|A0A3Q2H8G1_HORSE Importin subunit alpha OS=Equus caballus OX=9796 PE=3 SV=2;tr|A0A3Q2GWM3|A0A3Q2GWM3_HORSE Importin subunit alpha OS=Equus caballus OX=9796 PE=3 SV=2
23.4349	23.0901	23.434	23.0581	22.0514	22.6171	22.7173	23.041	22.3277	22.7291	23.0319	23.1273	23.0927	23.2291	23.3534	4	4	4	5	5	5	102.43	0	14.001	236210000	42	18	A0A3Q2H8R1;F7ASM0;A0A3Q2H3B1;A0A3Q2L262	A0A3Q2H8R1;F7ASM0;A0A3Q2H3B1;A0A3Q2L262	TEX10	484	tr|A0A3Q2H8R1|A0A3Q2H8R1_HORSE Testis expressed 10 OS=Equus caballus OX=9796 GN=TEX10 PE=3 SV=2;tr|F7ASM0|F7ASM0_HORSE Testis expressed 10 OS=Equus caballus OX=9796 GN=TEX10 PE=3 SV=3;tr|A0A3Q2H3B1|A0A3Q2H3B1_HORSE Testis expressed 10 OS=Equus caballus OX=
25.8614	26.0284	26.0383	25.7331	25.5873	25.6516	26.1592	26.1617	26.1278	26.2485	26.1368	26.2356	26.0613	26.053	26.1004	17	17	17	46	46	46	57.087	0	163.99	5750600000	25	161	A0A3Q2H8R9;A0A3Q2H209;F6SJL8	A0A3Q2H8R9;A0A3Q2H209;F6SJL8	PUF60	485	tr|A0A3Q2H8R9|A0A3Q2H8R9_HORSE Poly(U)-binding-splicing factor PUF60 OS=Equus caballus OX=9796 GN=PUF60 PE=3 SV=2;tr|A0A3Q2H209|A0A3Q2H209_HORSE Poly(U)-binding-splicing factor PUF60 OS=Equus caballus OX=9796 GN=PUF60 PE=3 SV=2;tr|F6SJL8|F6SJL8_HORSE Poly(
23.1614	23.2189	23.4596	23.7609	23.2849	23.5507	23.0366	23.2823	23.5585	25.8712	25.7175	25.4761	23.3339	22.8261	23.3185	8	8	2	30	30	8.6	36.54	0	16.672	862600000	14	25	A0A3Q2H8X1	A0A3Q2H8X1	RRAGA	486	tr|A0A3Q2H8X1|A0A3Q2H8X1_HORSE Ras-related GTP-binding protein OS=Equus caballus OX=9796 GN=RRAGA PE=3 SV=2
27.3284	27.2712	27.1198	27.6435	27.2921	27.3526	27.4402	27.529	27.5633	27.6537	27.6946	27.5896	27.5211	27.5316	27.6476	9	9	9	31.6	31.6	31.6	31.617	0	65.397	12081000000	18	145	A0A3Q2H8Y5;F6XJB9;A0A3Q2I9X7;A0A3Q2HGZ8;A0A5F5PR10	A0A3Q2H8Y5;F6XJB9;A0A3Q2I9X7;A0A3Q2HGZ8;A0A5F5PR10	RBMX	488	tr|A0A3Q2H8Y5|A0A3Q2H8Y5_HORSE RNA binding motif protein X-linked OS=Equus caballus OX=9796 GN=RBMX PE=4 SV=1;tr|F6XJB9|F6XJB9_HORSE RNA binding motif protein X-linked OS=Equus caballus OX=9796 GN=RBMX PE=4 SV=2;tr|A0A3Q2I9X7|A0A3Q2I9X7_HORSE RNA binding m
25.0599	25.0406	25.0059	25.6213	25.7488	25.8461	26.7038	26.8577	26.8179	24.3734	24.6419	24.7515	26.8418	26.9958	26.9423	17	17	17	33.6	33.6	33.6	80.655	0	68.08	6764100000	40	123	A0A3Q2H8Y8;F6XEP5;A0A3Q2H3I5;A0A3Q2KUA1	A0A3Q2H8Y8;F6XEP5;A0A3Q2H3I5	NT5E	489	tr|A0A3Q2H8Y8|A0A3Q2H8Y8_HORSE 5-nucleotidase OS=Equus caballus OX=9796 GN=NT5E PE=3 SV=1;tr|F6XEP5|F6XEP5_HORSE 5-nucleotidase OS=Equus caballus OX=9796 GN=NT5E PE=3 SV=2;tr|A0A3Q2H3I5|A0A3Q2H3I5_HORSE 5-nucleotidase OS=Equus caballus OX=9796 GN=NT5E P
25.1834	25.6068	25.5359	24.7445	24.9526	24.8534	25.0451	24.9961	24.954	25.67	25.7061	25.7221	24.9686	25.0461	24.944	18	18	18	60.1	60.1	60.1	50.671	0	65.092	4016900000	23	89	A0A3Q2H8Z9	A0A3Q2H8Z9	NDUFV1	490	tr|A0A3Q2H8Z9|A0A3Q2H8Z9_HORSE NADH dehydrogenase [ubiquinone] flavoprotein 1, mitochondrial OS=Equus caballus OX=9796 GN=NDUFV1 PE=3 SV=1
24.3382	24.4889	24.4698	24.08	23.8536	23.4004	24.1221	24.1498	23.9697	25.1998	25.1994	24.8823	24.1618	24.1301	23.9444	6	6	6	13.2	13.2	13.2	63.38	0	25.689	914100000	33	32	A0A3Q2H981;A0A3Q2HDR5;F7DQ27	A0A3Q2H981;A0A3Q2HDR5;F7DQ27	GLMN	492	tr|A0A3Q2H981|A0A3Q2H981_HORSE Glomulin, FKBP associated protein OS=Equus caballus OX=9796 GN=GLMN PE=4 SV=1;tr|A0A3Q2HDR5|A0A3Q2HDR5_HORSE Glomulin, FKBP associated protein OS=Equus caballus OX=9796 GN=GLMN PE=4 SV=1;tr|F7DQ27|F7DQ27_HORSE Glomulin, FKBP
22.6087	22.3361	22.1938	22.6007	21.643	21.6374	21.3601	22.8852	21.9567	24.4143	24.4654	23.5732	23.7604	21.9866	22.2226	3	3	3	3.6	3.6	3.6	124.82	0	28.31	251130000	38	14	F6U0V2;A0A3Q2H9F9;A0A3Q2H997;A0A3Q2HQ11;F6TUR2;A0A3Q2HQV0	F6U0V2;A0A3Q2H9F9;A0A3Q2H997;A0A3Q2HQ11;F6TUR2;A0A3Q2HQV0	HDAC6	493	tr|F6U0V2|F6U0V2_HORSE Histone deacetylase 6 OS=Equus caballus OX=9796 GN=HDAC6 PE=4 SV=2;tr|A0A3Q2H9F9|A0A3Q2H9F9_HORSE Histone deacetylase 6 OS=Equus caballus OX=9796 GN=HDAC6 PE=4 SV=2;tr|A0A3Q2H997|A0A3Q2H997_HORSE Histone deacetylase 6 OS=Equus caball
26.1955	26.2062	26.3255	26.1577	26.1318	26.1384	26.5586	26.52	26.6751	26.5401	26.5401	26.5973	26.8895	26.9384	27.0344	26	20	20	42.7	34.7	34.7	80.31	0	108.14	13894000000	37	240	A0A3Q2H9C5;F6Q4L3;A0A3Q2GXT1	A0A3Q2H9C5;F6Q4L3;A0A3Q2GXT1	DDX17	494	tr|A0A3Q2H9C5|A0A3Q2H9C5_HORSE RNA helicase OS=Equus caballus OX=9796 GN=DDX17 PE=3 SV=2;tr|F6Q4L3|F6Q4L3_HORSE RNA helicase OS=Equus caballus OX=9796 GN=DDX17 PE=3 SV=2;tr|A0A3Q2GXT1|A0A3Q2GXT1_HORSE RNA helicase OS=Equus caballus OX=9796 GN=DDX17 PE=3 SV
22.5737	22.6688	22.6825	23.0814	23.1331	22.8411	22.2022	23.1002	22.1465	25.9018	25.5067	25.4135	21.168	22.7856	21.9892	12	12	12	25.3	25.3	25.3	70.844	0	29.056	806650000	39	29	A0A3Q2HVS2;A0A3Q2H9I2;A0A3Q2HHH5;A0A3Q2GTJ6;F6V8Q8;A0A5F5PTU6;A0A3Q2GWS6;F7CGC8	A0A3Q2HVS2;A0A3Q2H9I2;A0A3Q2HHH5;A0A3Q2GTJ6;F6V8Q8;A0A5F5PTU6;A0A3Q2GWS6	RAB11FIP1	496	tr|A0A3Q2HVS2|A0A3Q2HVS2_HORSE RAB11 family interacting protein 1 OS=Equus caballus OX=9796 GN=RAB11FIP1 PE=4 SV=1;tr|A0A3Q2H9I2|A0A3Q2H9I2_HORSE RAB11 family interacting protein 1 OS=Equus caballus OX=9796 GN=RAB11FIP1 PE=4 SV=1;tr|A0A3Q2HHH5|A0A3Q2HHH5_H
27.9838	27.9775	28.0297	26.5283	26.7069	26.7229	28.8484	28.764	28.826	25.6759	25.6873	25.6905	28.2429	28.3754	28.2262	36	36	7	78.7	78.7	15.4	73.85	0	323.31	42473000000	37	653	A0A3Q2H9N2;A0A3Q2H5B8;A0A3Q2I0F0	A0A3Q2H9N2	DPYSL3	497	tr|A0A3Q2H9N2|A0A3Q2H9N2_HORSE Dihydropyrimidinase like 3 OS=Equus caballus OX=9796 GN=DPYSL3 PE=3 SV=1
24.6745	24.711	25.0215	24.1014	24.2181	24.1733	25.061	24.7486	24.6827	24.7568	24.6352	24.5315	24.4039	24.2736	24.5976	11	11	11	16.5	16.5	16.5	113.8	0	19.641	1208200000	55	34	A0A3Q2IL23;A0A3Q2H9P2;F6YYD8;A0A3Q2LNP6;A0A5F5PMP1;A0A3Q2H3X8;A0A3Q2HP02	A0A3Q2IL23;A0A3Q2H9P2;F6YYD8;A0A3Q2LNP6;A0A5F5PMP1;A0A3Q2H3X8;A0A3Q2HP02	MTREX	498	tr|A0A3Q2IL23|A0A3Q2IL23_HORSE Mtr4 exosome RNA helicase OS=Equus caballus OX=9796 GN=MTREX PE=4 SV=1;tr|A0A3Q2H9P2|A0A3Q2H9P2_HORSE Mtr4 exosome RNA helicase OS=Equus caballus OX=9796 GN=MTREX PE=4 SV=1;tr|F6YYD8|F6YYD8_HORSE Mtr4 exosome RNA helicase OS=
21.4582	22.777	23.8751	22.3941	22.4837	22.3392	22.1673	22.5301	22.1378	25.1431	24.9108	24.8179	22.8161	23.8169	22.2143	7	7	7	13.3	13.3	13.3	72.668	0	17.684	666820000	37	16	A0A3Q2H9Q0;A0A5F5PIA0;F6ZPR9;A0A5F5Q426;A0A5F5Q330	A0A3Q2H9Q0;A0A5F5PIA0;F6ZPR9;A0A5F5Q426;A0A5F5Q330	ASL	499	tr|A0A3Q2H9Q0|A0A3Q2H9Q0_HORSE Argininosuccinate lyase OS=Equus caballus OX=9796 GN=ASL PE=3 SV=1;tr|A0A5F5PIA0|A0A5F5PIA0_HORSE Argininosuccinate lyase OS=Equus caballus OX=9796 GN=ASL PE=3 SV=1;tr|F6ZPR9|F6ZPR9_HORSE Argininosuccinate lyase OS=Equus caba
22.8581	22.1721	22.7654	26.7056	26.7277	26.7647	24.5283	24.5214	24.5016	23.0624	21.9085	21.9298	21.7777	23.5335	22.8314	8	8	8	25.7	25.7	25.7	56.556	0	35.569	1352100000	26	34	F7B812;A0A3Q2H9Q8;A0A3Q2KX04	F7B812;A0A3Q2H9Q8;A0A3Q2KX04	HTRA1	500	tr|F7B812|F7B812_HORSE HtrA serine peptidase 1 OS=Equus caballus OX=9796 GN=HTRA1 PE=3 SV=3;tr|A0A3Q2H9Q8|A0A3Q2H9Q8_HORSE HtrA serine peptidase 1 OS=Equus caballus OX=9796 GN=HTRA1 PE=3 SV=1;tr|A0A3Q2KX04|A0A3Q2KX04_HORSE HtrA serine peptidase 1 OS=Equus
27.2738	27.2098	27.5522	27.4439	27.0057	27.1082	27.2923	27.3439	27.4917	26.6938	26.6579	26.4978	27.2727	27.2557	27.4547	9	9	9	43.7	43.7	43.7	17.653	0	58.817	8806400000	8	136	A0A3Q2H9R1;F7BVJ7;F7DUW5	A0A3Q2H9R1;F7BVJ7;F7DUW5	RPL32	501	tr|A0A3Q2H9R1|A0A3Q2H9R1_HORSE Ribosomal protein L32 OS=Equus caballus OX=9796 GN=RPL32 PE=3 SV=2;tr|F7BVJ7|F7BVJ7_HORSE Ribosomal protein L32 OS=Equus caballus OX=9796 GN=RPL32 PE=3 SV=1;tr|F7DUW5|F7DUW5_HORSE 60S ribosomal protein L32 OS=Equus caballus O
22.6609	23.5678	22.0724	24.6628	25.0535	24.8664	21.8049	22.5926	23.072	22.2442	22.8484	22.2415	22.1766	22.5378	22.1888	4	4	4	2.7	2.7	2.7	154.93	0	3.0517	201490000	58	6	A0A3Q2I4R8;A0A3Q2H9T9;A0A3Q2HY46;F6W6Y4;A0A3Q2I160;F6W6E8;A0A3Q2H1I9	A0A3Q2I4R8;A0A3Q2H9T9;A0A3Q2HY46;F6W6Y4;A0A3Q2I160;F6W6E8;A0A3Q2H1I9	LTBP1	502	tr|A0A3Q2I4R8|A0A3Q2I4R8_HORSE Latent transforming growth factor beta binding protein 1 OS=Equus caballus OX=9796 GN=LTBP1 PE=4 SV=2;tr|A0A3Q2H9T9|A0A3Q2H9T9_HORSE Latent transforming growth factor beta binding protein 1 OS=Equus caballus OX=9796 GN=LTBP1
24.5862	24.5174	24.6048	23.893	24.0155	24.2013	24.4844	24.3369	24.353	24.846	24.5901	24.7915	24.2643	24.3679	24.575	12	10	10	12.3	11	11	162.4	0	23.524	1531300000	73	54	A0A3Q2L305;F7CFF9;A0A3Q2H9V8;A0A5F5PH24	A0A3Q2L305;F7CFF9;A0A3Q2H9V8;A0A5F5PH24	PDS5B	503	tr|A0A3Q2L305|A0A3Q2L305_HORSE PDS5 cohesin associated factor B OS=Equus caballus OX=9796 GN=PDS5B PE=3 SV=2;tr|F7CFF9|F7CFF9_HORSE PDS5 cohesin associated factor B OS=Equus caballus OX=9796 GN=PDS5B PE=3 SV=3;tr|A0A3Q2H9V8|A0A3Q2H9V8_HORSE PDS5 cohesin as
24.2196	24.4133	24.2325	24.3391	24.1555	24.4475	24.6967	24.1842	24.1831	21.9911	22.9043	24.324	24.4396	22.6393	24.2607	4	4	4	12.2	12.2	12.2	44.189	0	2.1163	660360000	20	16	A0A3Q2H9W9;A0A3Q2I3L0;A0A5F5PHI3;F7A500;A0A5F5PT37	A0A3Q2H9W9;A0A3Q2I3L0;A0A5F5PHI3;F7A500	CPSF7	504	tr|A0A3Q2H9W9|A0A3Q2H9W9_HORSE Cleavage and polyadenylation specific factor 7 OS=Equus caballus OX=9796 GN=CPSF7 PE=3 SV=1;tr|A0A3Q2I3L0|A0A3Q2I3L0_HORSE Cleavage and polyadenylation specific factor 7 OS=Equus caballus OX=9796 GN=CPSF7 PE=3 SV=1;tr|A0A5F5P
23.8574	23.8609	24.2075	24.7076	24.1271	24.2521	23.8916	23.6855	23.8636	25.2711	25.3213	25.1033	23.5064	23.6168	23.9732	6	6	6	38.1	38.1	38.1	30.486	0	11.796	831950000	10	36	F6YY33;A0A3Q2H9Y7	F6YY33;A0A3Q2H9Y7	PSMF1	505	tr|F6YY33|F6YY33_HORSE Proteasome inhibitor PI31 subunit OS=Equus caballus OX=9796 GN=PSMF1 PE=3 SV=2;tr|A0A3Q2H9Y7|A0A3Q2H9Y7_HORSE Proteasome inhibitor PI31 subunit OS=Equus caballus OX=9796 GN=PSMF1 PE=3 SV=2
29.1147	29.1306	29.1143	28.2317	28.3105	28.4167	28.6236	28.7268	28.7684	24.9287	25.0409	25.1001	29.15	29.2071	29.209	22	22	22	47.7	47.7	47.7	70.797	0	323.31	36903000000	35	389	A0A3Q2HA81;A0A3Q2LLZ6;A0A3Q2I2N4;A0A3Q2LQN6;A0A3Q2IAI3;F6TLB5;A0A3Q2L0M1	A0A3Q2HA81;A0A3Q2LLZ6;A0A3Q2I2N4;A0A3Q2LQN6;A0A3Q2IAI3;F6TLB5	FSCN1	507	tr|A0A3Q2HA81|A0A3Q2HA81_HORSE Fascin actin-bundling protein 1 OS=Equus caballus OX=9796 GN=FSCN1 PE=3 SV=1;tr|A0A3Q2LLZ6|A0A3Q2LLZ6_HORSE Fascin OS=Equus caballus OX=9796 GN=FSCN1 PE=3 SV=2;tr|A0A3Q2I2N4|A0A3Q2I2N4_HORSE Fascin actin-bundling protein 1 OS
23.7269	23.9253	24.0077	24.2635	24.0274	24.185	23.9953	23.7734	24.0512	25.1194	25.2517	25.2103	23.8989	23.5005	24.2639	6	6	6	12.9	12.9	12.9	60.145	0	38.574	1021800000	24	38	F6ZWY6;A0A3Q2HA94	F6ZWY6;A0A3Q2HA94	EIF2AK2	508	tr|F6ZWY6|F6ZWY6_HORSE Eukaryotic translation initiation factor 2 alpha kinase 2 OS=Equus caballus OX=9796 GN=EIF2AK2 PE=4 SV=2;tr|A0A3Q2HA94|A0A3Q2HA94_HORSE Eukaryotic translation initiation factor 2 alpha kinase 2 OS=Equus caballus OX=9796 GN=EIF2AK2 PE
24.681	24.9565	24.8158	22.2112	23.1773	21.2554	21.6875	22.4374	24.5955	21.556	23.062	22.3799	25.2598	24.9906	23.0433	3	3	3	41.5	41.5	41.5	12.601	0	8.06	419410000	3	18	A0A3Q2HCV3;A0A3Q2HA97;F6U109;A0A3Q2HL69	A0A3Q2HCV3;A0A3Q2HA97;F6U109;A0A3Q2HL69	EIF4EBP1	509	tr|A0A3Q2HCV3|A0A3Q2HCV3_HORSE Eukaryotic translation initiation factor 4E binding protein 1 OS=Equus caballus OX=9796 GN=EIF4EBP1 PE=3 SV=2;tr|A0A3Q2HA97|A0A3Q2HA97_HORSE Eukaryotic translation initiation factor 4E binding protein 1 OS=Equus caballus OX=9
26.0658	26.5945	26.6302	25.6667	25.8693	25.4661	25.7796	25.5243	25.5644	27.2896	27.2173	27.06	26.0196	26.3205	25.3732	8	8	8	23.4	23.4	23.4	41.419	0	29.677	3740000000	24	40	A0A3Q2HAC6;F6ZUJ7;A0A3Q2HAB9;A0A5F5PRK6	A0A3Q2HAC6;F6ZUJ7;A0A3Q2HAB9	NDUFS3	510	tr|A0A3Q2HAC6|A0A3Q2HAC6_HORSE NADH dehydrogenase [ubiquinone] iron-sulfur protein 3, mitochondrial OS=Equus caballus OX=9796 GN=NDUFS3 PE=3 SV=1;tr|F6ZUJ7|F6ZUJ7_HORSE NADH dehydrogenase [ubiquinone] iron-sulfur protein 3, mitochondrial OS=Equus caballus
24.7231	24.166	24.8372	23.9171	24.1845	24.1432	24.2878	24.4643	24.2819	26.0013	26.0119	25.9865	24.9845	24.8559	24.6752	7	7	7	19.4	19.4	19.4	59.082	0	79.089	1613600000	25	35	A0A3Q2HAG4;F6X085;A0A5F5PUH9;F6WYY2	A0A3Q2HAG4;F6X085;A0A5F5PUH9;F6WYY2	PLBD2	512	tr|A0A3Q2HAG4|A0A3Q2HAG4_HORSE Phospholipase B-like OS=Equus caballus OX=9796 GN=PLBD2 PE=3 SV=1;tr|F6X085|F6X085_HORSE Phospholipase B-like OS=Equus caballus OX=9796 GN=PLBD2 PE=3 SV=2;tr|A0A5F5PUH9|A0A5F5PUH9_HORSE Phospholipase B-like OS=Equus caballus
26.6495	26.5594	26.5421	27.0779	27.0578	27.3541	27.256	27.0184	27.0924	22.8217	24.4715	21.7316	26.7619	26.6915	26.9328	12	12	12	35.5	35.5	35.5	54.127	0	86.397	4395200000	27	68	A0A3Q2HAI0;A0A3Q2GUN9;F6Z4L6;A0A3Q2HE22;A0A3Q2L2F8;A0A3Q2L3N8	A0A3Q2HAI0	ERO1A	514	tr|A0A3Q2HAI0|A0A3Q2HAI0_HORSE Endoplasmic reticulum oxidoreductase 1 alpha OS=Equus caballus OX=9796 GN=ERO1A PE=3 SV=2
23.209	22.6443	22.7776	23.037	21.9813	21.895	22.5283	22.4026	22.8449	24.5309	24.4735	24.5325	22.0812	20.9326	22.2346	4	4	4	13.3	13.3	13.3	31.813	0	4.2206	316360000	15	9	A0A3Q2HAI5;F6Y1F7;A0A3Q2GZE6	A0A3Q2HAI5;F6Y1F7;A0A3Q2GZE6	AP3S2	515	tr|A0A3Q2HAI5|A0A3Q2HAI5_HORSE Adaptor related protein complex 3 subunit sigma 2 OS=Equus caballus OX=9796 GN=AP3S2 PE=3 SV=1;tr|F6Y1F7|F6Y1F7_HORSE Adaptor related protein complex 3 subunit sigma 2 OS=Equus caballus OX=9796 GN=AP3S2 PE=3 SV=2;tr|A0A3Q2GZE
25.8878	25.6035	25.7208	25.3243	24.4717	25.083	24.3485	25.0624	25.3081	26.2202	26.2721	26.0832	25.766	25.8976	25.7734	13	13	13	40.1	40.1	40.1	49.721	0	59.891	4798700000	21	65	F6YDY1;A0A3Q2LB21;A0A3Q2IFA4;A0A3Q2HAK8	F6YDY1;A0A3Q2LB21;A0A3Q2IFA4;A0A3Q2HAK8	KYAT3	518	tr|F6YDY1|F6YDY1_HORSE Kynurenine--oxoglutarate transaminase 3 OS=Equus caballus OX=9796 GN=KYAT3 PE=4 SV=2;tr|A0A3Q2LB21|A0A3Q2LB21_HORSE Kynurenine--oxoglutarate transaminase 3 OS=Equus caballus OX=9796 GN=KYAT3 PE=4 SV=1;tr|A0A3Q2IFA4|A0A3Q2IFA4_HORSE K
22.3242	22.348	23.0818	23.1199	22.1841	23.3373	23.2721	23.5106	22.5466	23.5736	23.4809	23.6063	23.2372	22.8087	22.5988	5	5	5	11.4	11.4	11.4	93.327	0	22.253	200380000	49	21	A0A5F5PFQ3;F6VY84;A0A3Q2I5F4;A0A3Q2HAQ9	A0A5F5PFQ3;F6VY84;A0A3Q2I5F4;A0A3Q2HAQ9	LIG1	519	tr|A0A5F5PFQ3|A0A5F5PFQ3_HORSE DNA ligase OS=Equus caballus OX=9796 GN=LIG1 PE=3 SV=1;tr|F6VY84|F6VY84_HORSE DNA ligase OS=Equus caballus OX=9796 GN=LIG1 PE=3 SV=2;tr|A0A3Q2I5F4|A0A3Q2I5F4_HORSE DNA ligase OS=Equus caballus OX=9796 GN=LIG1 PE=3 SV=2;tr|A0A
25.4413	24.9249	23.3067	24.4855	24.229	24.4066	24.3873	24.4859	24.3806	24.1777	23.0502	23.9293	24.4028	24.4745	24.4649	9	9	9	15.6	15.6	15.6	91.286	0	22.675	821360000	45	12	A0A3Q2HAR4;A0A3Q2KNE9;F6SM82	A0A3Q2HAR4;A0A3Q2KNE9	ELAC2	520	tr|A0A3Q2HAR4|A0A3Q2HAR4_HORSE Zinc phosphodiesterase ELAC protein 2 OS=Equus caballus OX=9796 GN=ELAC2 PE=3 SV=2;tr|A0A3Q2KNE9|A0A3Q2KNE9_HORSE Zinc phosphodiesterase ELAC protein 2 OS=Equus caballus OX=9796 GN=ELAC2 PE=3 SV=2
27.1277	27.1221	27.2336	27.1721	26.8623	27.2563	27.1255	27.1686	27.1855	26.9944	26.8754	26.9446	27.6726	27.664	27.9383	8	8	8	16.2	16.2	16.2	59.094	0	21.186	7486600000	19	108	A0A3Q2I1H0;A0A3Q2HAV4;F6WTL6	A0A3Q2I1H0;A0A3Q2HAV4;F6WTL6	PRKCSH	522	tr|A0A3Q2I1H0|A0A3Q2I1H0_HORSE Glucosidase 2 subunit beta OS=Equus caballus OX=9796 GN=PRKCSH PE=4 SV=1;tr|A0A3Q2HAV4|A0A3Q2HAV4_HORSE Glucosidase 2 subunit beta OS=Equus caballus OX=9796 GN=PRKCSH PE=4 SV=2;tr|F6WTL6|F6WTL6_HORSE Glucosidase 2 subunit bet
28.2748	28.2462	28.2723	28.6742	28.6659	28.7136	29.2885	29.3066	29.3821	22.2276	22.3634	22.3737	28.6132	28.6404	28.7133	29	29	29	30.9	30.9	30.9	155.94	0	323.31	58154000000	61	589	A0A3Q2HAV5;A0A3Q2HKA8;F6VA47;F6V2Z7	A0A3Q2HAV5;A0A3Q2HKA8;F6VA47;F6V2Z7	PALLD	523	tr|A0A3Q2HAV5|A0A3Q2HAV5_HORSE Palladin, cytoskeletal associated protein OS=Equus caballus OX=9796 GN=PALLD PE=4 SV=1;tr|A0A3Q2HKA8|A0A3Q2HKA8_HORSE Palladin, cytoskeletal associated protein OS=Equus caballus OX=9796 GN=PALLD PE=4 SV=1;tr|F6VA47|F6VA47_HOR
24.6538	24.3655	24.6442	24.0977	24.3471	24.0664	24.3608	23.9051	24.4676	23.5829	23.4366	23.6161	24.8033	24.3412	24.7274	9	9	9	7.3	7.3	7.3	164.52	0	17.582	896490000	77	35	A0A3Q2HAX7;F6QQG2;A0A3Q2I934;A0A3Q2LJP2;A0A3Q2L7C1;F7AC50	A0A3Q2HAX7;F6QQG2;A0A3Q2I934;A0A3Q2LJP2;A0A3Q2L7C1	CEP170	524	tr|A0A3Q2HAX7|A0A3Q2HAX7_HORSE Centrosomal protein 170 OS=Equus caballus OX=9796 GN=CEP170 PE=3 SV=2;tr|F6QQG2|F6QQG2_HORSE Centrosomal protein 170 OS=Equus caballus OX=9796 GN=CEP170 PE=3 SV=2;tr|A0A3Q2I934|A0A3Q2I934_HORSE Centrosomal protein 170 OS=Equu
21.6582	22.4003	24.5016	21.7843	22.2853	22.2958	22.9523	21.601	22.8966	23.9462	23.5034	23.5656	22.7644	22.6176	22.9174	3	3	3	4.9	4.9	4.9	83.704	0	3.2571	538210000	33	5	A0A3Q2LGK7;A0A3Q2HAZ1;A0A3Q2I6S1;F7CHU2	A0A3Q2LGK7;A0A3Q2HAZ1;A0A3Q2I6S1;F7CHU2	ANAPC4	525	tr|A0A3Q2LGK7|A0A3Q2LGK7_HORSE Anaphase-promoting complex subunit 4 OS=Equus caballus OX=9796 GN=ANAPC4 PE=4 SV=1;tr|A0A3Q2HAZ1|A0A3Q2HAZ1_HORSE Anaphase-promoting complex subunit 4 OS=Equus caballus OX=9796 GN=ANAPC4 PE=3 SV=1;tr|A0A3Q2I6S1|A0A3Q2I6S1_HOR
24.7484	24.58	24.7537	24.9292	24.8166	24.8583	24.6252	24.6199	24.6208	24.4736	24.393	24.6205	24.6667	24.8524	24.9126	5	5	5	14	14	14	48.809	0	7.214	666380000	23	26	A0A5F5Q0N7;A0A3Q2HB07;A0A5F5PP33;F6Q5V6;A0A3Q2I783	A0A5F5Q0N7;A0A3Q2HB07;A0A5F5PP33;F6Q5V6;A0A3Q2I783	ERLEC1	526	tr|A0A5F5Q0N7|A0A5F5Q0N7_HORSE Endoplasmic reticulum lectin 1 OS=Equus caballus OX=9796 GN=ERLEC1 PE=4 SV=1;tr|A0A3Q2HB07|A0A3Q2HB07_HORSE Endoplasmic reticulum lectin 1 OS=Equus caballus OX=9796 GN=ERLEC1 PE=4 SV=1;tr|A0A5F5PP33|A0A5F5PP33_HORSE Endoplasm
25.4922	26.2859	25.9035	26.1253	26.212	26.144	26.5684	26.2907	26.6788	24.8852	24.5466	24.641	26.2329	25.9026	26.3774	8	8	8	23.5	23.5	23.5	57.942	0	58.33	3005200000	19	45	A0A3Q2HB09;A0A5F5PJG9	A0A3Q2HB09;A0A5F5PJG9	LMAN1	527	tr|A0A3Q2HB09|A0A3Q2HB09_HORSE Lectin, mannose binding 1 OS=Equus caballus OX=9796 GN=LMAN1 PE=4 SV=1;tr|A0A5F5PJG9|A0A5F5PJG9_HORSE Lectin, mannose binding 1 OS=Equus caballus OX=9796 GN=LMAN1 PE=3 SV=1
27.1955	27.2616	27.3979	26.8946	26.6271	26.7908	27.3546	27.3944	27.3753	27.8379	28.0422	28.1425	27.3543	27.4274	27.3787	3	3	3	18.6	18.6	18.6	25.476	0	70.007	3511800000	9	37	A0A3Q2HB15	A0A3Q2HB15	SRSF2	528	tr|A0A3Q2HB15|A0A3Q2HB15_HORSE Serine/arginine-rich splicing factor 2 OS=Equus caballus OX=9796 PE=3 SV=1
25.9001	25.9484	25.915	26.1191	26.2057	26.1178	25.6259	25.4698	25.457	28.6109	28.6833	28.4942	26.2071	26.2221	26.3381	13	13	13	34.4	34.4	34.4	60.235	0	57.356	6449500000	25	92	A0A3Q2HB75;A0A3Q2I189;A0A5F5PPA1;F7CVA2	A0A3Q2HB75;A0A3Q2I189;A0A5F5PPA1;F7CVA2	GNS	530	tr|A0A3Q2HB75|A0A3Q2HB75_HORSE N-acetylglucosamine-6-sulfatase OS=Equus caballus OX=9796 GN=GNS PE=3 SV=1;tr|A0A3Q2I189|A0A3Q2I189_HORSE N-acetylglucosamine-6-sulfatase OS=Equus caballus OX=9796 GN=GNS PE=3 SV=1;tr|A0A5F5PPA1|A0A5F5PPA1_HORSE N-acetylgluco
29.1961	29.2561	29.2166	29.2532	29.2347	29.3047	30.0935	30.0169	29.9993	27.7956	27.8145	27.7438	28.8631	28.9128	28.908	19	19	17	66.6	66.6	64	44.626	0	323.31	54841000000	13	402	A0A3Q2L917;A0A3Q2HB79;A0A3Q2GSF8;A0A3Q2GW07;A0A3Q2H4F0;A0A3Q2H384;A0A3Q2GTG1;F7CC77;A0A3Q2KM86	A0A3Q2L917;A0A3Q2HB79;A0A3Q2GSF8;A0A3Q2GW07;A0A3Q2H4F0;A0A3Q2H384;A0A3Q2GTG1;F7CC77;A0A3Q2KM86	NAP1L1	531	tr|A0A3Q2L917|A0A3Q2L917_HORSE Nucleosome assembly protein 1 like 1 OS=Equus caballus OX=9796 GN=NAP1L1 PE=3 SV=2;tr|A0A3Q2HB79|A0A3Q2HB79_HORSE Nucleosome assembly protein 1 like 1 OS=Equus caballus OX=9796 GN=NAP1L1 PE=3 SV=1;tr|A0A3Q2GSF8|A0A3Q2GSF8_HOR
28.5642	28.6151	28.6004	28.613	28.5646	28.6388	28.9689	28.956	28.9912	26.2877	26.2518	26.2251	28.4991	28.544	28.573	48	48	48	49.7	49.7	49.7	119.79	0	302.79	48561000000	54	562	A0A3Q2HBC0	A0A3Q2HBC0	MYO1C	533	tr|A0A3Q2HBC0|A0A3Q2HBC0_HORSE Myosin IC OS=Equus caballus OX=9796 GN=MYO1C PE=3 SV=1
25.9872	26.1573	26.0948	25.7731	25.6564	25.7208	25.8344	25.9007	25.7234	26.4938	26.4435	26.4627	26.0821	26.1027	26.1028	13	13	13	67.5	67.5	67.5	29.21	0	135.85	7270000000	18	143	A0A3Q2HYG8;A0A3Q2HBC1;A0A3Q2HCA3;F6W5K2;A0A3Q2HGG4	A0A3Q2HYG8;A0A3Q2HBC1;A0A3Q2HCA3;F6W5K2;A0A3Q2HGG4	SAE1	534	tr|A0A3Q2HYG8|A0A3Q2HYG8_HORSE SUMO1 activating enzyme subunit 1 OS=Equus caballus OX=9796 GN=SAE1 PE=4 SV=2;tr|A0A3Q2HBC1|A0A3Q2HBC1_HORSE SUMO1 activating enzyme subunit 1 OS=Equus caballus OX=9796 GN=SAE1 PE=3 SV=1;tr|A0A3Q2HCA3|A0A3Q2HCA3_HORSE SUMO1 a
23.5042	23.7539	23.7485	23.7483	23.4651	23.6426	24.0439	23.831	23.8432	24.196	24.1106	24.3357	23.8361	23.9865	24.1196	16	16	16	17.8	17.8	17.8	141.54	0	36.588	1496000000	65	76	A0A3Q2HBC4;F6V3Z8	A0A3Q2HBC4;F6V3Z8	SMC3	535	tr|A0A3Q2HBC4|A0A3Q2HBC4_HORSE Structural maintenance of chromosomes protein OS=Equus caballus OX=9796 GN=SMC3 PE=3 SV=1;tr|F6V3Z8|F6V3Z8_HORSE Structural maintenance of chromosomes protein OS=Equus caballus OX=9796 GN=SMC3 PE=3 SV=2
25.6298	25.9549	25.6646	26.5774	26.5813	26.2423	26.4369	26.6309	27.1018	23.1508	22.9926	22.3627	26.345	26.2859	26.3331	19	19	19	27.7	27.7	27.7	112.4	0	92.64	6904700000	53	141	A0A3Q2HBC6;F7ANC1;A0A3Q2LJ33;A0A3Q2LPC8;A0A3Q2ID44;A0A5F5PKR5	A0A3Q2HBC6;F7ANC1;A0A3Q2LJ33;A0A3Q2LPC8	PTK7	536	tr|A0A3Q2HBC6|A0A3Q2HBC6_HORSE Protein tyrosine kinase 7 (inactive) OS=Equus caballus OX=9796 GN=PTK7 PE=4 SV=2;tr|F7ANC1|F7ANC1_HORSE Protein tyrosine kinase 7 (inactive) OS=Equus caballus OX=9796 GN=PTK7 PE=4 SV=3;tr|A0A3Q2LJ33|A0A3Q2LJ33_HORSE Protein t
21.57	21.8935	21.6507	24.9697	24.9783	24.7922	21.6588	22.0489	23.1115	22.2044	21.9564	22.1363	22.9424	22.2735	22.5792	2	2	2	9.9	9.9	9.9	33.98	0	5.0158	224230000	10	7	A0A3Q2HBD4;F6UTY5	A0A3Q2HBD4;F6UTY5	CD80	538	tr|A0A3Q2HBD4|A0A3Q2HBD4_HORSE CD80 molecule OS=Equus caballus OX=9796 GN=CD80 PE=4 SV=1;tr|F6UTY5|F6UTY5_HORSE CD80 molecule OS=Equus caballus OX=9796 GN=CD80 PE=4 SV=2
26.1262	26.3472	26.2016	26.3808	26.4932	26.4109	26.6568	26.697	26.5389	26.2047	26.2978	25.9118	26.2844	26.3785	26.5246	9	9	9	26.4	26.4	26.4	68.717	0	127.17	4497400000	25	66	A0A3Q2HBE4;A0A3Q2HFK0;F7D8Z8;A0A3Q2IB34;A0A3Q2LQ51;A0A3Q2KUR1;A0A3Q2H6K4;A0A3Q2I929;A0A3Q2I933;F7E3U4;A0A3Q2HNX7;A0A3Q2H4C2;A0A3Q2HTC1;A0A3Q2GZP4;A0A3Q2HGV7;A0A3Q2I3S4;A0A3Q2KJW7;F7E3X1	A0A3Q2HBE4;A0A3Q2HFK0;F7D8Z8;A0A3Q2IB34;A0A3Q2LQ51;A0A3Q2KUR1;A0A3Q2H6K4;A0A3Q2I929	PICALM	539	tr|A0A3Q2HBE4|A0A3Q2HBE4_HORSE Phosphatidylinositol binding clathrin assembly protein OS=Equus caballus OX=9796 GN=PICALM PE=3 SV=1;tr|A0A3Q2HFK0|A0A3Q2HFK0_HORSE Phosphatidylinositol binding clathrin assembly protein OS=Equus caballus OX=9796 GN=PICALM PE
26.092	26.1432	26.1064	25.5133	25.4843	25.6251	25.7142	25.5034	25.906	27.1068	27.1445	27.0142	26.0032	25.9155	26.0759	15	15	15	36	36	36	62.307	0	147.85	7274300000	28	134	F7B906;A0A3Q2HBF9	F7B906;A0A3Q2HBF9	SLC3A2	541	tr|F7B906|F7B906_HORSE Solute carrier family 3 member 2 OS=Equus caballus OX=9796 GN=SLC3A2 PE=4 SV=1;tr|A0A3Q2HBF9|A0A3Q2HBF9_HORSE Solute carrier family 3 member 2 OS=Equus caballus OX=9796 GN=SLC3A2 PE=4 SV=1
24.3832	24.6035	24.2084	23.6756	24.2408	24.3551	25.1334	25.1841	25.2526	22.5475	22.2824	22.8006	25.291	25.2697	25.5712	6	6	6	10.8	10.8	10.8	79.942	0	5.7868	785860000	39	22	A0A3Q2HWK1;F7C3M6;A0A3Q2HBK0;A0A5F5PV04;A0A5F5PPT2	A0A3Q2HWK1;F7C3M6;A0A3Q2HBK0;A0A5F5PV04;A0A5F5PPT2	SH3D19	543	tr|A0A3Q2HWK1|A0A3Q2HWK1_HORSE SH3 domain containing 19 OS=Equus caballus OX=9796 GN=SH3D19 PE=4 SV=2;tr|F7C3M6|F7C3M6_HORSE SH3 domain containing 19 OS=Equus caballus OX=9796 GN=SH3D19 PE=4 SV=3;tr|A0A3Q2HBK0|A0A3Q2HBK0_HORSE SH3 domain containing 19 OS=E
23.7069	22.8272	22.6138	23.9856	24.2859	24.1605	23.9201	23.9102	24.1555	22.3043	22.2379	22.3093	21.6006	22.5419	22.2067	4	4	4	8.3	8.3	8.3	99.987	0	9.958	288820000	36	12	A0A3Q2HBK3;A0A3Q2LQL0;A0A3Q2GUD7	A0A3Q2HBK3;A0A3Q2LQL0;A0A3Q2GUD7	WFS1	544	tr|A0A3Q2HBK3|A0A3Q2HBK3_HORSE Wolframin ER transmembrane glycoprotein OS=Equus caballus OX=9796 GN=WFS1 PE=4 SV=1;tr|A0A3Q2LQL0|A0A3Q2LQL0_HORSE Wolframin ER transmembrane glycoprotein OS=Equus caballus OX=9796 GN=WFS1 PE=4 SV=2;tr|A0A3Q2GUD7|A0A3Q2GUD7_H
25.6883	25.8061	25.7063	25.771	25.5772	25.8541	25.1733	25.004	25.2472	23.6454	23.4759	23.1633	25.7024	25.5843	25.6067	13	13	13	20.8	20.8	20.8	124.8	0	195.25	2373800000	51	100	F6T089;F6RID0;A0A3Q2HGZ5;F6SUE9;A0A5F5PXH7;F6VJ26;A0A3Q2HBK8	F6T089;F6RID0;A0A3Q2HGZ5;F6SUE9;A0A5F5PXH7;F6VJ26;A0A3Q2HBK8	PALM2AKAP2	545	tr|F6T089|F6T089_HORSE PALM2 and AKAP2 fusion OS=Equus caballus OX=9796 GN=PALM2AKAP2 PE=3 SV=2;tr|F6RID0|F6RID0_HORSE PALM2 and AKAP2 fusion OS=Equus caballus OX=9796 GN=PALM2AKAP2 PE=3 SV=3;tr|A0A3Q2HGZ5|A0A3Q2HGZ5_HORSE PALM2 and AKAP2 fusion OS=Equus c
22.029	22.3374	22.0833	22.5257	21.5783	23.6068	22.2757	22.649	21.2082	27.7256	27.7462	27.5985	21.3527	21.4729	22.3097	9	9	9	42.7	42.7	42.7	29.108	0	91.964	3257700000	18	48	A0A3Q2HBP1;F6XBR8;A0A5F5Q0M4	A0A3Q2HBP1;F6XBR8;A0A5F5Q0M4	HEBP1	547	tr|A0A3Q2HBP1|A0A3Q2HBP1_HORSE Heme binding protein 1 OS=Equus caballus OX=9796 GN=HEBP1 PE=3 SV=1;tr|F6XBR8|F6XBR8_HORSE Heme binding protein 1 OS=Equus caballus OX=9796 GN=HEBP1 PE=3 SV=2;tr|A0A5F5Q0M4|A0A5F5Q0M4_HORSE Heme binding protein 1 OS=Equus cab
27.3561	28.0076	27.4406	29.8846	29.9002	29.8828	27.5868	28.2783	28.2777	22.3583	22.1655	22.3609	25.8875	28.5274	27.0594	35	5	5	93.4	14.9	14.9	41.876	0	104.87	10826000000	20	51	A0A3Q2HBP5;F6Z8K0;A0A3Q2HK20;A0A3Q2HPL4	A0A3Q2HBP5;F6Z8K0;A0A3Q2HK20;A0A3Q2HPL4	ACTG2	548	tr|A0A3Q2HBP5|A0A3Q2HBP5_HORSE Actin gamma 2, smooth muscle OS=Equus caballus OX=9796 GN=ACTG2 PE=3 SV=1;tr|F6Z8K0|F6Z8K0_HORSE Actin gamma 2, smooth muscle OS=Equus caballus OX=9796 GN=ACTG2 PE=3 SV=2;tr|A0A3Q2HK20|A0A3Q2HK20_HORSE Actin gamma 2, smooth m
23.8734	23.9718	23.8841	24.1578	24.155	24.1598	23.8665	24.1198	23.9774	23.36	23.0156	23.3702	23.9604	24.1289	24.2058	5	5	5	6.7	6.7	6.7	91.548	0	19.031	740040000	46	29	A0A3Q2HYN3;F6S217;A0A3Q2HBQ7;A0A3Q2HRI6	A0A3Q2HYN3;F6S217;A0A3Q2HBQ7;A0A3Q2HRI6	COG5	549	tr|A0A3Q2HYN3|A0A3Q2HYN3_HORSE Conserved oligomeric Golgi complex subunit 5 OS=Equus caballus OX=9796 GN=COG5 PE=4 SV=1;tr|F6S217|F6S217_HORSE Conserved oligomeric Golgi complex subunit 5 OS=Equus caballus OX=9796 GN=COG5 PE=4 SV=3;tr|A0A3Q2HBQ7|A0A3Q2HBQ7
25.2055	25.3032	25.25	25.2791	25.2629	25.4592	24.6839	24.7447	22.4763	22.0557	22.7149	22.466	24.7534	24.9915	24.5102	7	7	7	17.6	17.6	17.6	63.337	0	16.319	774760000	30	20	A0A3Q2HBT4;F6T8K4;A0A3Q2HV42;F7CGA1	A0A3Q2HBT4;F6T8K4;A0A3Q2HV42	GALNT2	551	tr|A0A3Q2HBT4|A0A3Q2HBT4_HORSE Polypeptide N-acetylgalactosaminyltransferase OS=Equus caballus OX=9796 GN=GALNT2 PE=3 SV=1;tr|F6T8K4|F6T8K4_HORSE Polypeptide N-acetylgalactosaminyltransferase OS=Equus caballus OX=9796 GN=GALNT2 PE=3 SV=2;tr|A0A3Q2HV42|A0A3
28.0548	27.822	27.8269	27.4109	27.3852	27.1504	27.5728	27.3554	27.5525	27.0139	26.9625	26.9407	27.2161	27.3353	27.3221	9	9	9	14.1	14.1	14.1	106.88	0	15.097	4005200000	44	54	A0A3Q2HBT7;F7AAM2	A0A3Q2HBT7;F7AAM2	USP10	552	tr|A0A3Q2HBT7|A0A3Q2HBT7_HORSE Ubiquitin carboxyl-terminal hydrolase OS=Equus caballus OX=9796 GN=USP10 PE=3 SV=2;tr|F7AAM2|F7AAM2_HORSE Ubiquitin carboxyl-terminal hydrolase 10 OS=Equus caballus OX=9796 GN=USP10 PE=3 SV=2
28.5623	28.5095	28.5596	28.6217	28.3255	28.3873	28.4857	28.6413	28.6185	27.8557	27.9196	27.8842	28.4347	28.4962	28.6494	12	12	12	45.3	45.3	45.3	23.476	0	90.039	20848000000	11	243	A0A3Q2HBU2;F7BAL2;A0A5F5PI52	A0A3Q2HBU2;F7BAL2;A0A5F5PI52	RPL17-C18orf32	553	tr|A0A3Q2HBU2|A0A3Q2HBU2_HORSE 60S ribosomal protein L17 OS=Equus caballus OX=9796 GN=RPL17-C18orf32 PE=3 SV=1;tr|F7BAL2|F7BAL2_HORSE 60S ribosomal protein L17 OS=Equus caballus OX=9796 GN=RPL17-C18orf32 PE=3 SV=2;tr|A0A5F5PI52|A0A5F5PI52_HORSE 60S ribosom
23.8115	23.5629	23.6017	21.4717	21.48	22.5929	22.6499	23.3798	20.9762	23.3438	23.4953	22.4541	23.3838	23.6741	23.6099	4	4	4	4.5	4.5	4.5	125.86	0.0082327	0.54538	448560000	60	4	A0A3Q2I7V3;A0A3Q2HBU7;A0A3Q2KLJ1;F6XSU1	A0A3Q2I7V3;A0A3Q2HBU7;A0A3Q2KLJ1;F6XSU1	INPPL1	554	tr|A0A3Q2I7V3|A0A3Q2I7V3_HORSE Phosphatidylinositol-3,4,5-trisphosphate 5-phosphatase OS=Equus caballus OX=9796 GN=INPPL1 PE=3 SV=1;tr|A0A3Q2HBU7|A0A3Q2HBU7_HORSE Phosphatidylinositol-3,4,5-trisphosphate 5-phosphatase OS=Equus caballus OX=9796 GN=INPPL1 PE
27.479	27.6099	27.5838	26.9025	26.9573	26.9407	27.1775	26.956	27.1005	28.1869	28.1722	28.1062	27.1971	27.3287	27.432	17	17	17	46.6	46.6	46.6	67.189	0	194.92	8778100000	32	145	F6X7Q3;A0A3Q2HBY0;A0A3Q2LMT8;A0A5F5PFE2;A0A5F5PY04	F6X7Q3;A0A3Q2HBY0;A0A3Q2LMT8;A0A5F5PFE2;A0A5F5PY04	SDHA	555	tr|F6X7Q3|F6X7Q3_HORSE Succinate dehydrogenase [ubiquinone] flavoprotein subunit, mitochondrial OS=Equus caballus OX=9796 GN=SDHA PE=3 SV=3;tr|A0A3Q2HBY0|A0A3Q2HBY0_HORSE Succinate dehydrogenase [ubiquinone] flavoprotein subunit, mitochondrial OS=Equus cab
23.7057	23.2447	23.4224	25.5142	25.3038	25.369	24.391	24.5947	24.6457	23.6336	23.947	23.7809	21.6739	22.8674	21.7473	17	17	17	20.2	20.2	20.2	124.87	0	26.635	1659000000	60	58	F6XPM9;A0A3Q2HQL1;A0A3Q2HBY1;A0A3Q2LPV4;A0A5F5PX35;A0A3Q2IB46	F6XPM9;A0A3Q2HQL1;A0A3Q2HBY1;A0A3Q2LPV4;A0A5F5PX35;A0A3Q2IB46	ANLN	556	tr|F6XPM9|F6XPM9_HORSE Anillin actin binding protein OS=Equus caballus OX=9796 GN=ANLN PE=4 SV=3;tr|A0A3Q2HQL1|A0A3Q2HQL1_HORSE Anillin actin binding protein OS=Equus caballus OX=9796 GN=ANLN PE=4 SV=1;tr|A0A3Q2HBY1|A0A3Q2HBY1_HORSE Anillin actin binding p
28.8177	28.7129	28.6909	28.5454	28.3938	28.5189	28.771	28.5731	28.6957	28.6621	28.6605	28.7086	28.6949	28.6871	28.5643	11	11	11	36	36	36	28.051	0	294.88	31790000000	13	219	F6VSL0;A0A3Q2HC57	F6VSL0;A0A3Q2HC57	RAN	558	tr|F6VSL0|F6VSL0_HORSE GTP-binding nuclear protein Ran OS=Equus caballus OX=9796 GN=RAN PE=3 SV=2;tr|A0A3Q2HC57|A0A3Q2HC57_HORSE GTP-binding nuclear protein Ran OS=Equus caballus OX=9796 GN=RAN PE=3 SV=1
24.001	24.1659	24.525	24.7465	23.3188	23.8158	23.0103	21.0844	23.1945	24.2671	24.4103	24.2405	24.219	24.137	24.2918	5	5	5	11.9	11.9	11.9	68.554	0	11.313	541510000	36	29	A0A3Q2LU36;A0A3Q2HC70;A0A3Q2HTD3;F6UQV4;A0A3Q2LMX3;A0A3Q2HHQ9;A0A3Q2L2X6;A0A5F5PX67	A0A3Q2LU36;A0A3Q2HC70;A0A3Q2HTD3;F6UQV4;A0A3Q2LMX3;A0A3Q2HHQ9;A0A3Q2L2X6;A0A5F5PX67	ATG7	560	tr|A0A3Q2LU36|A0A3Q2LU36_HORSE Autophagy related 7 OS=Equus caballus OX=9796 GN=ATG7 PE=4 SV=2;tr|A0A3Q2HC70|A0A3Q2HC70_HORSE Ubiquitin-like modifier-activating enzyme ATG7 OS=Equus caballus OX=9796 GN=ATG7 PE=3 SV=1;tr|A0A3Q2HTD3|A0A3Q2HTD3_HORSE Ubiquiti
22.3479	22.7256	22.0953	24.4103	24.7563	24.6805	24.7406	24.6232	22.2559	26.0895	26.2944	26.2045	22.9404	22.9792	22.6116	5	5	5	13.8	13.8	13.8	54.244	0	15.627	806810000	20	23	A0A3Q2HC96;F6QJ78	A0A3Q2HC96;F6QJ78	CTSA	561	tr|A0A3Q2HC96|A0A3Q2HC96_HORSE Carboxypeptidase OS=Equus caballus OX=9796 GN=CTSA PE=3 SV=2;tr|F6QJ78|F6QJ78_HORSE Carboxypeptidase OS=Equus caballus OX=9796 GN=CTSA PE=3 SV=3
25.2055	25.09	25.068	25.3962	25.3696	25.558	25.04	25.0705	25.2704	25.9231	26.0246	25.8842	25.3164	25.1713	24.9974	13	13	13	44.4	44.4	44.4	70.514	0	91.558	3617700000	21	123	A0A3Q2HC99;F6WDD0;F6VQZ8	A0A3Q2HC99;F6WDD0;F6VQZ8	DYNC1I2	562	tr|A0A3Q2HC99|A0A3Q2HC99_HORSE Dynein cytoplasmic 1 intermediate chain 2 OS=Equus caballus OX=9796 GN=DYNC1I2 PE=3 SV=2;tr|F6WDD0|F6WDD0_HORSE Dynein cytoplasmic 1 intermediate chain 2 OS=Equus caballus OX=9796 GN=DYNC1I2 PE=3 SV=2;tr|F6VQZ8|F6VQZ8_HORSE D
29.5779	29.5907	29.7062	29.3925	29.1709	29.3646	29.4544	29.3284	29.4973	29.5676	29.4343	29.4558	29.4093	29.4216	29.5633	9	9	9	49.1	49.1	49.1	18.898	0	94.145	19580000000	8	287	A0A3Q2HCC3;F6ZDM5	A0A3Q2HCC3;F6ZDM5	RPS10	563	tr|A0A3Q2HCC3|A0A3Q2HCC3_HORSE Ribosomal protein S10 OS=Equus caballus OX=9796 GN=RPS10 PE=3 SV=1;tr|F6ZDM5|F6ZDM5_HORSE Ribosomal protein S10 OS=Equus caballus OX=9796 GN=RPS10 PE=3 SV=3
25.1277	25.3532	25.3591	24.8458	24.3417	24.6131	24.8449	24.7247	24.9431	24.4328	24.3378	24.5014	24.4145	24.3754	24.4955	10	6	6	23.7	14.1	14.1	65.45	0	10.857	1171700000	23	34	A0A3Q2I6U1;F7BYE2;A0A3Q2HJ18;A0A3Q2HCE7	A0A3Q2I6U1;F7BYE2;A0A3Q2HJ18;A0A3Q2HCE7	KPNA4	564	tr|A0A3Q2I6U1|A0A3Q2I6U1_HORSE Karyopherin subunit alpha 4 OS=Equus caballus OX=9796 GN=KPNA4 PE=3 SV=1;tr|F7BYE2|F7BYE2_HORSE Karyopherin subunit alpha 4 OS=Equus caballus OX=9796 GN=KPNA4 PE=3 SV=2;tr|A0A3Q2HJ18|A0A3Q2HJ18_HORSE Karyopherin subunit alpha
27.214	27.1554	27.3223	27.9328	27.7151	27.862	26.4994	26.4088	26.5016	23.0471	24.0857	23.775	26.6223	26.7779	26.7876	20	20	20	49.7	49.7	49.7	65.296	0	140.31	11392000000	30	207	A0A3Q2HSM7;A0A3Q2HCG5;A0A3Q2GSE0;A0A3Q2HEC5;A0A3Q2H501;A0A3Q2LQS7;A0A5F5PV14;A0A3Q2IAQ3;H9H024;A0A3Q2LIE5	A0A3Q2HSM7;A0A3Q2HCG5;A0A3Q2GSE0;A0A3Q2HEC5	HCFC2	566	tr|A0A3Q2HSM7|A0A3Q2HSM7_HORSE Thioredoxin-disulfide reductase OS=Equus caballus OX=9796 GN=HCFC2 PE=3 SV=1;tr|A0A3Q2HCG5|A0A3Q2HCG5_HORSE Thioredoxin-disulfide reductase OS=Equus caballus OX=9796 GN=HCFC2 PE=3 SV=1;tr|A0A3Q2GSE0|A0A3Q2GSE0_HORSE Thioredox
25.1061	25.3313	25.2323	24.665	24.3185	24.5891	25.478	25.3843	25.5056	26.4982	26.4136	26.355	25.3899	25.4481	25.6044	28	28	28	40	40	40	111.63	0	143.13	6229900000	49	167	F7DIM1;A0A3Q2L781;A0A3Q2HCI1;A0A3Q2HW52;A0A5F5Q2F3	F7DIM1;A0A3Q2L781;A0A3Q2HCI1;A0A3Q2HW52	PARP1	567	tr|F7DIM1|F7DIM1_HORSE Poly [ADP-ribose] polymerase OS=Equus caballus OX=9796 GN=PARP1 PE=3 SV=2;tr|A0A3Q2L781|A0A3Q2L781_HORSE Poly [ADP-ribose] polymerase OS=Equus caballus OX=9796 GN=PARP1 PE=3 SV=1;tr|A0A3Q2HCI1|A0A3Q2HCI1_HORSE Poly [ADP-ribose] polym
22.6281	22.908	22.634	21.8299	22.4569	21.8389	22.5803	22.9036	21.8071	23.4306	23.5821	23.2733	21.8158	22.0799	22.0645	2	2	2	2.8	2.8	2.8	134.93	0	8.2073	63241000	62	6	F6RW52;A0A3Q2HCJ8;A0A3Q2LCB7;A0A3Q2HDV2;F6RW78	F6RW52;A0A3Q2HCJ8;A0A3Q2LCB7;A0A3Q2HDV2;F6RW78	NEK1	568	tr|F6RW52|F6RW52_HORSE NIMA related kinase 1 OS=Equus caballus OX=9796 GN=NEK1 PE=4 SV=3;tr|A0A3Q2HCJ8|A0A3Q2HCJ8_HORSE NIMA related kinase 1 OS=Equus caballus OX=9796 GN=NEK1 PE=4 SV=1;tr|A0A3Q2LCB7|A0A3Q2LCB7_HORSE NIMA related kinase 1 OS=Equus caballus
22.1955	23.2208	23.0933	23.3869	22.8784	23.4008	22.8616	23.9038	22.0159	23.785	23.7724	23.9475	23.549	22.0481	22.604	6	6	6	57.3	57.3	57.3	21.669	0	17.952	319410000	13	12	A0A3Q2HCL2;F7DSR7;A0A5F5PZF5;A0A3Q2HQN7	A0A3Q2HCL2;F7DSR7;A0A5F5PZF5;A0A3Q2HQN7	COMMD4	572	tr|A0A3Q2HCL2|A0A3Q2HCL2_HORSE COMM domain containing 4 OS=Equus caballus OX=9796 GN=COMMD4 PE=4 SV=2;tr|F7DSR7|F7DSR7_HORSE COMM domain containing 4 OS=Equus caballus OX=9796 GN=COMMD4 PE=4 SV=3;tr|A0A5F5PZF5|A0A5F5PZF5_HORSE COMM domain containing 4 OS=E
22.3667	22.1961	21.7669	22.2764	21.9143	23.0675	22.0385	21.5375	23.2673	23.2989	23.6589	23.5709	22.2211	23.3608	22.6968	5	5	5	7.6	7.6	7.6	119.95	0	2.6726	949500000	58	8	A0A3Q2HCP9;H9H032;A0A3Q2I9M2;A0A3Q2HJ36	A0A3Q2HCP9;H9H032;A0A3Q2I9M2;A0A3Q2HJ36	ARVCF	573	tr|A0A3Q2HCP9|A0A3Q2HCP9_HORSE ARVCF delta catenin family member OS=Equus caballus OX=9796 GN=ARVCF PE=3 SV=1;tr|H9H032|H9H032_HORSE ARVCF delta catenin family member OS=Equus caballus OX=9796 GN=ARVCF PE=3 SV=2;tr|A0A3Q2I9M2|A0A3Q2I9M2_HORSE ARVCF delta c
23.8685	24.1972	23.9482	22.1775	23.2129	22.6372	23.4981	23.3589	23.3872	24.636	24.7559	24.4784	23.3336	23.6008	23.8915	5	5	5	13.4	13.4	13.4	61.244	0	13.648	492600000	29	24	A0A3Q2HCR2;F6WB76	A0A3Q2HCR2;F6WB76	UTP18	574	tr|A0A3Q2HCR2|A0A3Q2HCR2_HORSE UTP18 small subunit processome component OS=Equus caballus OX=9796 GN=UTP18 PE=3 SV=1;tr|F6WB76|F6WB76_HORSE UTP18 small subunit processome component OS=Equus caballus OX=9796 GN=UTP18 PE=3 SV=2
26.6079	26.6123	26.6	26.4292	26.2999	26.3175	26.9953	26.9665	27.0433	27.2551	27.2993	27.3406	26.98	26.8149	26.9068	8	8	7	35	35	35	26.136	0	94.529	7204900000	15	113	A0A3Q2I4C7;A0A3Q2HCS2;F7BJR6;A0A5F5PH71	A0A3Q2I4C7;A0A3Q2HCS2;F7BJR6;A0A5F5PH71	VAPB	575	tr|A0A3Q2I4C7|A0A3Q2I4C7_HORSE VAMP associated protein B and C OS=Equus caballus OX=9796 GN=VAPB PE=4 SV=1;tr|A0A3Q2HCS2|A0A3Q2HCS2_HORSE VAMP associated protein B and C OS=Equus caballus OX=9796 GN=VAPB PE=4 SV=1;tr|F7BJR6|F7BJR6_HORSE VAMP associated pro
26.5343	26.8753	26.6931	27.3424	27.5322	27.1763	27.1112	27.1517	27.3311	26.5321	26.53	26.4183	26.9938	23.0198	26.7844	8	8	4	9.6	9.6	6.1	133.1	0	23.957	2856200000	53	26	A0A3Q2HCX5;A0A3Q2I7X3;A0A3Q2I7B5;F6QAH1;A0A3Q2IA25;A0A3Q2HM08;A0A5F5PLZ1;A0A3Q2GXK6;F6Z841;F6Z7Z3;A0A3Q2I182;A0A3Q2HIA8	A0A3Q2HCX5;A0A3Q2I7X3;A0A3Q2I7B5;F6QAH1;A0A3Q2IA25;A0A3Q2HM08;A0A5F5PLZ1;A0A3Q2GXK6;F6Z841;F6Z7Z3;A0A3Q2I182;A0A3Q2HIA8	MAP4K4	577	tr|A0A3Q2HCX5|A0A3Q2HCX5_HORSE Mitogen-activated protein kinase kinase kinase kinase 4 OS=Equus caballus OX=9796 GN=MAP4K4 PE=4 SV=2;tr|A0A3Q2I7X3|A0A3Q2I7X3_HORSE Mitogen-activated protein kinase kinase kinase kinase 4 OS=Equus caballus OX=9796 GN=MAP4K4
23.3934	24.0274	21.6344	23.3058	26.7325	22.7863	25.7127	26.464	21.6278	27.6246	27.3539	27.8359	26.6503	24.1642	23.3905	5	5	5	12.7	12.7	12.7	29.452	0	6.7974	3132800000	13	54	F6V5V5;A0A3Q2HD05;A0A5F5PN20	F6V5V5;A0A3Q2HD05;A0A5F5PN20	BCAP31	578	tr|F6V5V5|F6V5V5_HORSE B-cell receptor-associated protein OS=Equus caballus OX=9796 GN=BCAP31 PE=3 SV=3;tr|A0A3Q2HD05|A0A3Q2HD05_HORSE B-cell receptor-associated protein OS=Equus caballus OX=9796 GN=BCAP31 PE=3 SV=1;tr|A0A5F5PN20|A0A5F5PN20_HORSE B-cell re
27.5452	27.4808	27.568	28.3306	27.8876	28.0365	28.123	28.2841	28.2745	28.4612	28.3397	28.3529	28.2654	28.2859	28.2154	9	9	9	29.1	29.1	29.1	39.771	0	167.09	17963000000	17	140	A0A3Q2LB56;A0A3Q2HD15	A0A3Q2LB56;A0A3Q2HD15	CTSB	579	tr|A0A3Q2LB56|A0A3Q2LB56_HORSE Cathepsin B OS=Equus caballus OX=9796 GN=CTSB PE=3 SV=1;tr|A0A3Q2HD15|A0A3Q2HD15_HORSE Cathepsin B OS=Equus caballus OX=9796 GN=CTSB PE=3 SV=2
25.1801	25.2084	24.9926	25.328	25.824	25.5493	25.6143	25.4019	25.7602	24.2232	23.5906	23.839	26.1151	26.1288	26.0076	12	12	12	26.1	26.1	26.1	72.441	0	77.394	3494600000	26	79	F7DQ67;A0A3Q2HD17;A0A3Q2L509	F7DQ67;A0A3Q2HD17;A0A3Q2L509	DBN1	580	tr|F7DQ67|F7DQ67_HORSE Drebrin 1 OS=Equus caballus OX=9796 GN=DBN1 PE=4 SV=3;tr|A0A3Q2HD17|A0A3Q2HD17_HORSE Drebrin 1 OS=Equus caballus OX=9796 GN=DBN1 PE=4 SV=1;tr|A0A3Q2L509|A0A3Q2L509_HORSE Drebrin 1 OS=Equus caballus OX=9796 GN=DBN1 PE=4 SV=1
23.6849	23.6266	23.8689	23.6399	24.5204	24.7114	22.0189	22.9527	21.9856	27.9365	27.6879	27.852	21.0141	22.8288	23.0942	23	23	22	63.1	63.1	60.5	56.097	0	120.24	7255300000	32	97	A0A3Q2HD63;F6UII9;A0A3Q2GW03	A0A3Q2HD63;F6UII9;A0A3Q2GW03	UAP1L1	582	tr|A0A3Q2HD63|A0A3Q2HD63_HORSE UDP-N-acetylglucosamine pyrophosphorylase 1 like 1 OS=Equus caballus OX=9796 GN=UAP1L1 PE=4 SV=2;tr|F6UII9|F6UII9_HORSE UDP-N-acetylglucosamine pyrophosphorylase 1 like 1 OS=Equus caballus OX=9796 GN=UAP1L1 PE=4 SV=2;tr|A0A3Q
24.7285	24.4888	24.5179	24.4664	24.4461	24.589	24.1283	23.8145	24.0439	25.0315	24.9251	24.6723	23.8276	24.1263	24.0241	7	7	4	9.5	9.5	5.6	111.42	0	9.3572	846820000	52	24	A0A3Q2HD67;A0A5F5PZ84;A0A3Q2LHK6;F7DJL7	A0A3Q2HD67;A0A5F5PZ84;A0A3Q2LHK6;F7DJL7	FMNL3	583	tr|A0A3Q2HD67|A0A3Q2HD67_HORSE Formin like 3 OS=Equus caballus OX=9796 GN=FMNL3 PE=3 SV=1;tr|A0A5F5PZ84|A0A5F5PZ84_HORSE Formin like 3 OS=Equus caballus OX=9796 GN=FMNL3 PE=3 SV=1;tr|A0A3Q2LHK6|A0A3Q2LHK6_HORSE Formin like 3 OS=Equus caballus OX=9796 GN=FM
24.4067	24.4478	24.7959	21.7488	24.7245	21.7811	24.0864	21.9304	22.4657	22.6483	23.4165	23.1152	21.8409	22.4148	22.5368	4	4	4	6.1	6.1	6.1	122.45	0	6.4274	294820000	59	17	A0A3Q2HD71;F6Z6R4;A0A3Q2HEQ8	A0A3Q2HD71;F6Z6R4;A0A3Q2HEQ8	SYNPO	584	tr|A0A3Q2HD71|A0A3Q2HD71_HORSE Synaptopodin OS=Equus caballus OX=9796 GN=SYNPO PE=4 SV=2;tr|F6Z6R4|F6Z6R4_HORSE Synaptopodin OS=Equus caballus OX=9796 GN=SYNPO PE=4 SV=2;tr|A0A3Q2HEQ8|A0A3Q2HEQ8_HORSE Synaptopodin OS=Equus caballus OX=9796 GN=SYNPO PE=4 SV
24.534	24.8893	24.6502	24.4986	24.3625	24.6419	24.9065	24.8701	24.8425	24.6783	24.8624	24.7933	24.6226	24.6005	24.6518	15	10	10	13.7	10.3	10.3	146.77	0	21.839	1596300000	73	64	A0A5F5Q1R9;F6VEY0;A0A3Q2HXR3;A0A3Q2IAZ8;A0A3Q2I8X6;A0A3Q2HD95;A0A5F5PG57;F6U301	A0A5F5Q1R9;F6VEY0;A0A3Q2HXR3;A0A3Q2IAZ8;A0A3Q2I8X6;A0A3Q2HD95;A0A5F5PG57;F6U301	EIF4G3	585	tr|A0A5F5Q1R9|A0A5F5Q1R9_HORSE Eukaryotic translation initiation factor 4 gamma 3 OS=Equus caballus OX=9796 GN=EIF4G3 PE=3 SV=1;tr|F6VEY0|F6VEY0_HORSE Eukaryotic translation initiation factor 4 gamma 3 OS=Equus caballus OX=9796 GN=EIF4G3 PE=3 SV=3;tr|A0A3Q
22.5851	21.5957	23.6233	22.7164	22.9295	22.6263	22.1578	22.5566	21.9388	25.426	25.3316	25.2991	22.5697	22.707	22.7414	5	5	5	20	20	20	46.337	0	11.552	490350000	24	11	A0A3Q2HDN2;F7A4J2	A0A3Q2HDN2;F7A4J2	WDFY1	588	tr|A0A3Q2HDN2|A0A3Q2HDN2_HORSE WD repeat and FYVE domain containing 1 OS=Equus caballus OX=9796 GN=WDFY1 PE=4 SV=1;tr|F7A4J2|F7A4J2_HORSE WD repeat and FYVE domain containing 1 OS=Equus caballus OX=9796 GN=WDFY1 PE=4 SV=2
24.688	24.1198	25.0406	24.2246	22.3183	22.438	21.6385	22.9652	22.3552	24.9794	25.5242	25.688	24.6736	21.6573	23.248	5	5	5	26.5	26.5	26.5	32.292	0	13.947	644800000	13	24	A0A3Q2HDN7;F7C2H1	A0A3Q2HDN7;F7C2H1	MTCH2	589	tr|A0A3Q2HDN7|A0A3Q2HDN7_HORSE Mitochondrial carrier 2 OS=Equus caballus OX=9796 GN=MTCH2 PE=3 SV=1;tr|F7C2H1|F7C2H1_HORSE Mitochondrial carrier 2 OS=Equus caballus OX=9796 GN=MTCH2 PE=2 SV=2
23.708	23.5856	24.0266	24.3414	24.037	23.9962	21.1824	21.4519	22.7643	22.6497	22.1929	22.8465	23.729	23.9034	23.7621	2	2	2	2.2	2.2	2.2	126.58	0	5.5659	256960000	45	16	A0A3Q2KRJ3;F7E385;A0A3Q2I1K7;A0A3Q2HDP3	A0A3Q2KRJ3;F7E385;A0A3Q2I1K7;A0A3Q2HDP3	ATP11C	591	tr|A0A3Q2KRJ3|A0A3Q2KRJ3_HORSE Phospholipid-transporting ATPase OS=Equus caballus OX=9796 GN=ATP11C PE=3 SV=1;tr|F7E385|F7E385_HORSE Phospholipid-transporting ATPase OS=Equus caballus OX=9796 GN=ATP11C PE=3 SV=3;tr|A0A3Q2I1K7|A0A3Q2I1K7_HORSE Phospholipid-
24.1467	24.1592	24.2322	24.4866	24.4909	24.4973	24.2582	24.5396	24.3309	22.6496	22.5541	22.0121	24.7978	24.7223	24.7074	7	7	7	14.2	14.2	14.2	83.958	0	16.99	765630000	31	37	A0A3Q2KM73;A0A3Q2HDQ4;A0A3Q2HKN8;F7APJ1	A0A3Q2KM73;A0A3Q2HDQ4;A0A3Q2HKN8;F7APJ1	AFAP1	592	tr|A0A3Q2KM73|A0A3Q2KM73_HORSE Actin filament associated protein 1 OS=Equus caballus OX=9796 GN=AFAP1 PE=4 SV=1;tr|A0A3Q2HDQ4|A0A3Q2HDQ4_HORSE Actin filament associated protein 1 OS=Equus caballus OX=9796 GN=AFAP1 PE=4 SV=1;tr|A0A3Q2HKN8|A0A3Q2HKN8_HORSE A
24.1987	24.1272	24.2155	24.0121	22.6003	24.1588	22.1818	22.2207	21.7634	22.6901	24.1618	24.1338	22.624	24.1325	24.1661	3	3	3	21.4	21.4	21.4	18.008	0	14.362	392010000	10	13	A0A3Q2HDW9;A0A5F5PR87	A0A3Q2HDW9;A0A5F5PR87	CIRBP	593	tr|A0A3Q2HDW9|A0A3Q2HDW9_HORSE Cold-inducible RNA-binding protein OS=Equus caballus OX=9796 GN=CIRBP PE=4 SV=2;tr|A0A5F5PR87|A0A5F5PR87_HORSE Cold-inducible RNA-binding protein OS=Equus caballus OX=9796 GN=CIRBP PE=4 SV=1
24.3626	24.2968	24.168	24.5922	23.2581	24.4769	22.1732	21.893	22.8812	22.5717	24.5233	23.3706	24.2708	24.5011	24.2455	3	3	3	6	6	6	69.122	0	6.5454	440450000	22	17	A0A3Q2HDX9;F6UKW4	A0A3Q2HDX9;F6UKW4	TBC1D17	595	tr|A0A3Q2HDX9|A0A3Q2HDX9_HORSE TBC1 domain family member 17 OS=Equus caballus OX=9796 GN=TBC1D17 PE=4 SV=2;tr|F6UKW4|F6UKW4_HORSE TBC1 domain family member 17 OS=Equus caballus OX=9796 GN=TBC1D17 PE=4 SV=3
24.1842	23.9882	23.9252	23.7595	24.1834	22.0639	23.6483	23.5309	24.0005	25.3054	25.1146	25.0755	22.4181	21.9314	23.1925	6	6	5	31	31	25.3	25.962	0	6.248	718420000	13	11	A0A5F5PE73;F7B549;A0A3Q2HDY6;A0A5F5PVP1;A0A5F5PW50;A0A5F5PL32;F6PQU3;F6XZA3;A0A3Q2HL68;A0A3Q2IC96;A0A5F5PR69;A0A5F5PMY9	A0A5F5PE73;F7B549;A0A3Q2HDY6;A0A5F5PVP1;A0A5F5PW50;A0A5F5PL32	DHRS4	596	tr|A0A5F5PE73|A0A5F5PE73_HORSE Dehydrogenase/reductase SDR family member 4 OS=Equus caballus OX=9796 PE=3 SV=1;tr|F7B549|F7B549_HORSE Dehydrogenase/reductase SDR family member 4 OS=Equus caballus OX=9796 PE=3 SV=2;tr|A0A3Q2HDY6|A0A3Q2HDY6_HORSE Dehydrogena
22.2816	22.8978	22.5533	21.9776	22.0948	22.7523	22.9658	22.3684	22.6116	23.4936	23.696	23.6334	22.7214	22.6886	22.2885	2	2	2	2.7	2.7	2.7	89.479	0.0069004	0.63894	83315000	45	4	A0A3Q2HE37;A0A5F5PYD8;A0A3Q2LA27;F7DBY1;A0A3Q2LKK8;A0A3Q2IDY7;F7DLZ2;A0A3Q2I5Z2	A0A3Q2HE37;A0A5F5PYD8;A0A3Q2LA27;F7DBY1;A0A3Q2LKK8;A0A3Q2IDY7;F7DLZ2;A0A3Q2I5Z2	VPS41	597	tr|A0A3Q2HE37|A0A3Q2HE37_HORSE Vacuolar protein sorting-associated protein 41 homolog OS=Equus caballus OX=9796 GN=VPS41 PE=3 SV=1;tr|A0A5F5PYD8|A0A5F5PYD8_HORSE Vacuolar protein sorting-associated protein 41 homolog OS=Equus caballus OX=9796 GN=VPS41 PE=3
25.8803	25.7658	25.8702	25.4004	25.4766	25.6192	25.7884	25.6419	25.6452	25.2622	25.4827	25.5811	25.7189	25.6492	25.8281	8	8	8	30.7	30.7	30.7	50.167	0	19.506	2795800000	24	52	F6SID2;A0A3Q2HE38;A0A3Q2LUF6;A0A5F5PYE0;A0A5F5PG43	F6SID2;A0A3Q2HE38;A0A3Q2LUF6;A0A5F5PYE0;A0A5F5PG43	SCARB2	598	tr|F6SID2|F6SID2_HORSE Scavenger receptor class B member 2 OS=Equus caballus OX=9796 GN=SCARB2 PE=3 SV=2;tr|A0A3Q2HE38|A0A3Q2HE38_HORSE Scavenger receptor class B member 2 OS=Equus caballus OX=9796 GN=SCARB2 PE=3 SV=1;tr|A0A3Q2LUF6|A0A3Q2LUF6_HORSE Scaveng
28.4792	28.4484	28.6173	28.2624	28.0075	28.1491	28.7461	28.6665	28.6965	29.0372	28.9274	28.9189	28.6904	28.7385	28.8594	9	9	7	17.9	17.9	17.9	52.756	0	63.817	12836000000	13	132	A0A3Q2HE43;A0A3Q2H1Y2	A0A3Q2HE43;A0A3Q2H1Y2	FUS	599	tr|A0A3Q2HE43|A0A3Q2HE43_HORSE RNA-binding protein FUS OS=Equus caballus OX=9796 PE=3 SV=2;tr|A0A3Q2H1Y2|A0A3Q2H1Y2_HORSE RNA-binding protein FUS OS=Equus caballus OX=9796 PE=3 SV=1
21.7658	21.5735	21.4451	21.2288	22.6021	22.3956	22.5798	21.9096	21.6175	23.9173	23.8873	23.9555	23.3001	22.606	22.8554	3	3	3	6.6	6.6	6.6	49.887	0	2.0907	140330000	24	7	A0A3Q2HE84;F6YUY8	A0A3Q2HE84	ARMCX1	601	tr|A0A3Q2HE84|A0A3Q2HE84_HORSE Armadillo repeat containing X-linked 1 OS=Equus caballus OX=9796 GN=ARMCX1 PE=3 SV=1
24.1903	24.1697	24.1352	21.8502	23.2952	21.8031	22.2298	22.0233	23.023	22.5331	22.4287	22.796	23.5894	21.673	23.6483	4	4	4	11.5	11.5	11.5	56.693	0	6.2729	258930000	26	14	F6QBH0;A0A3Q2HE86;A0A3Q2HA66	F6QBH0;A0A3Q2HE86;A0A3Q2HA66	DNAJA3	602	tr|F6QBH0|F6QBH0_HORSE DnaJ heat shock protein family (Hsp40) member A3 OS=Equus caballus OX=9796 GN=DNAJA3 PE=3 SV=2;tr|A0A3Q2HE86|A0A3Q2HE86_HORSE DnaJ heat shock protein family (Hsp40) member A3 OS=Equus caballus OX=9796 GN=DNAJA3 PE=3 SV=1;tr|A0A3Q2HA6
24.7703	24.6865	24.8416	25.4365	25.4576	25.2846	25.3422	25.386	25.521	24.4207	24.4092	24.5064	25.8151	25.6457	25.6955	17	17	17	16.1	16.1	16.1	148.36	0	60.833	1915900000	73	76	A0A3Q2HED8;F7DLE1;A0A3Q2HEK4;A0A3Q2I909;A0A3Q2IC79;A0A3Q2LGU5;A0A3Q2GXJ3	A0A3Q2HED8;F7DLE1;A0A3Q2HEK4;A0A3Q2I909;A0A3Q2IC79;A0A3Q2LGU5;A0A3Q2GXJ3	EEA1	603	tr|A0A3Q2HED8|A0A3Q2HED8_HORSE Early endosome antigen 1 OS=Equus caballus OX=9796 GN=EEA1 PE=4 SV=1;tr|F7DLE1|F7DLE1_HORSE Early endosome antigen 1 OS=Equus caballus OX=9796 GN=EEA1 PE=4 SV=2;tr|A0A3Q2HEK4|A0A3Q2HEK4_HORSE Early endosome antigen 1 OS=Equus
22.2041	23.0275	21.7406	22.6406	22.7353	22.616	21.6008	22.2734	22.9013	23.9086	23.8247	23.9639	21.1155	23.1582	22.644	2	2	2	9.6	9.6	9.6	25.361	0.0069061	0.652	74551000	11	5	F7BYU0;A0A3Q2HEE7	F7BYU0;A0A3Q2HEE7	THEM4	604	tr|F7BYU0|F7BYU0_HORSE Thioesterase superfamily member 4 OS=Equus caballus OX=9796 GN=THEM4 PE=4 SV=2;tr|A0A3Q2HEE7|A0A3Q2HEE7_HORSE Thioesterase superfamily member 4 OS=Equus caballus OX=9796 GN=THEM4 PE=4 SV=1
24.9093	25.2234	25.1083	24.8188	25.2589	25.2367	24.9499	25.0617	25.0037	25.9312	26.0378	25.9168	25.4369	25.3893	25.5253	7	7	7	50.8	50.8	50.8	26.694	0	34.676	1693400000	17	40	A0A5F5PGW9;F7A5R3;A0A3Q2I233;A0A3Q2HEG2;A0A5F5PFQ5	A0A5F5PGW9;F7A5R3;A0A3Q2I233;A0A3Q2HEG2;A0A5F5PFQ5	PCMT1	605	tr|A0A5F5PGW9|A0A5F5PGW9_HORSE Protein-L-isoaspartate O-methyltransferase OS=Equus caballus OX=9796 GN=PCMT1 PE=3 SV=1;tr|F7A5R3|F7A5R3_HORSE Protein-L-isoaspartate O-methyltransferase OS=Equus caballus OX=9796 GN=PCMT1 PE=3 SV=2;tr|A0A3Q2I233|A0A3Q2I233_H
23.9167	23.8387	23.9167	23.8267	22.7022	21.6996	23.9658	24.0132	23.8543	24.3917	24.061	24.1238	23.9481	23.9665	24.3018	3	3	3	10.6	10.6	10.6	43.588	0	4.4621	414880000	23	18	A0A3Q2HEG9;F6V8K5	A0A3Q2HEG9;F6V8K5	STX18	606	tr|A0A3Q2HEG9|A0A3Q2HEG9_HORSE Syntaxin-18 OS=Equus caballus OX=9796 GN=STX18 PE=3 SV=1;tr|F6V8K5|F6V8K5_HORSE Syntaxin-18 OS=Equus caballus OX=9796 GN=STX18 PE=3 SV=2
22.4049	22.9334	23.3457	22.9273	21.7442	22.3579	22.0348	21.8843	22.2531	24.2906	24.2708	24.1195	22.4647	21.8181	22.1843	6	6	6	10.9	10.9	10.9	81.18	0	11.723	184520000	44	11	A0A3Q2HEL8;F6ZYW3	A0A3Q2HEL8;F6ZYW3	SYTL5	607	tr|A0A3Q2HEL8|A0A3Q2HEL8_HORSE Synaptotagmin like 5 OS=Equus caballus OX=9796 GN=SYTL5 PE=4 SV=1;tr|F6ZYW3|F6ZYW3_HORSE Synaptotagmin like 5 OS=Equus caballus OX=9796 GN=SYTL5 PE=4 SV=3
24.9677	25.0846	24.9338	25.115	25.0388	25.2044	24.9161	24.8797	24.9236	25.5852	25.4882	25.682	25.0641	25.1263	25.1518	6	6	6	28.9	28.9	28.9	33.331	0	23.248	1181400000	13	50	A0A3Q2HEP8;F7AER3	A0A3Q2HEP8;F7AER3	ARMC10	608	tr|A0A3Q2HEP8|A0A3Q2HEP8_HORSE Armadillo repeat containing 10 OS=Equus caballus OX=9796 GN=ARMC10 PE=4 SV=1;tr|F7AER3|F7AER3_HORSE Armadillo repeat containing 10 OS=Equus caballus OX=9796 GN=ARMC10 PE=4 SV=2
26.5549	26.5812	26.5638	26.4552	26.4274	26.3818	26.603	26.6089	26.5492	27.402	27.4164	27.344	26.4358	26.4533	26.4681	28	28	22	47.4	47.4	39.3	102.35	0	248.33	11158000000	41	201	A0A3Q2HEQ4;F6QPI5	A0A3Q2HEQ4;F6QPI5	TNPO1	609	tr|A0A3Q2HEQ4|A0A3Q2HEQ4_HORSE Transportin 1 OS=Equus caballus OX=9796 GN=TNPO1 PE=4 SV=1;tr|F6QPI5|F6QPI5_HORSE Transportin 1 OS=Equus caballus OX=9796 GN=TNPO1 PE=4 SV=2
25.1769	25.1513	25.1652	24.6153	25.0026	25.0971	25.1509	25.2038	25.2592	25.6968	25.8116	25.7939	25.0939	25.2468	25.1729	16	16	16	26	26	26	103.13	0	180.98	3929900000	54	105	F6ZCS6;A0A3Q2HES9	F6ZCS6;A0A3Q2HES9	UNC45A	610	tr|F6ZCS6|F6ZCS6_HORSE Unc-45 myosin chaperone A OS=Equus caballus OX=9796 GN=UNC45A PE=4 SV=3;tr|A0A3Q2HES9|A0A3Q2HES9_HORSE Unc-45 myosin chaperone A OS=Equus caballus OX=9796 GN=UNC45A PE=4 SV=2
23.3771	23.5819	23.6231	23.5169	23.6883	23.7548	23.78	23.5476	23.621	23.7057	23.6896	23.8987	23.5959	23.4606	23.4422	2	2	2	15.6	15.6	15.6	12.614	0	2.2377	326730000	7	13	A0A3Q2HET7	A0A3Q2HET7	TRAPPC2L	611	tr|A0A3Q2HET7|A0A3Q2HET7_HORSE Trafficking protein particle complex subunit 2-like protein OS=Equus caballus OX=9796 GN=TRAPPC2L PE=3 SV=1
23.1188	23.1656	23.2887	23.6595	23.6537	24.0238	22.7	21.4542	23.4695	23.9578	23.8483	24.1246	23.1301	21.6905	22.4627	7	7	7	10.6	10.6	10.6	104.15	0	7.8439	440090000	45	16	A0A3Q2HEV6;A0A3Q2LCJ5;A0A3Q2IJ58	A0A3Q2HEV6;A0A3Q2LCJ5;A0A3Q2IJ58	MAP7D3	612	tr|A0A3Q2HEV6|A0A3Q2HEV6_HORSE MAP7 domain containing 3 OS=Equus caballus OX=9796 GN=MAP7D3 PE=3 SV=1;tr|A0A3Q2LCJ5|A0A3Q2LCJ5_HORSE MAP7 domain containing 3 OS=Equus caballus OX=9796 GN=MAP7D3 PE=3 SV=1;tr|A0A3Q2IJ58|A0A3Q2IJ58_HORSE MAP7 domain containin
25.8261	25.77	26.0069	25.9924	25.7577	25.986	25.6597	25.7542	25.8979	24.1192	24.321	24.1165	25.7732	25.9626	26.1123	9	9	8	18.5	18.5	17.6	97.056	0	15.46	2158900000	43	58	A0A3Q2HEW1;F6RN17;A0A3Q2HPY6;A0A3Q2HPI7;A0A5F5PPH9	A0A3Q2HEW1;F6RN17;A0A3Q2HPY6;A0A3Q2HPI7	SH3PXD2B	613	tr|A0A3Q2HEW1|A0A3Q2HEW1_HORSE SH3 and PX domains 2B OS=Equus caballus OX=9796 GN=SH3PXD2B PE=3 SV=1;tr|F6RN17|F6RN17_HORSE SH3 and PX domains 2B OS=Equus caballus OX=9796 GN=SH3PXD2B PE=3 SV=3;tr|A0A3Q2HPY6|A0A3Q2HPY6_HORSE SH3 and PX domains 2B OS=Equus
23.4249	26.1804	25.0573	25.3454	22.4909	25.8801	25.9466	23.2805	22.6522	26.7421	26.2218	26.0699	26.4175	20.6291	26.6306	6	6	6	2.8	2.8	2.8	313.06	0	5.9372	1522500000	136	16	A0A3Q2HEW5;F7CKP9;F7CL45	A0A3Q2HEW5;F7CKP9;F7CL45	UTP20	614	tr|A0A3Q2HEW5|A0A3Q2HEW5_HORSE UTP20 small subunit processome component OS=Equus caballus OX=9796 GN=UTP20 PE=4 SV=2;tr|F7CKP9|F7CKP9_HORSE UTP20 small subunit processome component OS=Equus caballus OX=9796 GN=UTP20 PE=4 SV=3;tr|F7CL45|F7CL45_HORSE UTP20 s
24.7115	24.8234	24.7855	24.9111	22.8019	24.912	24.9717	24.9461	25.0687	25.7146	25.7676	25.6831	24.9457	24.9053	25.0698	5	5	5	25	25	25	34.755	0	20.249	1195100000	14	24	A0A5F5PW27;A0A3Q2HEZ1;A0A3Q2IC28;Q5W9D6;A0A3Q2GSB7;A0A3Q2HQU3;A0A5S7N6U7	A0A5F5PW27;A0A3Q2HEZ1;A0A3Q2IC28;Q5W9D6;A0A3Q2GSB7;A0A3Q2HQU3;A0A5S7N6U7	QKI	615	tr|A0A5F5PW27|A0A5F5PW27_HORSE Protein quaking OS=Equus caballus OX=9796 GN=QKI PE=4 SV=1;tr|A0A3Q2HEZ1|A0A3Q2HEZ1_HORSE Protein quaking OS=Equus caballus OX=9796 GN=QKI PE=4 SV=1;tr|A0A3Q2IC28|A0A3Q2IC28_HORSE Protein quaking OS=Equus caballus OX=9796 GN=
26.1119	26.1205	26.2099	25.8344	25.6784	25.7048	25.9181	25.8603	25.8921	26.0234	25.989	25.9787	25.8084	25.6259	25.8444	8	8	8	32.9	32.9	32.9	37.798	0	46.877	3637000000	22	81	A0A3Q2HF08;A0A3Q2GW29;F6WH85	A0A3Q2HF08;A0A3Q2GW29;F6WH85	MAT2B	616	tr|A0A3Q2HF08|A0A3Q2HF08_HORSE Methionine adenosyltransferase 2 subunit beta OS=Equus caballus OX=9796 GN=MAT2B PE=3 SV=1;tr|A0A3Q2GW29|A0A3Q2GW29_HORSE Methionine adenosyltransferase 2 subunit beta OS=Equus caballus OX=9796 GN=MAT2B PE=3 SV=1;tr|F6WH85|F6
24.8108	24.9378	25.0418	24.6128	24.6311	24.6461	24.955	24.83	24.6765	25.1037	25.1167	25.109	25.165	25.276	25.1845	21	21	21	17.3	17.3	17.3	199.18	0	59.933	5005300000	92	147	A0A3Q2HF50;F6S581;A0A3Q2LTI2;F6RFP4;A0A3Q2I8J5;A0A3Q2L5Q1;A0A3Q2LF45;A0A3Q2LT23	A0A3Q2HF50;F6S581;A0A3Q2LTI2;F6RFP4;A0A3Q2I8J5;A0A3Q2L5Q1;A0A3Q2LF45;A0A3Q2LT23	ECPAS	618	tr|A0A3Q2HF50|A0A3Q2HF50_HORSE Ecm29 proteasome adaptor and scaffold OS=Equus caballus OX=9796 GN=ECPAS PE=4 SV=1;tr|F6S581|F6S581_HORSE Ecm29 proteasome adaptor and scaffold OS=Equus caballus OX=9796 GN=ECPAS PE=4 SV=2;tr|A0A3Q2LTI2|A0A3Q2LTI2_HORSE Ecm29
24.1305	24.0689	24.1679	23.762	23.8916	24.2082	24.0741	24.0878	23.9846	23.8182	23.6917	23.9277	23.958	23.9197	24.0488	4	4	4	9.7	9.7	9.7	72.424	0	19.793	669160000	30	29	A0A3Q2HF65;F7CIG3	A0A3Q2HF65;F7CIG3	GTPBP1	619	tr|A0A3Q2HF65|A0A3Q2HF65_HORSE GTP-binding protein 1 OS=Equus caballus OX=9796 GN=GTPBP1 PE=4 SV=1;tr|F7CIG3|F7CIG3_HORSE GTP-binding protein 1 OS=Equus caballus OX=9796 GN=GTPBP1 PE=4 SV=2
25.5486	25.7031	25.9656	25.7461	25.2657	25.4509	25.3301	25.406	25.5298	26.0378	25.9038	26.0182	25.7642	25.6391	25.9554	5	5	5	72	72	72	9.7141	0	9.4694	2671100000	6	60	A0A3Q2HF92	A0A3Q2HF92	UQCRQ	620	tr|A0A3Q2HF92|A0A3Q2HF92_HORSE Cytochrome b-c1 complex subunit 8 OS=Equus caballus OX=9796 GN=UQCRQ PE=3 SV=1
24.7882	25.1251	24.7332	25.1774	25.129	25.1026	24.9975	25.0308	25.1227	23.1441	22.964	22.0627	24.7099	24.8236	24.7849	7	7	7	30.8	30.8	30.8	39.305	0	19.223	1574400000	24	56	A0A3Q2HFD1;F6ZJW3	A0A3Q2HFD1;F6ZJW3	MAP2K3	622	tr|A0A3Q2HFD1|A0A3Q2HFD1_HORSE Mitogen-activated protein kinase kinase 3 OS=Equus caballus OX=9796 GN=MAP2K3 PE=3 SV=2;tr|F6ZJW3|F6ZJW3_HORSE Mitogen-activated protein kinase kinase 3 OS=Equus caballus OX=9796 GN=MAP2K3 PE=3 SV=2
27.56	27.5645	27.5516	27.3223	27.3601	27.3525	27.4842	27.5258	27.6024	27.4289	27.5146	27.5156	27.4966	27.5749	27.5233	36	36	30	63.1	63.1	53.5	76.767	0	323.31	25729000000	42	465	A0A3Q2HFG8;F7CL92	A0A3Q2HFG8;F7CL92	GFPT1	623	tr|A0A3Q2HFG8|A0A3Q2HFG8_HORSE Glutamine--fructose-6-phosphate transaminase (isomerizing) OS=Equus caballus OX=9796 GN=GFPT1 PE=4 SV=2;tr|F7CL92|F7CL92_HORSE Glutamine--fructose-6-phosphate transaminase (isomerizing) OS=Equus caballus OX=9796 GN=GFPT1 PE=4
25.6323	25.7461	25.5556	25.3721	25.4349	25.5495	25.6655	25.5969	25.5687	24.7851	25.0246	24.6925	25.523	25.5447	25.6342	3	3	3	17	17	17	23.017	0	12.107	1393900000	7	35	A0A3Q2HFH1	A0A3Q2HFH1	PFDN4	624	tr|A0A3Q2HFH1|A0A3Q2HFH1_HORSE Prefoldin subunit 4 OS=Equus caballus OX=9796 GN=PFDN4 PE=3 SV=1
22.423	23.2204	22.541	21.5741	21.8211	21.834	22.3388	23.8583	23.7274	24.3216	24.0739	24.0029	23.4769	24.1463	22.2151	8	8	8	7	7	7	207.04	0	20.639	484160000	82	26	A0A3Q2HFI2;A0A3Q2HGE2;F6UBL0	A0A3Q2HFI2;A0A3Q2HGE2;F6UBL0	TP53BP1	625	tr|A0A3Q2HFI2|A0A3Q2HFI2_HORSE Tumor protein p53 binding protein 1 OS=Equus caballus OX=9796 GN=TP53BP1 PE=4 SV=1;tr|A0A3Q2HGE2|A0A3Q2HGE2_HORSE Tumor protein p53 binding protein 1 OS=Equus caballus OX=9796 GN=TP53BP1 PE=4 SV=1;tr|F6UBL0|F6UBL0_HORSE Tumor
23.976	23.7729	24.0058	23.9879	24.1735	24.1132	23.7209	24.029	23.8413	24.6192	24.6427	24.6491	24.267	24.3548	24.3233	6	6	6	5.2	5.2	5.2	111.75	0	22.706	803820000	39	35	A0A3Q2L640;A0A3Q2HFJ9;A0A3Q2IAT9;A0A3Q2HS89;F6ZY32;A0A3Q2L4S7	A0A3Q2L640;A0A3Q2HFJ9;A0A3Q2IAT9;A0A3Q2HS89;F6ZY32;A0A3Q2L4S7	SLTM	626	tr|A0A3Q2L640|A0A3Q2L640_HORSE SAFB like transcription modulator OS=Equus caballus OX=9796 GN=SLTM PE=4 SV=1;tr|A0A3Q2HFJ9|A0A3Q2HFJ9_HORSE SAFB like transcription modulator OS=Equus caballus OX=9796 GN=SLTM PE=4 SV=1;tr|A0A3Q2IAT9|A0A3Q2IAT9_HORSE SAFB li
23.8819	23.9251	23.778	23.8985	23.9512	23.685	23.0124	23.6296	23.5058	22.885	23.3111	22.9798	23.5942	22.6756	22.4549	4	4	4	8.6	8.6	8.6	70.193	0	14.869	381920000	29	25	A0A3Q2HFS9;F6RUM0	A0A3Q2HFS9;F6RUM0	RIPK1	630	tr|A0A3Q2HFS9|A0A3Q2HFS9_HORSE Receptor interacting serine/threonine kinase 1 OS=Equus caballus OX=9796 GN=RIPK1 PE=4 SV=1;tr|F6RUM0|F6RUM0_HORSE Receptor interacting serine/threonine kinase 1 OS=Equus caballus OX=9796 GN=RIPK1 PE=4 SV=3
25.5154	25.4888	25.3735	25.0201	25.3997	25.34	25.0484	25.2673	25.2091	23.9941	23.5109	23.605	25.0187	25.4097	25.186	50	49	13	11	10.8	3.5	852.3	0	184.87	4131000000	424	174	A0A3Q2IBC5;F6QJ96;A0A3Q2HFT4;A0A3Q2HLS8	A0A3Q2IBC5;F6QJ96;A0A3Q2HFT4;A0A3Q2HLS8	DST	631	tr|A0A3Q2IBC5|A0A3Q2IBC5_HORSE Dystonin OS=Equus caballus OX=9796 GN=DST PE=4 SV=1;tr|F6QJ96|F6QJ96_HORSE Dystonin OS=Equus caballus OX=9796 GN=DST PE=4 SV=3;tr|A0A3Q2HFT4|A0A3Q2HFT4_HORSE Dystonin OS=Equus caballus OX=9796 GN=DST PE=4 SV=1;tr|A0A3Q2HLS8|A
25.3609	25.6277	25.6773	25.432	25.5053	25.6085	25.3057	25.3241	25.2982	24.2207	24.0191	24.1112	26.0318	26.0311	26.2241	15	15	15	12.4	12.4	12.4	244.18	0	48.652	1914300000	103	46	A0A3Q2IAQ8;A0A3Q2HFV7;A0A3Q2LDU2	A0A3Q2IAQ8;A0A3Q2HFV7;A0A3Q2LDU2	PLXNB2	633	tr|A0A3Q2IAQ8|A0A3Q2IAQ8_HORSE Plexin B2 OS=Equus caballus OX=9796 GN=PLXNB2 PE=3 SV=2;tr|A0A3Q2HFV7|A0A3Q2HFV7_HORSE Plexin B2 OS=Equus caballus OX=9796 GN=PLXNB2 PE=3 SV=1;tr|A0A3Q2LDU2|A0A3Q2LDU2_HORSE Plexin B2 OS=Equus caballus OX=9796 GN=PLXNB2 PE=3
23.2825	22.8682	23.7928	22.4884	22.1566	22.308	22.6125	22.5276	22.2769	24.8853	24.2692	24.2767	22.732	22.3729	23.2444	3	3	3	14.9	14.9	14.9	31.858	0	2.6085	309860000	13	13	A0A3Q2HFZ2;F7CD47;A0A3Q2I3F3;A0A3Q2HNI9	A0A3Q2HFZ2;F7CD47;A0A3Q2I3F3;A0A3Q2HNI9	RNASEH2B	634	tr|A0A3Q2HFZ2|A0A3Q2HFZ2_HORSE Ribonuclease H2 subunit B OS=Equus caballus OX=9796 GN=RNASEH2B PE=3 SV=1;tr|F7CD47|F7CD47_HORSE Ribonuclease H2 subunit B OS=Equus caballus OX=9796 GN=RNASEH2B PE=3 SV=3;tr|A0A3Q2I3F3|A0A3Q2I3F3_HORSE Ribonuclease H2 subunit
27.9166	27.9572	27.9958	28.7795	28.4686	28.7158	28.4184	28.5629	28.4719	23.295	22.9031	22.6461	28.1475	28.2091	28.1872	63	42	40	73.9	58.2	55.7	105.47	0	323.31	40699000000	54	612	A0A3Q2HG20;F7D837;A0A5F5PNM3;F7DZ82;F7DZI2;A0A3Q2IKC5;A0A3Q2I0A5;E7D103	A0A3Q2HG20;F7D837;A0A5F5PNM3;F7DZ82;F7DZI2;A0A3Q2IKC5;A0A3Q2I0A5	ACTN1	635	tr|A0A3Q2HG20|A0A3Q2HG20_HORSE Actinin alpha 1 OS=Equus caballus OX=9796 GN=ACTN1 PE=3 SV=1;tr|F7D837|F7D837_HORSE Actinin alpha 1 OS=Equus caballus OX=9796 GN=ACTN1 PE=3 SV=2;tr|A0A5F5PNM3|A0A5F5PNM3_HORSE Actinin alpha 1 OS=Equus caballus OX=9796 GN=ACTN
24.9953	25.3251	25.3443	24.9504	24.8429	25.0269	25.3813	25.2654	25.3407	26.224	26.1132	26.2445	25.2393	25.5156	25.577	16	16	16	12.8	12.8	12.8	207.52	0	71.285	3653200000	68	86	A0A3Q2HGB3;F6TVL2;A0A3Q2I5I8	A0A3Q2HGB3;F6TVL2;A0A3Q2I5I8	HCFC1	636	tr|A0A3Q2HGB3|A0A3Q2HGB3_HORSE Host cell factor C1 OS=Equus caballus OX=9796 GN=HCFC1 PE=4 SV=1;tr|F6TVL2|F6TVL2_HORSE Host cell factor C1 OS=Equus caballus OX=9796 GN=HCFC1 PE=4 SV=2;tr|A0A3Q2I5I8|A0A3Q2I5I8_HORSE Host cell factor C1 OS=Equus caballus OX=
24.1257	24.3411	24.3492	23.8594	23.8347	23.5306	23.3818	23.3719	23.3348	25.8765	25.951	25.7791	20.6689	22.4694	21.9978	14	14	14	29.2	29.2	29.2	76.126	0	50.532	1851400000	35	57	A0A3Q2HGD7;A0A3Q2HLM4;A0A3Q2H3K5;F6Z5W1;A0A3Q2IDR4;A0A5F5Q0A0	A0A3Q2HGD7;A0A3Q2HLM4;A0A3Q2H3K5;F6Z5W1;A0A3Q2IDR4	AGPS	637	tr|A0A3Q2HGD7|A0A3Q2HGD7_HORSE Alkylglycerone-phosphate synthase OS=Equus caballus OX=9796 GN=AGPS PE=3 SV=1;tr|A0A3Q2HLM4|A0A3Q2HLM4_HORSE Alkylglycerone-phosphate synthase OS=Equus caballus OX=9796 GN=AGPS PE=3 SV=1;tr|A0A3Q2H3K5|A0A3Q2H3K5_HORSE Alkylgl
24.2591	24.0741	24.3191	24.0184	21.6024	22.5166	24.7196	24.5628	24.6521	22.4337	22.1715	22.8968	24.1992	23.8024	22.0656	3	3	3	10.3	10.3	10.3	41.745	0	6.8483	435700000	15	19	A0A3Q2HGE1;A0A5F5PP77;F6TFI8	A0A3Q2HGE1;A0A5F5PP77;F6TFI8	JMJD6	638	tr|A0A3Q2HGE1|A0A3Q2HGE1_HORSE Jumonji domain containing 6, arginine demethylase and lysine hydroxylase OS=Equus caballus OX=9796 GN=JMJD6 PE=4 SV=2;tr|A0A5F5PP77|A0A5F5PP77_HORSE Jumonji domain containing 6, arginine demethylase and lysine hydroxylase OS=
25.422	22.3245	24.1249	21.7377	21.7029	21.965	23.2678	22.6957	22.2834	26.46	26.5863	26.6803	21.9891	21.2721	22.5051	5	5	5	67.5	67.5	67.5	12.527	0	18.182	968090000	6	19	F7E0J0;A0A3Q2HGG3	F7E0J0;A0A3Q2HGG3	ACOT13	639	tr|F7E0J0|F7E0J0_HORSE Acyl-CoA thioesterase 13 OS=Equus caballus OX=9796 GN=ACOT13 PE=3 SV=3;tr|A0A3Q2HGG3|A0A3Q2HGG3_HORSE Acyl-CoA thioesterase 13 OS=Equus caballus OX=9796 GN=ACOT13 PE=3 SV=2
26.3094	26.3766	26.3634	26.3042	26.1435	26.2133	22.4406	25.6742	25.8217	25.7456	25.6459	25.4914	21.3753	22.5261	22.6364	2	2	1	16.8	16.8	11.2	14.737	0	2.5512	1276200000	4	13	F6PP94;A0A3Q2I5P0;A0A3Q2HGH1;F7BRM1	F6PP94;A0A3Q2I5P0;A0A3Q2HGH1;F7BRM1	MAP1LC3B	640	tr|F6PP94|F6PP94_HORSE Microtubule-associated proteins 1A/1B light chain 3B OS=Equus caballus OX=9796 PE=3 SV=2;tr|A0A3Q2I5P0|A0A3Q2I5P0_HORSE MLP3B protein OS=Equus caballus OX=9796 GN=MAP1LC3B PE=3 SV=2;tr|A0A3Q2HGH1|A0A3Q2HGH1_HORSE MLP3B protein OS=Equ
23.5368	23.6514	23.9229	24.3534	24.2981	23.7853	23.4221	23.5833	23.4495	23.3875	22.0185	22.3606	23.1587	23.2491	23.0986	2	2	2	12.4	12.4	12.4	22.733	0	7.9176	419410000	9	20	A0A3Q2HGI3	A0A3Q2HGI3	TMED2	641	tr|A0A3Q2HGI3|A0A3Q2HGI3_HORSE Transmembrane p24 trafficking protein 2 OS=Equus caballus OX=9796 GN=TMED2 PE=3 SV=1
24.7423	24.8723	24.9722	25.0147	24.8328	25.1076	25.193	24.9157	24.8683	25.1528	25.0717	25.0135	24.7101	24.6172	24.7301	7	7	7	14.3	14.3	14.3	70.403	0	28.199	1242000000	23	24	A0A3Q2HGJ5;A0A3Q2H832;F6X4H0	A0A3Q2HGJ5;A0A3Q2H832;F6X4H0	CLINT1	642	tr|A0A3Q2HGJ5|A0A3Q2HGJ5_HORSE Clathrin interactor 1 OS=Equus caballus OX=9796 GN=CLINT1 PE=4 SV=2;tr|A0A3Q2H832|A0A3Q2H832_HORSE Clathrin interactor 1 OS=Equus caballus OX=9796 GN=CLINT1 PE=4 SV=1;tr|F6X4H0|F6X4H0_HORSE Clathrin interactor 1 OS=Equus caba
23.1021	22.5548	21.7432	21.4329	23.4207	22.8114	22.4208	21.5622	22.3079	23.7647	23.6961	23.8972	21.8203	22.4121	22.0003	4	4	4	1.4	1.4	1.4	304.43	0	9.873	187250000	70	5	A0A3Q2ID61;A0A3Q2HYK6;A0A3Q2HSN6;F7BX86;F7BY14;F7C2Q9;A0A3Q2HGQ1;F7C849;A0A3Q2IC89;A0A5F5PZK2;F7DZB5;A0A3Q2HJS1;F6WDZ7;A0A3Q2GVU7;A0A3Q2H710;H9H031;F6WL78	A0A3Q2ID61;A0A3Q2HYK6;A0A3Q2HSN6;F7BX86;F7BY14;F7C2Q9;A0A3Q2HGQ1;F7C849;A0A3Q2IC89;A0A5F5PZK2;F7DZB5;A0A3Q2HJS1;F6WDZ7;A0A3Q2GVU7;A0A3Q2H710;H9H031;F6WL78	WNK1	646	tr|A0A3Q2ID61|A0A3Q2ID61_HORSE Non-specific serine/threonine protein kinase OS=Equus caballus OX=9796 GN=WNK1 PE=4 SV=1;tr|A0A3Q2HYK6|A0A3Q2HYK6_HORSE Non-specific serine/threonine protein kinase OS=Equus caballus OX=9796 GN=WNK1 PE=4 SV=2;tr|A0A3Q2HSN6|A0
25.5988	25.8014	25.8355	25.7966	25.7034	25.7409	25.8196	25.6981	25.8188	25.8034	25.8594	25.7603	25.8387	25.9667	26.0225	13	13	13	13.1	13.1	13.1	120.9	0	31.93	3767300000	53	129	A0A3Q2HGS6;F6TRW4;A0A3Q2LLA7;A0A3Q2I453;A0A3Q2HR94;A0A5F5PL28;F7E0R1;A0A5F5PP46	A0A3Q2HGS6;F6TRW4;A0A3Q2LLA7;A0A3Q2I453;A0A3Q2HR94	AP3B1	647	tr|A0A3Q2HGS6|A0A3Q2HGS6_HORSE AP-3 complex subunit beta OS=Equus caballus OX=9796 GN=AP3B1 PE=3 SV=1;tr|F6TRW4|F6TRW4_HORSE AP-3 complex subunit beta OS=Equus caballus OX=9796 GN=AP3B1 PE=3 SV=3;tr|A0A3Q2LLA7|A0A3Q2LLA7_HORSE AP-3 complex subunit beta OS=
24.0164	23.8325	24.0052	24.0447	24.0975	24.1066	24.0328	23.966	23.9925	23.8486	24.0498	23.8732	24.1155	23.7952	23.7683	8	8	8	20.3	20.3	20.3	70.669	0	40.35	808450000	37	37	A0A3Q2L9C7;A0A3Q2HGT0;F6ZFK6;A0A3Q2GU50;A0A5F5PT88;A0A5F5PW74;A0A3Q2HUC5	A0A3Q2L9C7;A0A3Q2HGT0;F6ZFK6;A0A3Q2GU50	HBS1L	648	tr|A0A3Q2L9C7|A0A3Q2L9C7_HORSE HBS1-like protein OS=Equus caballus OX=9796 GN=HBS1L PE=4 SV=1;tr|A0A3Q2HGT0|A0A3Q2HGT0_HORSE HBS1-like protein OS=Equus caballus OX=9796 GN=HBS1L PE=4 SV=1;tr|F6ZFK6|F6ZFK6_HORSE HBS1 like translational GTPase OS=Equus cabal
28.4768	28.4391	28.4718	28.6182	28.5436	28.6196	28.4286	28.5148	28.5627	27.8734	27.9164	27.8579	28.5568	28.5473	28.5702	28	28	28	60.1	60.1	60.1	69.325	0	207.03	38921000000	38	490	A0A3Q2HGV6;F6WQI9	A0A3Q2HGV6;F6WQI9	RPN1	649	tr|A0A3Q2HGV6|A0A3Q2HGV6_HORSE Dolichyl-diphosphooligosaccharide--protein glycosyltransferase subunit 1 OS=Equus caballus OX=9796 GN=RPN1 PE=3 SV=2;tr|F6WQI9|F6WQI9_HORSE Dolichyl-diphosphooligosaccharide--protein glycosyltransferase subunit 1 OS=Equus cab
21.3749	23.3877	21.5876	23.366	23.835	23.5099	23.6457	22.4457	22.0813	26.7781	26.5162	26.7675	21.3674	22.0785	23.069	9	9	9	29.6	29.6	29.6	51.809	0	29.954	1138400000	26	25	F6X9M6;A0A5F5PFX0;A0A3Q2HGV9	F6X9M6;A0A5F5PFX0;A0A3Q2HGV9	SLC45A2	650	tr|F6X9M6|F6X9M6_HORSE Solute carrier family 45 member 2 OS=Equus caballus OX=9796 GN=SLC45A2 PE=3 SV=3;tr|A0A5F5PFX0|A0A5F5PFX0_HORSE Solute carrier family 45 member 2 OS=Equus caballus OX=9796 GN=SLC45A2 PE=3 SV=1;tr|A0A3Q2HGV9|A0A3Q2HGV9_HORSE Solute ca
21.7997	23.5637	23.1461	23.2788	22.8272	23.4591	22.0164	23.4312	23.4148	23.5919	23.7068	23.6247	21.3087	23.4271	22.2759	5	5	5	13.8	13.8	13.8	69.837	0	14.742	295460000	29	16	A0A3Q2HGW1;F7CPI2	A0A3Q2HGW1;F7CPI2	CPSF3	651	tr|A0A3Q2HGW1|A0A3Q2HGW1_HORSE Cleavage and polyadenylation specific factor 3 OS=Equus caballus OX=9796 GN=CPSF3 PE=4 SV=1;tr|F7CPI2|F7CPI2_HORSE Cleavage and polyadenylation specific factor 3 OS=Equus caballus OX=9796 GN=CPSF3 PE=4 SV=1
21.9423	23.0841	23.1164	25.6426	25.345	25.635	22.3228	22.119	22.7524	22.1649	22.5223	21.9648	23.0746	23.039	22.3978	3	3	3	21.5	21.5	21.5	26.449	0	49.06	220990000	12	12	A0A3Q2HGW3;A0A3Q2HNU0;F6V0P8	A0A3Q2HGW3;A0A3Q2HNU0;F6V0P8	CSRP3	652	tr|A0A3Q2HGW3|A0A3Q2HGW3_HORSE Cysteine and glycine-rich protein 3 OS=Equus caballus OX=9796 PE=4 SV=1;tr|A0A3Q2HNU0|A0A3Q2HNU0_HORSE Cysteine and glycine rich protein 3 OS=Equus caballus OX=9796 GN=CSRP3 PE=4 SV=1;tr|F6V0P8|F6V0P8_HORSE Cysteine and glyci
28.6233	28.6355	28.6373	28.7135	28.4387	28.579	28.9411	28.953	29.0643	24.156	24.2399	23.4836	28.8565	28.8896	28.9139	31	31	6	59.6	59.6	12.7	64.886	0	240.44	33339000000	35	459	A0A3Q2HGW8;F6YXX3;A0A3Q2LSA4;A0A3Q2HUY0;A0A3Q2I803;A0A3Q2H9C6;A0A3Q2L849	A0A3Q2HGW8;F6YXX3;A0A3Q2LSA4;A0A3Q2HUY0;A0A3Q2I803;A0A3Q2H9C6;A0A3Q2L849	PDLIM5	653	tr|A0A3Q2HGW8|A0A3Q2HGW8_HORSE PDZ and LIM domain 5 OS=Equus caballus OX=9796 GN=PDLIM5 PE=4 SV=1;tr|F6YXX3|F6YXX3_HORSE PDZ and LIM domain 5 OS=Equus caballus OX=9796 GN=PDLIM5 PE=4 SV=2;tr|A0A3Q2LSA4|A0A3Q2LSA4_HORSE PDZ and LIM domain 5 OS=Equus caballu
24.3823	23.6659	24.3658	24.8568	24.5126	24.4972	24.732	24.7374	24.9553	26.4851	26.4784	26.4644	25.0473	24.8384	25.1254	7	7	7	38.2	38.2	38.2	34.124	0	91.472	1808500000	15	50	A0A3Q2HPS3;A0A3Q2HGX2;F6QVW1;A0A3Q2HKI2;A0A5F5PGB1	A0A3Q2HPS3;A0A3Q2HGX2;F6QVW1;A0A3Q2HKI2	PPT1	654	tr|A0A3Q2HPS3|A0A3Q2HPS3_HORSE Palmitoyl-protein thioesterase 1 OS=Equus caballus OX=9796 GN=PPT1 PE=3 SV=1;tr|A0A3Q2HGX2|A0A3Q2HGX2_HORSE Palmitoyl-protein thioesterase 1 OS=Equus caballus OX=9796 GN=PPT1 PE=3 SV=2;tr|F6QVW1|F6QVW1_HORSE Palmitoyl-protein
24.1022	23.9792	24.384	24.5057	24.2511	24.5437	24.5367	24.3367	24.3462	24.8043	24.5959	24.7968	24.2452	24.3068	24.6078	10	10	10	30.3	30.3	30.3	53.41	0	21.548	1341900000	27	42	A0A3Q2HGY5;F6ZZA7;A0A3Q2L3P2;F6ZJQ5	A0A3Q2HGY5;F6ZZA7	CSK	656	tr|A0A3Q2HGY5|A0A3Q2HGY5_HORSE Tyrosine-protein kinase OS=Equus caballus OX=9796 GN=CSK PE=3 SV=1;tr|F6ZZA7|F6ZZA7_HORSE Tyrosine-protein kinase OS=Equus caballus OX=9796 GN=CSK PE=3 SV=2
23.3554	23.5187	23.2128	23.2651	22.7272	22.9586	23.3012	22.4397	22.2344	22.1016	21.9171	22.3161	23.6316	23.5046	23.4156	4	4	4	5.3	5.3	5.3	85.471	0.00057127	1.3818	221310000	42	7	A0A3Q2HH04;F6WPN5	A0A3Q2HH04;F6WPN5	NR3C1	657	tr|A0A3Q2HH04|A0A3Q2HH04_HORSE Glucocorticoid receptor OS=Equus caballus OX=9796 GN=NR3C1 PE=3 SV=2;tr|F6WPN5|F6WPN5_HORSE Glucocorticoid receptor OS=Equus caballus OX=9796 GN=NR3C1 PE=3 SV=2
24.6293	23.0872	22.079	25.4606	24.9574	25.2946	25.0312	21.8986	24.5709	23.3727	22.6358	21.9358	24.7698	25.4137	24.8748	10	10	10	6	6	6	240.27	0	21.201	1171700000	108	16	F7BAH5;F7BA72;A0A3Q2HH07;A0A3Q2IBP4;F6ZLX2	F7BAH5;F7BA72;A0A3Q2HH07;A0A3Q2IBP4;F6ZLX2	MYO9B	658	tr|F7BAH5|F7BAH5_HORSE Myosin IXB OS=Equus caballus OX=9796 GN=MYO9B PE=3 SV=2;tr|F7BA72|F7BA72_HORSE Myosin IXB OS=Equus caballus OX=9796 GN=MYO9B PE=3 SV=2;tr|A0A3Q2HH07|A0A3Q2HH07_HORSE Myosin IXB OS=Equus caballus OX=9796 GN=MYO9B PE=3 SV=2;tr|A0A3Q2IB
24.1111	23.857	23.915	23.2153	23.5693	23.7283	23.5436	23.5572	23.5987	24.8198	24.8569	24.8132	22.3076	24.041	23.661	8	8	7	7.6	7.6	7.1	141.62	0	27.636	731110000	62	32	A0A3Q2LL48;A0A3Q2HH41;F6YEA9;A0A3Q2IBV6;A0A3Q2HSQ6;A0A3Q2HJ16;A0A3Q2H320;A0A3Q2I9C8;A0A3Q2IDW0	A0A3Q2LL48;A0A3Q2HH41;F6YEA9;A0A3Q2IBV6;A0A3Q2HSQ6;A0A3Q2HJ16	STAG2	660	tr|A0A3Q2LL48|A0A3Q2LL48_HORSE Stromal antigen 2 OS=Equus caballus OX=9796 GN=STAG2 PE=3 SV=2;tr|A0A3Q2HH41|A0A3Q2HH41_HORSE Stromal antigen 2 OS=Equus caballus OX=9796 GN=STAG2 PE=3 SV=2;tr|F6YEA9|F6YEA9_HORSE Stromal antigen 2 OS=Equus caballus OX=9796 G
25.7907	25.6542	25.776	25.5161	25.6118	25.5323	25.4721	25.7845	25.8608	25.6524	25.792	25.9361	25.6068	25.5689	25.5722	5	5	5	18.6	18.6	18.6	48.104	0	10.902	1220900000	17	40	A0A3Q2HH75;F6YSA4;A0A3Q2IDS9;A0A3Q2LSK6	A0A3Q2HH75;F6YSA4;A0A3Q2IDS9	NDUFV3	662	tr|A0A3Q2HH75|A0A3Q2HH75_HORSE NADH dehydrogenase [ubiquinone] flavoprotein 3, mitochondrial OS=Equus caballus OX=9796 GN=NDUFV3 PE=3 SV=1;tr|F6YSA4|F6YSA4_HORSE NADH dehydrogenase [ubiquinone] flavoprotein 3, mitochondrial OS=Equus caballus OX=9796 GN=NDU
22.3717	22.5141	22.4451	22.4364	22.0005	22.9115	22.7511	21.9821	22.6726	24.1354	23.801	23.9863	22.356	22.4679	21.9437	5	5	5	6	6	6	134.21	0	22.871	178410000	41	9	A0A3Q2I045;F6XL99;A0A3Q2HM96;A0A3Q2IC60;A0A3Q2HH91	A0A3Q2I045;F6XL99;A0A3Q2HM96;A0A3Q2IC60;A0A3Q2HH91	NPC1	663	tr|A0A3Q2I045|A0A3Q2I045_HORSE NPC intracellular cholesterol transporter 1 OS=Equus caballus OX=9796 GN=NPC1 PE=3 SV=1;tr|F6XL99|F6XL99_HORSE NPC intracellular cholesterol transporter 1 OS=Equus caballus OX=9796 GN=NPC1 PE=3 SV=2;tr|A0A3Q2HM96|A0A3Q2HM96_H
23.7478	23.8676	23.8476	23.8334	23.7681	23.6211	23.6395	23.5939	23.4521	24.4088	24.2731	24.3836	23.6557	23.6934	23.8279	4	4	4	7.9	7.9	7.9	88.238	0	6.9173	533510000	41	23	F6QTT9;A0A3Q2HH92;A0A3Q2I8J2	F6QTT9;A0A3Q2HH92;A0A3Q2I8J2	VAC14	664	tr|F6QTT9|F6QTT9_HORSE Protein VAC14 homolog OS=Equus caballus OX=9796 GN=VAC14 PE=3 SV=1;tr|A0A3Q2HH92|A0A3Q2HH92_HORSE Protein VAC14 homolog OS=Equus caballus OX=9796 GN=VAC14 PE=3 SV=1;tr|A0A3Q2I8J2|A0A3Q2I8J2_HORSE Protein VAC14 homolog OS=Equus caball
28.7221	28.678	28.4721	28.3131	28.3852	28.4118	28.5358	28.6131	28.6385	28.3343	28.2305	28.3219	28.572	28.7386	28.5541	9	9	9	36.5	36.5	36.5	31.138	0	185.84	17406000000	8	120	A0A5F5PWL2;A0A5F5PI68;F6XAY6;A0A3Q2HHA9	A0A5F5PWL2;A0A5F5PI68;F6XAY6;A0A3Q2HHA9	SET	666	tr|A0A5F5PWL2|A0A5F5PWL2_HORSE SET nuclear proto-oncogene OS=Equus caballus OX=9796 GN=SET PE=3 SV=1;tr|A0A5F5PI68|A0A5F5PI68_HORSE SET nuclear proto-oncogene OS=Equus caballus OX=9796 GN=SET PE=3 SV=1;tr|F6XAY6|F6XAY6_HORSE SET nuclear proto-oncogene OS=E
25.6252	25.706	25.6278	25.2938	25.2705	25.493	25.7887	25.7378	25.7146	22.0663	22.4195	21.7143	26.0459	26.1532	25.9589	4	4	1	16.8	16.8	4.4	27.586	0	9.8267	1153600000	14	28	A0A3Q2HHF0	A0A3Q2HHF0	MSRB3	668	tr|A0A3Q2HHF0|A0A3Q2HHF0_HORSE L-methionine (R)-S-oxide reductase OS=Equus caballus OX=9796 GN=MSRB3 PE=3 SV=2
25.106	24.7106	25.2514	25.2749	24.7217	24.9598	24.8234	24.9491	24.5147	24.1493	22.3814	24.3844	24.3799	24.4589	24.6206	5	5	4	13.4	13.4	11.2	52.312	0	8.1274	691270000	28	32	A0A5F5PSV3;F6WGH2;A0A3Q2HHJ1;F7CRF1	A0A5F5PSV3;F6WGH2;A0A3Q2HHJ1	AKT1	670	tr|A0A5F5PSV3|A0A5F5PSV3_HORSE AKT serine/threonine kinase 1 OS=Equus caballus OX=9796 GN=AKT1 PE=3 SV=1;tr|F6WGH2|F6WGH2_HORSE RAC-alpha serine/threonine-protein kinase OS=Equus caballus OX=9796 GN=AKT1 PE=3 SV=1;tr|A0A3Q2HHJ1|A0A3Q2HHJ1_HORSE Non-specifi
25.6124	25.4534	25.705	24.9805	24.7719	25.0124	25.7261	25.4626	25.7293	24.3255	24.139	24.3325	25.2979	25.4821	25.8339	6	6	6	19	19	19	35.583	0	5.7908	1325100000	14	33	A0A3Q2HHL8;F6WMX3;A0A5F5PK38	A0A3Q2HHL8;F6WMX3	RPF2	671	tr|A0A3Q2HHL8|A0A3Q2HHL8_HORSE Ribosome production factor 2 homolog OS=Equus caballus OX=9796 GN=RPF2 PE=2 SV=1;tr|F6WMX3|F6WMX3_HORSE Ribosome production factor 2 homolog OS=Equus caballus OX=9796 GN=RPF2 PE=3 SV=2
25.0991	25.0467	25.2	25.6483	25.6901	25.5585	25.5862	25.6369	25.6287	25.221	25.2158	25.0724	25.2565	25.4677	25.7304	9	9	9	31.6	31.6	31.6	41.952	0	67.758	2046500000	17	77	F7D541;A0A3Q2HHM4	F7D541;A0A3Q2HHM4	DNAJB11	672	tr|F7D541|F7D541_HORSE J domain-containing protein OS=Equus caballus OX=9796 PE=4 SV=2;tr|A0A3Q2HHM4|A0A3Q2HHM4_HORSE J domain-containing protein OS=Equus caballus OX=9796 PE=4 SV=1
22.3389	20.9878	21.7223	23.2086	22.211	23.975	22.5096	22.2833	23.9549	25.2566	25.8611	25.2921	21.7046	23.8072	23.3674	7	7	7	15.7	15.7	15.7	72.796	0	23.886	586620000	33	18	A0A5F5PFD4;A0A3Q2I8D9;F6W6Q5;A0A3Q2HHM8;A0A3Q2HQ65;A0A3Q2H8B6;A0A5F5Q0Y9;F7ASI5;A0A3Q2I8A3;F7AMF7;F7CH66	A0A5F5PFD4;A0A3Q2I8D9;F6W6Q5;A0A3Q2HHM8;A0A3Q2HQ65	PRKCA	673	tr|A0A5F5PFD4|A0A5F5PFD4_HORSE Protein kinase C OS=Equus caballus OX=9796 GN=PRKCA PE=3 SV=1;tr|A0A3Q2I8D9|A0A3Q2I8D9_HORSE Protein kinase C OS=Equus caballus OX=9796 GN=PRKCA PE=3 SV=1;tr|F6W6Q5|F6W6Q5_HORSE Protein kinase C OS=Equus caballus OX=9796 GN=P
22.2367	21.6032	22.7233	23.5002	22.6331	23.6998	22.1794	21.3337	21.4604	24.2202	24.1268	23.8184	23.6553	22.3675	22.4673	2	2	2	18.1	18.1	18.1	24.204	0	6.3275	216410000	10	8	F7AK97;A0A3Q2HHS6;A0A5F5PHT9;A0A3Q2KU88	F7AK97;A0A3Q2HHS6;A0A5F5PHT9;A0A3Q2KU88	GSTZ1	674	tr|F7AK97|F7AK97_HORSE Maleylacetoacetate isomerase OS=Equus caballus OX=9796 GN=GSTZ1 PE=3 SV=3;tr|A0A3Q2HHS6|A0A3Q2HHS6_HORSE Maleylacetoacetate isomerase OS=Equus caballus OX=9796 GN=GSTZ1 PE=3 SV=2;tr|A0A5F5PHT9|A0A5F5PHT9_HORSE Glutathione S-transfera
26.8261	26.895	26.8348	26.1001	26.1464	26.2319	26.717	26.6705	26.6951	25.0745	25.1936	25.2394	26.8293	26.8368	26.8918	25	17	15	43.6	33.4	32.1	72.138	0	153.48	10642000000	36	210	A0A3Q2HHZ0;F7BPT4;A0A3Q2HF85	A0A3Q2HHZ0;F7BPT4;A0A3Q2HF85	EZR	676	tr|A0A3Q2HHZ0|A0A3Q2HHZ0_HORSE Ezrin OS=Equus caballus OX=9796 GN=EZR PE=4 SV=2;tr|F7BPT4|F7BPT4_HORSE Ezrin OS=Equus caballus OX=9796 GN=EZR PE=4 SV=2;tr|A0A3Q2HF85|A0A3Q2HF85_HORSE Ezrin OS=Equus caballus OX=9796 GN=EZR PE=4 SV=1
24.4805	24.7024	24.6084	24.5572	24.3926	24.3886	25.1019	24.7641	22.8446	23.3752	22.9922	22.9807	22.0534	24.662	24.8097	3	3	3	12.3	12.3	12.3	29.988	0	6.1613	587020000	16	17	A0A3Q2HI02;F7CL11;A0A3Q2L0Z1	A0A3Q2HI02;F7CL11;A0A3Q2L0Z1	RAB34	677	tr|A0A3Q2HI02|A0A3Q2HI02_HORSE RAB34, member RAS onco family OS=Equus caballus OX=9796 GN=RAB34 PE=4 SV=2;tr|F7CL11|F7CL11_HORSE RAB34, member RAS onco family OS=Equus caballus OX=9796 GN=RAB34 PE=4 SV=3;tr|A0A3Q2L0Z1|A0A3Q2L0Z1_HORSE RAB34, member RAS onc
24.7273	24.7275	24.6487	24.6685	24.5464	24.9481	25.0768	25.0604	24.9615	25.0266	25.1024	25.1992	25.0262	24.967	25.0135	7	7	7	39.6	39.6	39.6	30.529	0	36.955	1178600000	16	43	A0A5F5Q0J0;A0A5F5PHY0;A0A3Q2HI48;A0A3Q2IDE8;F6VBZ1;A0A3Q2HX40	A0A5F5Q0J0;A0A5F5PHY0;A0A3Q2HI48;A0A3Q2IDE8;F6VBZ1	DERA	678	tr|A0A5F5Q0J0|A0A5F5Q0J0_HORSE Deoxyribose-phosphate aldolase OS=Equus caballus OX=9796 GN=DERA PE=4 SV=1;tr|A0A5F5PHY0|A0A5F5PHY0_HORSE Deoxyribose-phosphate aldolase OS=Equus caballus OX=9796 GN=DERA PE=4 SV=1;tr|A0A3Q2HI48|A0A3Q2HI48_HORSE Deoxyribose-p
26.5068	26.3714	26.5975	26.5018	26.5031	26.3696	26.7872	26.8054	26.8888	25.4455	25.3027	25.3301	26.8303	26.9707	26.9904	13	13	13	26	26	26	68.889	0	54.903	5322800000	30	131	A0A5F5PNI2;A0A3Q2HI57;A0A3Q2I240;F6ZYU6;A0A3Q2I4N3	A0A5F5PNI2;A0A3Q2HI57;A0A3Q2I240;F6ZYU6;A0A3Q2I4N3	FUBP1	679	tr|A0A5F5PNI2|A0A5F5PNI2_HORSE Far upstream element binding protein 1 OS=Equus caballus OX=9796 GN=FUBP1 PE=4 SV=1;tr|A0A3Q2HI57|A0A3Q2HI57_HORSE Far upstream element binding protein 1 OS=Equus caballus OX=9796 GN=FUBP1 PE=4 SV=1;tr|A0A3Q2I240|A0A3Q2I240_H
22.5253	25.4865	25.1488	24.8068	25.647	25.0962	24.7513	21.9083	24.7618	23.0782	24.7383	25.0627	25.523	25.5507	25.0616	4	4	4	7.2	7.2	7.2	103.24	0	10.621	845700000	47	25	F6WL34;A0A3Q2HIA2;F6WL89;F6WL70;A0A3Q2HK08	F6WL34;A0A3Q2HIA2;F6WL89;F6WL70;A0A3Q2HK08	EXOC1	680	tr|F6WL34|F6WL34_HORSE Exocyst complex component 1 OS=Equus caballus OX=9796 GN=EXOC1 PE=3 SV=2;tr|A0A3Q2HIA2|A0A3Q2HIA2_HORSE Exocyst complex component 1 OS=Equus caballus OX=9796 GN=EXOC1 PE=3 SV=1;tr|F6WL89|F6WL89_HORSE Exocyst complex component 1 OS=Eq
23.5552	22.8732	23.1563	23.6467	23.5114	23.6177	24.4472	24.9092	24.301	25.5072	25.447	25.3324	23.159	23.0179	23.7268	10	10	10	13.8	13.8	13.8	117.28	0	31.304	1016300000	54	24	A0A5F5PV15;F6Z0D6;A0A5F5PFV6;A0A3Q2HIB5;F6YUS5;F6YUG2	A0A5F5PV15;F6Z0D6;A0A5F5PFV6;A0A3Q2HIB5;F6YUS5;F6YUG2	DAAM2	682	tr|A0A5F5PV15|A0A5F5PV15_HORSE Dishevelled associated activator of morphosis 2 OS=Equus caballus OX=9796 GN=DAAM2 PE=4 SV=1;tr|F6Z0D6|F6Z0D6_HORSE Dishevelled associated activator of morphosis 2 OS=Equus caballus OX=9796 GN=DAAM2 PE=4 SV=2;tr|A0A5F5PFV6|A0
25.0082	25.2171	25.1712	24.9595	24.9793	25.0258	25.0692	24.851	24.9056	25.3157	25.3223	25.3559	25.0145	25.0465	25.1092	9	9	8	30	30	27.7	43.294	0	30.296	1977600000	18	53	F6VYP4;A0A5F5PKJ4;A0A5F5Q0W6;A0A5F5PHV0;F6VYM9;A0A5F5PH88;A0A3Q2HIC5;A0A5F5PVC8;A0A5F5PTJ1	F6VYP4;A0A5F5PKJ4;A0A5F5Q0W6;A0A5F5PHV0;F6VYM9;A0A5F5PH88;A0A3Q2HIC5;A0A5F5PVC8;A0A5F5PTJ1	ABI1	683	tr|F6VYP4|F6VYP4_HORSE Abl interactor 1 OS=Equus caballus OX=9796 GN=ABI1 PE=3 SV=2;tr|A0A5F5PKJ4|A0A5F5PKJ4_HORSE Abl interactor 1 OS=Equus caballus OX=9796 GN=ABI1 PE=3 SV=1;tr|A0A5F5Q0W6|A0A5F5Q0W6_HORSE Abl interactor 1 OS=Equus caballus OX=9796 GN=ABI
25.352	25.4416	25.5488	25.3852	25.1592	25.1766	25.3502	25.3426	25.5164	25.1193	25.0459	25.0726	25.3872	25.4326	25.4934	18	18	17	21	21	19.8	128.48	0	31.805	3206300000	57	79	A0A3Q2HID9;A0A3Q2IF00;A0A3Q2HC89;F7BBZ3;A0A3Q2HBV0	A0A3Q2HID9;A0A3Q2IF00;A0A3Q2HC89;F7BBZ3	FAM120A	684	tr|A0A3Q2HID9|A0A3Q2HID9_HORSE Family with sequence similarity 120A OS=Equus caballus OX=9796 GN=FAM120A PE=3 SV=1;tr|A0A3Q2IF00|A0A3Q2IF00_HORSE Family with sequence similarity 120A OS=Equus caballus OX=9796 GN=FAM120A PE=3 SV=1;tr|A0A3Q2HC89|A0A3Q2HC89_H
26.055	26.1709	26.1633	25.8895	25.7446	26.0919	26.1027	25.9584	26.2422	22.8592	22.0894	22.8883	25.6323	25.4644	25.4026	7	7	7	17.5	17.5	17.5	68.8	0	14.121	1675200000	26	37	A0A3Q2HIE5;A0A3Q2LUK8;F6UXH0	A0A3Q2HIE5;A0A3Q2LUK8;F6UXH0	IMPDH1	685	tr|A0A3Q2HIE5|A0A3Q2HIE5_HORSE Inosine-5-monophosphate dehydrogenase OS=Equus caballus OX=9796 GN=IMPDH1 PE=3 SV=1;tr|A0A3Q2LUK8|A0A3Q2LUK8_HORSE Inosine-5-monophosphate dehydrogenase OS=Equus caballus OX=9796 GN=IMPDH1 PE=3 SV=2;tr|F6UXH0|F6UXH0_HORSE I
31.0992	31.076	31.038	31.9773	31.9273	31.9194	31.8815	31.9066	31.9023	28.4219	28.3201	28.4101	31.7327	31.8019	31.7485	8	8	1	65.1	65.1	17.8	17.089	0	282.05	179950000000	10	723	A0A3Q2HIE9;A0A5F5Q2I0;F6QBL3	A0A3Q2HIE9;A0A5F5Q2I0	MYL6	686	tr|A0A3Q2HIE9|A0A3Q2HIE9_HORSE Myosin light chain 6 OS=Equus caballus OX=9796 GN=MYL6 PE=4 SV=2;tr|A0A5F5Q2I0|A0A5F5Q2I0_HORSE Myosin light chain 6 OS=Equus caballus OX=9796 GN=MYL6 PE=4 SV=1
25.4146	25.4572	25.5084	25.2008	25.2692	25.1325	25.4854	25.5696	25.5078	26.2557	26.2568	26.1734	25.411	25.6253	25.504	14	14	14	28.3	28.3	28.3	84.639	0	56.832	3146200000	37	77	A0A3Q2HIK6;A0A3Q2KIV9;F6QKZ0	A0A3Q2HIK6;A0A3Q2KIV9;F6QKZ0	CDC5L	688	tr|A0A3Q2HIK6|A0A3Q2HIK6_HORSE Cell division cycle 5 like OS=Equus caballus OX=9796 GN=CDC5L PE=3 SV=1;tr|A0A3Q2KIV9|A0A3Q2KIV9_HORSE Cell division cycle 5 like OS=Equus caballus OX=9796 GN=CDC5L PE=3 SV=1;tr|F6QKZ0|F6QKZ0_HORSE Cell division cycle 5 like
25.1296	25.1922	25.1541	25.0428	24.853	25.2982	25.0827	25.1502	25.0788	23.8606	23.8451	23.6876	25.2223	25.2927	25.254	27	27	27	11.4	11.4	11.4	371.76	0	151.44	3383900000	197	132	A0A3Q2HZS8;F6WPQ1;A0A3Q2HIU2	A0A3Q2HZS8;F6WPQ1;A0A3Q2HIU2	GOLGB1	689	tr|A0A3Q2HZS8|A0A3Q2HZS8_HORSE Golgin B1 OS=Equus caballus OX=9796 GN=GOLGB1 PE=4 SV=1;tr|F6WPQ1|F6WPQ1_HORSE Golgin B1 OS=Equus caballus OX=9796 GN=GOLGB1 PE=4 SV=2;tr|A0A3Q2HIU2|A0A3Q2HIU2_HORSE Golgin B1 OS=Equus caballus OX=9796 GN=GOLGB1 PE=4 SV=2
21.7377	23.5171	22.1371	23.4357	23.7337	23.8782	22.112	23.4215	23.2648	25.3895	25.3475	24.3322	23.4395	23.334	23.4144	6	6	6	12.9	12.9	12.9	70.714	0	12.344	836160000	29	7	A0A3Q2HMG4;A0A3Q2HIU6;A0A5F5PJJ5;F6RAF9;A0A3Q2I4W3	A0A3Q2HMG4;A0A3Q2HIU6;A0A5F5PJJ5;F6RAF9;A0A3Q2I4W3	CRAT	690	tr|A0A3Q2HMG4|A0A3Q2HMG4_HORSE Carnitine O-acetyltransferase OS=Equus caballus OX=9796 GN=CRAT PE=3 SV=1;tr|A0A3Q2HIU6|A0A3Q2HIU6_HORSE Carnitine O-acetyltransferase OS=Equus caballus OX=9796 GN=CRAT PE=3 SV=2;tr|A0A5F5PJJ5|A0A5F5PJJ5_HORSE Carnitine O-ace
24.3731	24.3967	24.3875	24.7271	24.7449	24.9853	24.1802	24.1273	24.0893	24.4343	24.5132	24.3832	23.5097	23.6016	23.6576	7	7	6	15.9	15.9	12.9	59.36	0	9.8228	975850000	28	26	A0A452GEP9;Q5NU32;A0A3Q2HIW9;A0A3Q2I7M5	A0A452GEP9;Q5NU32;A0A3Q2HIW9;A0A3Q2I7M5	MAOA	691	tr|A0A452GEP9|A0A452GEP9_HORSE Amine oxidase OS=Equus caballus OX=9796 GN=MAOA PE=3 SV=1;sp|Q5NU32|AOFA_HORSE Amine oxidase [flavin-containing] A OS=Equus caballus OX=9796 GN=MAOA PE=2 SV=1;tr|A0A3Q2HIW9|A0A3Q2HIW9_HORSE Amine oxidase OS=Equus caballus OX=
23.6058	24.1771	23.1303	23.1292	23.4134	23.1356	24.3206	23.5215	23.3255	25.985	26.0747	26.0144	24.3542	24.3902	24.3676	7	7	7	33.7	33.7	33.7	36.899	0	49.601	1535800000	14	37	A0A3Q2HIY4;F6SLS3	A0A3Q2HIY4;F6SLS3	RPRD1B	692	tr|A0A3Q2HIY4|A0A3Q2HIY4_HORSE Regulation of nuclear pre-mRNA domain-containing protein OS=Equus caballus OX=9796 GN=RPRD1B PE=3 SV=1;tr|F6SLS3|F6SLS3_HORSE Regulation of nuclear pre-mRNA domain-containing protein OS=Equus caballus OX=9796 GN=RPRD1B PE=3 S
26.6411	26.6345	26.521	25.7764	25.8094	25.9326	25.9224	26.0502	26.0967	26.3737	26.241	26.3039	25.9994	25.9869	25.9554	13	7	3	65.3	41.3	19.4	22.044	0	98.63	5767600000	13	136	A0A3Q2HIZ6;A0A5F5PRB3	A0A3Q2HIZ6	NME1	694	tr|A0A3Q2HIZ6|A0A3Q2HIZ6_HORSE Nucleoside diphosphate kinase OS=Equus caballus OX=9796 GN=NME1 PE=3 SV=1
23.8351	23.9926	23.6876	23.8937	23.9221	23.8351	24.3897	24.4681	24.4595	23.3452	23.6228	22.0415	21.9272	24.4852	24.1703	2	2	2	3	3	3	89.149	0	14.534	380040000	43	19	A0A3Q2I3L1;A0A3Q2ICI7;A0A3Q2LRF5;A0A5F5PGK0;A0A3Q2HJ26;F7C4E1	A0A3Q2I3L1;A0A3Q2ICI7;A0A3Q2LRF5;A0A5F5PGK0;A0A3Q2HJ26;F7C4E1	ACAP2	696	tr|A0A3Q2I3L1|A0A3Q2I3L1_HORSE Arf-GAP with coiled-coil, ANK repeat and PH domain-containing protein OS=Equus caballus OX=9796 GN=ACAP2 PE=4 SV=2;tr|A0A3Q2ICI7|A0A3Q2ICI7_HORSE Arf-GAP with coiled-coil, ANK repeat and PH domain-containing protein OS=Equus
24.4138	24.2031	23.8585	24.153	23.5828	24.0564	24.3058	24.0495	24.5842	24.7962	24.9596	24.8429	24.1203	23.8395	24.2656	6	6	6	25.1	25.1	25.1	40.676	0	20.353	986220000	22	41	F6SYA0;A0A5F5PR48;A0A3Q2HJ42;A0A5F5PPY9	F6SYA0;A0A5F5PR48;A0A3Q2HJ42;A0A5F5PPY9	ILKAP	697	tr|F6SYA0|F6SYA0_HORSE ILK associated serine/threonine phosphatase OS=Equus caballus OX=9796 GN=ILKAP PE=3 SV=3;tr|A0A5F5PR48|A0A5F5PR48_HORSE ILK associated serine/threonine phosphatase OS=Equus caballus OX=9796 GN=ILKAP PE=3 SV=1;tr|A0A3Q2HJ42|A0A3Q2HJ42
24.3808	24.4064	24.0484	24.1499	22.7183	22.2816	24.3821	24.6056	24.3602	23.1121	22.6899	23.1324	24.4758	24.3746	24.6211	6	6	6	8.4	8.4	8.4	101.48	0	23.888	626410000	44	29	A0A3Q2HQU2;A0A5F5PZS3;A0A3Q2IDT2;A0A3Q2HWJ5;F6SVE8;A0A3Q2HJ63	A0A3Q2HQU2;A0A5F5PZS3;A0A3Q2IDT2;A0A3Q2HWJ5;F6SVE8;A0A3Q2HJ63	ANO6	698	tr|A0A3Q2HQU2|A0A3Q2HQU2_HORSE Anoctamin OS=Equus caballus OX=9796 GN=ANO6 PE=3 SV=1;tr|A0A5F5PZS3|A0A5F5PZS3_HORSE Anoctamin OS=Equus caballus OX=9796 GN=ANO6 PE=3 SV=1;tr|A0A3Q2IDT2|A0A3Q2IDT2_HORSE Anoctamin OS=Equus caballus OX=9796 GN=ANO6 PE=3 SV=1;t
24.5005	24.4908	24.4164	24.1065	24.2454	24.1849	25.0791	25.1038	25.0232	24.2315	23.8727	23.9481	24.5989	24.7975	24.7099	13	13	13	10.8	10.8	10.8	192.14	0	28.321	1407500000	84	61	A0A5F5Q355;F7D7S2;A0A3Q2HJ91;F7E092;F7DNJ4;A0A5F5Q2W1;A0A3Q2H1H1;A0A3Q2GWX3;F7DWK6	A0A5F5Q355;F7D7S2;A0A3Q2HJ91;F7E092;F7DNJ4;A0A5F5Q2W1;A0A3Q2H1H1;A0A3Q2GWX3;F7DWK6	TRIP12	700	tr|A0A5F5Q355|A0A5F5Q355_HORSE E3 ubiquitin-protein ligase OS=Equus caballus OX=9796 GN=TRIP12 PE=3 SV=1;tr|F7D7S2|F7D7S2_HORSE E3 ubiquitin-protein ligase OS=Equus caballus OX=9796 GN=TRIP12 PE=3 SV=2;tr|A0A3Q2HJ91|A0A3Q2HJ91_HORSE E3 ubiquitin-protein li
22.6574	22.2913	22.7598	22.0476	22.8998	21.2458	21.6055	22.4733	22.0148	26.068	26.1583	26.2344	22.6258	23.1281	22.4007	4	2	1	18.6	10.1	7.8	34.584	0	5.1324	481160000	20	7	A0A3Q2HJE2;F6XUK2;F6X323;F7CUU6	A0A3Q2HJE2;F6XUK2;F6X323;F7CUU6	LOC100049798	701	tr|A0A3Q2HJE2|A0A3Q2HJE2_HORSE Ig-like domain-containing protein OS=Equus caballus OX=9796 PE=3 SV=1;tr|F6XUK2|F6XUK2_HORSE MHC class I heavy chain OS=Equus caballus OX=9796 GN=LOC100049798 PE=3 SV=2;tr|F6X323|F6X323_HORSE Ig-like domain-containing protein
23.5396	22.9674	22.4959	21.7102	22.3913	21.8016	22.699	21.5904	22.7784	24.4727	24.524	24.5092	23.2712	23.3617	23.0729	5	5	5	10	10	10	77.91	0	6.9548	276240000	31	10	A0A3Q2I778;A0A3Q2HK44;A0A3Q2I8L0;F6YHX8;A0A3Q2HJE5;A0A3Q2I7J2	A0A3Q2I778;A0A3Q2HK44;A0A3Q2I8L0;F6YHX8;A0A3Q2HJE5;A0A3Q2I7J2	POT1	702	tr|A0A3Q2I778|A0A3Q2I778_HORSE Protection of telomeres protein 1 OS=Equus caballus OX=9796 GN=POT1 PE=3 SV=1;tr|A0A3Q2HK44|A0A3Q2HK44_HORSE Protection of telomeres protein 1 OS=Equus caballus OX=9796 GN=POT1 PE=3 SV=1;tr|A0A3Q2I8L0|A0A3Q2I8L0_HORSE Protect
24.8034	24.4996	24.6213	25.6012	25.4466	25.5687	24.9183	23.5101	25.149	28.4378	28.546	28.5178	25.4349	25.3596	25.5353	4	4	1	50	50	7.1	11.065	0	22.945	4805500000	6	43	A0A3Q2HJE7	A0A3Q2HJE7	LOC100050835	703	tr|A0A3Q2HJE7|A0A3Q2HJE7_HORSE Cystatin domain-containing protein OS=Equus caballus OX=9796 GN=LOC100050835 PE=3 SV=1
31.1202	31.0977	31.1967	30.7372	30.512	30.6617	30.4734	30.4261	30.4665	28.299	28.2736	28.264	30.8905	30.8946	30.9666	319	319	319	77.4	77.4	77.4	635.96	0	323.31	538170000000	379	5205	A0A3Q2HJF2;A0A5F5Q2R5;A0A5F5PKW4	A0A3Q2HJF2	AHNAK	704	tr|A0A3Q2HJF2|A0A3Q2HJF2_HORSE AHNAK nucleoprotein OS=Equus caballus OX=9796 GN=AHNAK PE=4 SV=1
27.6021	27.6246	27.5435	27.5131	27.5234	27.5595	27.5088	27.4012	27.3854	26.5024	26.4959	26.4543	27.3892	27.454	27.5066	23	23	23	61.5	61.5	61.5	69.031	0	323.31	20212000000	23	330	F7A3I2;A0A3Q2HJG0;A0A3Q2KU45;A0A5F5PUY2;A0A3Q2HKC3	F7A3I2;A0A3Q2HJG0;A0A3Q2KU45;A0A5F5PUY2;A0A3Q2HKC3	RPN2	705	tr|F7A3I2|F7A3I2_HORSE Dolichyl-diphosphooligosaccharide--protein glycosyltransferase subunit 2 OS=Equus caballus OX=9796 GN=RPN2 PE=3 SV=2;tr|A0A3Q2HJG0|A0A3Q2HJG0_HORSE Dolichyl-diphosphooligosaccharide--protein glycosyltransferase subunit 2 OS=Equus cab
24.2248	24.2402	24.017	23.9435	24.3817	24.2354	22.3005	23.9267	23.9742	23.7531	23.7668	23.9374	23.0599	23.9711	24.0187	4	4	4	8.8	8.8	8.8	68.473	0	6.7198	521740000	19	11	A0A3Q2HVI5;F6Z548;A0A3Q2KZ08;A0A3Q2I6V2;A0A3Q2HJN9	A0A3Q2HVI5;F6Z548;A0A3Q2KZ08;A0A3Q2I6V2;A0A3Q2HJN9	TM9SF2	708	tr|A0A3Q2HVI5|A0A3Q2HVI5_HORSE Transmembrane 9 superfamily member OS=Equus caballus OX=9796 GN=TM9SF2 PE=3 SV=2;tr|F6Z548|F6Z548_HORSE Transmembrane 9 superfamily member OS=Equus caballus OX=9796 GN=TM9SF2 PE=3 SV=2;tr|A0A3Q2KZ08|A0A3Q2KZ08_HORSE Transmemb
22.9704	23.4183	23.4498	21.5832	21.8893	22.2294	21.9873	22.5685	22.7174	24.328	24.4727	24.245	20.9278	22.6886	21.7844	11	11	11	22.8	22.8	22.8	83.079	0	17.114	374620000	37	15	A0A3Q2HJQ4	A0A3Q2HJQ4	CRACR2A	710	tr|A0A3Q2HJQ4|A0A3Q2HJQ4_HORSE Calcium release activated channel regulator 2A OS=Equus caballus OX=9796 GN=CRACR2A PE=4 SV=1
26.8221	26.9649	26.8635	26.7511	27.0663	26.7119	27.1372	27.2144	27.1964	26.8784	26.9415	26.974	27.0471	27.0989	26.9595	12	12	12	21.6	21.6	21.6	103.98	0	96.849	6156900000	28	141	A0A5F5Q2A5;F6V7P0;A0A3Q2HJQ7;F6VUA4	A0A5F5Q2A5;F6V7P0;A0A3Q2HJQ7;F6VUA4	UBAP2L	711	tr|A0A5F5Q2A5|A0A5F5Q2A5_HORSE Ubiquitin associated protein 2 like OS=Equus caballus OX=9796 GN=UBAP2L PE=4 SV=1;tr|F6V7P0|F6V7P0_HORSE Ubiquitin associated protein 2 like OS=Equus caballus OX=9796 GN=UBAP2L PE=4 SV=2;tr|A0A3Q2HJQ7|A0A3Q2HJQ7_HORSE Ubiquit
24.4554	24.5094	24.6035	24.2689	24.1771	24.3042	24.4296	24.1746	24.3778	24.0723	24.1674	23.9973	24.2259	24.3259	24.4082	13	13	13	11	11	11	205.62	0	28.615	1434100000	89	69	A0A3Q2HJS4;F6YYD2;A0A3Q2I9T7	A0A3Q2HJS4;F6YYD2;A0A3Q2I9T7	GBF1	712	tr|A0A3Q2HJS4|A0A3Q2HJS4_HORSE Golgi brefeldin A resistant guanine nucleotide exchange factor 1 OS=Equus caballus OX=9796 GN=GBF1 PE=4 SV=1;tr|F6YYD2|F6YYD2_HORSE Golgi brefeldin A resistant guanine nucleotide exchange factor 1 OS=Equus caballus OX=9796 GN
26.1244	26.064	26.141	26.5973	26.3798	26.4359	26.5018	26.3571	26.36	25.9121	25.8831	25.9288	26.6112	26.4207	26.5106	18	18	18	28.4	28.4	28.4	108.38	0	66.517	6385600000	38	104	A0A3Q2HJS5;F7D178	A0A3Q2HJS5;F7D178	SEC23IP	713	tr|A0A3Q2HJS5|A0A3Q2HJS5_HORSE SEC23 interacting protein OS=Equus caballus OX=9796 GN=SEC23IP PE=4 SV=1;tr|F7D178|F7D178_HORSE SEC23 interacting protein OS=Equus caballus OX=9796 GN=SEC23IP PE=4 SV=2
27.2136	27.2255	27.2306	27.1687	27.0492	27.2028	26.9882	26.998	26.9676	27.2937	27.2993	27.2243	27.0936	27.2285	27.1532	20	20	20	57.6	57.6	57.6	45.796	0	119	13376000000	23	249	A0A3Q2HJT9;A0A3Q2HV74	A0A3Q2HJT9;A0A3Q2HV74	PSMC6	714	tr|A0A3Q2HJT9|A0A3Q2HJT9_HORSE Proteasome 26S subunit, ATPase 6 OS=Equus caballus OX=9796 GN=PSMC6 PE=3 SV=1;tr|A0A3Q2HV74|A0A3Q2HV74_HORSE Proteasome 26S subunit, ATPase 6 OS=Equus caballus OX=9796 GN=PSMC6 PE=3 SV=1
25.4807	25.1172	25.3001	24.8214	22.9268	23.3734	22.9669	21.8093	23.1736	22.5068	22.9614	22.4134	21.8482	21.1772	23.5448	4	4	4	9	9	9	93.884	0	23.789	503560000	37	28	A0A3Q2ICF9;F7CFE2;A0A3Q2HJX0	A0A3Q2ICF9;F7CFE2;A0A3Q2HJX0	NFKB2	715	tr|A0A3Q2ICF9|A0A3Q2ICF9_HORSE Nuclear factor kappa B subunit 2 OS=Equus caballus OX=9796 GN=NFKB2 PE=4 SV=2;tr|F7CFE2|F7CFE2_HORSE Nuclear factor kappa B subunit 2 OS=Equus caballus OX=9796 GN=NFKB2 PE=4 SV=3;tr|A0A3Q2HJX0|A0A3Q2HJX0_HORSE Nuclear factor
23.672	23.5743	23.5557	23.1565	23.2998	23.9327	23.6148	23.6009	23.9432	25.5682	25.5873	26.0889	23.2286	22.7449	22.8838	9	9	9	34	34	34	45.438	0	20.722	1003300000	29	25	F6PQF9;A0A3Q2HJX2;A0A3Q2HS68;A0A3Q2HGF8	F6PQF9;A0A3Q2HJX2;A0A3Q2HS68;A0A3Q2HGF8	HSDL2	716	tr|F6PQF9|F6PQF9_HORSE Hydroxysteroid dehydrogenase like 2 OS=Equus caballus OX=9796 GN=HSDL2 PE=4 SV=1;tr|A0A3Q2HJX2|A0A3Q2HJX2_HORSE Hydroxysteroid dehydrogenase like 2 OS=Equus caballus OX=9796 GN=HSDL2 PE=4 SV=1;tr|A0A3Q2HS68|A0A3Q2HS68_HORSE Hydroxyst
22.9441	21.609	22.8843	22.2324	23.5788	21.5369	22.0093	23.5267	21.906	23.6572	23.8182	23.4782	23.8582	23.5863	22.1199	4	4	4	5.1	5.1	5.1	110.68	0	7.2481	261440000	50	17	F7AMA5;F7A5V9;F6ZAV3;A0A3Q2HJY6	F7AMA5;F7A5V9;F6ZAV3;A0A3Q2HJY6	RABGAP1	717	tr|F7AMA5|F7AMA5_HORSE RAB GTPase activating protein 1 OS=Equus caballus OX=9796 GN=RABGAP1 PE=4 SV=2;tr|F7A5V9|F7A5V9_HORSE RAB GTPase activating protein 1 OS=Equus caballus OX=9796 GN=RABGAP1 PE=4 SV=3;tr|F6ZAV3|F6ZAV3_HORSE RAB GTPase activating protein
27.1522	27.0032	26.9692	26.8682	26.6082	26.7806	26.8906	26.8291	27.0622	26.4227	26.5237	26.4361	26.8082	26.7841	26.889	11	11	3	36.3	36.3	14.7	37.827	0	24.196	5187600000	11	105	A0A5F5PZJ7;F6WI84;A0A3Q2HK12;A0A3Q2HU86;A0A5F5PUY7;F6TG87;A0A5F5PG13;A0A3Q2HAJ1;A0A3Q2HWD7;A0A5F5PXQ4;A0A5F5Q354;A0A5F5PY28	A0A5F5PZJ7;F6WI84;A0A3Q2HK12;A0A3Q2HU86;A0A5F5PUY7	MBNL1	720	tr|A0A5F5PZJ7|A0A5F5PZJ7_HORSE Muscleblind like splicing regulator 1 OS=Equus caballus OX=9796 GN=MBNL1 PE=4 SV=1;tr|F6WI84|F6WI84_HORSE Muscleblind like splicing regulator 1 OS=Equus caballus OX=9796 GN=MBNL1 PE=4 SV=2;tr|A0A3Q2HK12|A0A3Q2HK12_HORSE Muscl
22.8528	23.546	22.2153	21.7276	23.2465	21.8945	22.1063	22.5582	22.6701	24.9278	24.8001	24.7637	22.3726	22.3901	22.3499	2	2	2	11.1	11.1	11.1	25.356	0	5.0845	225280000	12	3	F6WLE0;A0A3Q2HK42	F6WLE0;A0A3Q2HK42	PRXL2A	721	tr|F6WLE0|F6WLE0_HORSE Peroxiredoxin-like 2A OS=Equus caballus OX=9796 GN=PRXL2A PE=3 SV=2;tr|A0A3Q2HK42|A0A3Q2HK42_HORSE Peroxiredoxin-like 2A OS=Equus caballus OX=9796 GN=PRXL2A PE=3 SV=1
23.157	23.3253	22.7915	23.4912	22.3998	22.8258	23.206	22.311	23.526	24.4741	24.6343	24.7918	21.6744	22.0515	23.159	4	4	4	18.8	18.8	18.8	41.8	0	4.9972	316520000	18	11	A0A3Q2HK81;A0A3Q2HU34	A0A3Q2HK81;A0A3Q2HU34	MKRN2	723	tr|A0A3Q2HK81|A0A3Q2HK81_HORSE E3 ubiquitin-protein ligase makorin-2 OS=Equus caballus OX=9796 GN=MKRN2 PE=4 SV=2;tr|A0A3Q2HU34|A0A3Q2HU34_HORSE E3 ubiquitin-protein ligase makorin-2 OS=Equus caballus OX=9796 GN=MKRN2 PE=4 SV=1
26.0969	25.9359	25.8928	26.0144	25.7996	25.9767	25.8912	25.8242	26.0142	26.5156	26.3734	26.3818	25.8755	26.0455	25.9829	22	22	22	43.8	43.8	43.8	86.448	0	127.05	5151000000	41	115	A0A3Q2LMA8;A0A3Q2HK96;F7CHJ5;A0A5F5PZW0;A0A5F5PWB2	A0A3Q2LMA8;A0A3Q2HK96;F7CHJ5;A0A5F5PZW0;A0A5F5PWB2	PDXDC1	724	tr|A0A3Q2LMA8|A0A3Q2LMA8_HORSE Pyridoxal dependent decarboxylase domain containing 1 OS=Equus caballus OX=9796 GN=PDXDC1 PE=4 SV=1;tr|A0A3Q2HK96|A0A3Q2HK96_HORSE Pyridoxal dependent decarboxylase domain containing 1 OS=Equus caballus OX=9796 GN=PDXDC1 PE=4
24.6287	24.6915	24.7003	24.3778	24.1368	24.3247	24.7757	24.6893	24.7542	25.1214	25.2359	25.1046	24.5916	24.705	24.8748	6	6	6	17.2	17.2	17.2	52.984	0	36.221	1231800000	22	31	A0A3Q2HKB4;F6R5R0;A0A3Q2GVN7;A0A3Q2HL13;A0A3Q2HCL3;A0A3Q2H7Y4	A0A3Q2HKB4;F6R5R0;A0A3Q2GVN7;A0A3Q2HL13;A0A3Q2HCL3;A0A3Q2H7Y4	RANBP3	726	tr|A0A3Q2HKB4|A0A3Q2HKB4_HORSE RAN binding protein 3 OS=Equus caballus OX=9796 GN=RANBP3 PE=4 SV=1;tr|F6R5R0|F6R5R0_HORSE RAN binding protein 3 OS=Equus caballus OX=9796 GN=RANBP3 PE=4 SV=3;tr|A0A3Q2GVN7|A0A3Q2GVN7_HORSE RAN binding protein 3 OS=Equus caba
26.2193	26.3939	26.2961	26.1011	25.8309	26.1483	22.0067	26.5455	26.1898	28.4335	28.4918	28.3357	26.4696	26.3531	26.5128	7	7	7	33.5	33.5	33.5	40.461	0	283.29	4480100000	17	64	F6TAP4;A0A3Q2HKB8	F6TAP4;A0A3Q2HKB8	ISOC2	727	tr|F6TAP4|F6TAP4_HORSE Isochorismatase domain containing 2 OS=Equus caballus OX=9796 GN=ISOC2 PE=3 SV=2;tr|A0A3Q2HKB8|A0A3Q2HKB8_HORSE Isochorismatase domain containing 2 OS=Equus caballus OX=9796 GN=ISOC2 PE=3 SV=2
22.8231	21.8841	22.6543	22.0585	21.8669	22.023	23.2625	22.9418	22.8746	23.7743	23.8636	24.1225	22.0883	22.0632	22.4326	5	5	5	6.8	6.8	6.8	111.91	0	8.6284	360210000	56	16	F6S2E6;A0A3Q2HKC5;A0A3Q2GUJ2	F6S2E6;A0A3Q2HKC5;A0A3Q2GUJ2	PKN2	729	tr|F6S2E6|F6S2E6_HORSE Protein kinase C OS=Equus caballus OX=9796 GN=PKN2 PE=3 SV=2;tr|A0A3Q2HKC5|A0A3Q2HKC5_HORSE Protein kinase N2 OS=Equus caballus OX=9796 GN=PKN2 PE=3 SV=1;tr|A0A3Q2GUJ2|A0A3Q2GUJ2_HORSE Protein kinase C OS=Equus caballus OX=9796 GN=PK
26.631	27.0006	26.761	26.5103	26.5507	26.4696	26.4384	26.6094	26.5545	26.0159	26.0487	25.9993	26.2367	26.2583	26.2638	12	12	12	61.1	61.1	61.1	37.39	0	145.08	4357500000	19	130	F7DXZ7;A0A3Q2HKG1	F7DXZ7;A0A3Q2HKG1	GLRX3	731	tr|F7DXZ7|F7DXZ7_HORSE Glutaredoxin 3 OS=Equus caballus OX=9796 GN=GLRX3 PE=4 SV=2;tr|A0A3Q2HKG1|A0A3Q2HKG1_HORSE Glutaredoxin 3 OS=Equus caballus OX=9796 GN=GLRX3 PE=4 SV=1
26.4915	26.4168	26.4429	26.3998	26.4625	26.3918	26.6516	26.5898	26.4993	26.2411	26.2286	26.1288	26.5327	26.5617	26.684	6	6	6	40.3	40.3	40.3	20.427	0	104.72	4166400000	9	77	F7D482;A0A3Q2HKK7;A0A5F5Q041;A0A5F5PUL8	F7D482;A0A3Q2HKK7;A0A5F5Q041;A0A5F5PUL8	ARL1	733	tr|F7D482|F7D482_HORSE ADP ribosylation factor like GTPase 1 OS=Equus caballus OX=9796 GN=ARL1 PE=2 SV=1;tr|A0A3Q2HKK7|A0A3Q2HKK7_HORSE ADP ribosylation factor like GTPase 1 OS=Equus caballus OX=9796 GN=ARL1 PE=3 SV=1;tr|A0A5F5Q041|A0A5F5Q041_HORSE ADP rib
30.04	29.9698	29.9031	30.0772	30.2042	30.1499	30.0628	30.132	30.0825	30.5607	30.6403	30.6703	29.6703	29.7248	29.6267	11	11	11	80.5	80.5	80.5	16.837	0	323.31	82750000000	9	436	F7BJZ4;A0A3Q2HKL5;A0A3Q2I1Z9;A0A3Q2KN51;A0A3Q2H7I8;F6Z5C4;A0A3Q2I610;A0A5F5PXE9;A0A3Q2I7X6	F7BJZ4;A0A3Q2HKL5;A0A3Q2I1Z9;A0A3Q2KN51;A0A3Q2H7I8;F6Z5C4;A0A3Q2I610;A0A5F5PXE9	STPG4	735	tr|F7BJZ4|F7BJZ4_HORSE Sperm-tail PG-rich repeat containing 4 OS=Equus caballus OX=9796 GN=STPG4 PE=4 SV=2;tr|A0A3Q2HKL5|A0A3Q2HKL5_HORSE Calmodulin OS=Equus caballus OX=9796 GN=CALM1 PE=4 SV=1;tr|A0A3Q2I1Z9|A0A3Q2I1Z9_HORSE Sperm-tail PG-rich repeat conta
28.7932	28.7463	28.8145	28.5747	28.4737	28.5669	28.822	28.7965	28.8404	28.7584	28.6661	28.6376	28.7165	28.7676	28.8043	25	25	14	48.6	48.6	30.2	70.67	0	308.56	47474000000	36	459	A0A3Q2HKM4;A0A3Q2I1M9;F6YM53	A0A3Q2HKM4;A0A3Q2I1M9	PABPC1	736	tr|A0A3Q2HKM4|A0A3Q2HKM4_HORSE Polyadenylate-binding protein OS=Equus caballus OX=9796 GN=PABPC1 PE=3 SV=1;tr|A0A3Q2I1M9|A0A3Q2I1M9_HORSE PABP OS=Equus caballus OX=9796 GN=PABPC1 PE=3 SV=1
28.3047	28.3136	28.2968	28.1628	28.0666	28.1463	28.3515	28.3715	28.3685	28.1008	28.1639	28.1387	28.3712	28.4348	28.4155	38	38	35	59.4	59.4	55.4	101.67	0	323.31	37757000000	52	612	A0A3Q2HKM5;F7CY72;A0A3Q2HVE9;A0A3Q2I7Y0;A0A3Q2HQH4	A0A3Q2HKM5;F7CY72;A0A3Q2HVE9;A0A3Q2I7Y0;A0A3Q2HQH4	COPG1	737	tr|A0A3Q2HKM5|A0A3Q2HKM5_HORSE Coatomer subunit gamma OS=Equus caballus OX=9796 GN=COPG1 PE=3 SV=1;tr|F7CY72|F7CY72_HORSE Coatomer subunit gamma OS=Equus caballus OX=9796 GN=COPG1 PE=3 SV=2;tr|A0A3Q2HVE9|A0A3Q2HVE9_HORSE Coatomer subunit gamma OS=Equus cab
24.2042	24.1501	24.3339	24.3304	24.3995	24.2598	24.032	24.1067	24.0935	25.0092	24.6125	25.0298	23.9897	23.855	23.9625	2	2	2	11.5	11.5	11.5	22.526	0.00029189	1.8523	472950000	11	5	A0A3Q2HKR5	A0A3Q2HKR5	COMMD7	739	tr|A0A3Q2HKR5|A0A3Q2HKR5_HORSE COMM domain containing 7 OS=Equus caballus OX=9796 GN=COMMD7 PE=4 SV=1
24.7315	24.6795	24.6779	24.458	22.1208	24.2507	23.8687	24.1524	24.0754	24.1407	24.1522	23.9159	24.4321	24.7882	24.4745	8	8	8	18.7	18.7	18.7	63.613	0	11.703	781430000	26	39	F6XXU8;A0A3Q2HKU8	F6XXU8;A0A3Q2HKU8	SGPL1	740	tr|F6XXU8|F6XXU8_HORSE Sphingosine-1-phosphate lyase 1 OS=Equus caballus OX=9796 GN=SGPL1 PE=3 SV=2;tr|A0A3Q2HKU8|A0A3Q2HKU8_HORSE Sphingosine-1-phosphate lyase 1 OS=Equus caballus OX=9796 GN=SGPL1 PE=3 SV=1
24.5008	24.5429	24.8716	24.9063	25.3165	25.2179	22.3906	22.4438	22.4976	28.1295	28.2573	28.3071	24.4959	24.5708	23.646	11	11	11	34.6	34.6	34.6	47.24	0	84.984	3678000000	22	43	A0A3Q2HL03;A0A3Q2IB88	A0A3Q2HL03	GALM	741	tr|A0A3Q2HL03|A0A3Q2HL03_HORSE Galactose mutarotase OS=Equus caballus OX=9796 GN=GALM PE=4 SV=1
27.9298	27.8938	27.8134	27.6148	27.63	27.6372	27.5324	27.5919	27.6155	26.2544	26.2683	26.2399	27.8167	27.9172	27.8106	14	13	13	35.6	34.1	34.1	50.026	0	191.73	17129000000	21	231	F7ALC9;A0A3Q2HL41;A0A5F5PP70	F7ALC9;A0A3Q2HL41;A0A5F5PP70	ANXA7	742	tr|F7ALC9|F7ALC9_HORSE Annexin OS=Equus caballus OX=9796 GN=ANXA7 PE=3 SV=1;tr|A0A3Q2HL41|A0A3Q2HL41_HORSE Annexin OS=Equus caballus OX=9796 GN=ANXA7 PE=3 SV=1;tr|A0A5F5PP70|A0A5F5PP70_HORSE Annexin OS=Equus caballus OX=9796 GN=ANXA7 PE=3 SV=1
22.3335	23.0996	21.7642	22.8437	22.4753	22.1058	22.4039	22.1881	21.6124	27.9922	27.9637	27.9829	22.6957	22.6504	22.4779	10	10	10	29	29	29	46.885	0	61.314	3492500000	14	42	A0A3Q2HL47;A0A3Q2H3E0	A0A3Q2HL47;A0A3Q2H3E0	LIPA	743	tr|A0A3Q2HL47|A0A3Q2HL47_HORSE Lipase OS=Equus caballus OX=9796 GN=LIPA PE=3 SV=1;tr|A0A3Q2H3E0|A0A3Q2H3E0_HORSE Lipase OS=Equus caballus OX=9796 GN=LIPA PE=3 SV=1
25.1952	25.4148	25.1926	25.5742	25.9222	25.6731	25.3322	25.5411	25.6717	26.7086	26.6231	26.5828	25.7363	25.698	25.7106	6	6	6	44	44	44	20.495	0	47.685	4596900000	10	60	F6RYX0;A0A3Q2HL64	F6RYX0;A0A3Q2HL64	VPS29	744	tr|F6RYX0|F6RYX0_HORSE Vacuolar protein sorting-associated protein 29 OS=Equus caballus OX=9796 GN=VPS29 PE=3 SV=3;tr|A0A3Q2HL64|A0A3Q2HL64_HORSE Vacuolar protein sorting-associated protein 29 OS=Equus caballus OX=9796 GN=VPS29 PE=3 SV=2
24.8142	24.5185	24.4547	24.4847	24.4209	24.2985	24.3187	21.5848	22.9101	24.7616	24.7848	24.6242	24.2528	24.2378	22.7401	5	5	5	18.2	18.2	18.2	49.725	0	15.423	583000000	24	18	F7C837;A0A3Q2HLM8;A0A3Q2HW98;A0A3Q2HL85;A0A3Q2HZU2	F7C837;A0A3Q2HLM8;A0A3Q2HW98;A0A3Q2HL85;A0A3Q2HZU2	SNX8	745	tr|F7C837|F7C837_HORSE Sorting nexin 8 OS=Equus caballus OX=9796 GN=SNX8 PE=3 SV=2;tr|A0A3Q2HLM8|A0A3Q2HLM8_HORSE Sorting nexin 8 OS=Equus caballus OX=9796 GN=SNX8 PE=3 SV=2;tr|A0A3Q2HW98|A0A3Q2HW98_HORSE Sorting nexin 8 OS=Equus caballus OX=9796 GN=SNX8 P
23.8436	23.803	23.8852	24.0998	23.9172	23.6723	23.9635	23.8694	23.7403	23.8053	24.2461	24.2421	24.1313	23.884	23.732	10	10	10	8.9	8.9	8.9	152.98	0	16.889	1020500000	48	55	A0A3Q2HL89;A0A3Q2LCB0	A0A3Q2HL89	NUP214	746	tr|A0A3Q2HL89|A0A3Q2HL89_HORSE Nucleoporin 214 OS=Equus caballus OX=9796 GN=NUP214 PE=4 SV=2
24.5853	24.4587	23.6682	24.5074	24.1472	24.4532	23.7623	23.3784	23.1616	23.1054	23.2966	23.1299	23.9151	23.8231	23.8483	3	3	3	9	9	9	50.438	0	3.2172	381080000	19	18	F6R383;A0A3Q2I9V7;A0A3Q2HLA0;A0A3Q2L3B0	F6R383;A0A3Q2I9V7;A0A3Q2HLA0;A0A3Q2L3B0	GALK2	748	tr|F6R383|F6R383_HORSE Galactokinase 2 OS=Equus caballus OX=9796 GN=GALK2 PE=3 SV=2;tr|A0A3Q2I9V7|A0A3Q2I9V7_HORSE Galactokinase 2 OS=Equus caballus OX=9796 GN=GALK2 PE=3 SV=1;tr|A0A3Q2HLA0|A0A3Q2HLA0_HORSE Galactokinase 2 OS=Equus caballus OX=9796 GN=GALK
24.0306	23.595	24.3574	23.639	23.8689	23.8137	22.0819	22.8159	22.4995	26.6934	26.758	26.6976	22.4818	24.6481	22.5504	5	5	5	17.6	17.6	17.6	43.83	0	19.299	855880000	16	16	A0A3Q2I184;A0A3Q2HLB3;F7BXZ9;F7CAW0	A0A3Q2I184;A0A3Q2HLB3;F7BXZ9;F7CAW0	FAM50A	749	tr|A0A3Q2I184|A0A3Q2I184_HORSE Family with sequence similarity 50 member A OS=Equus caballus OX=9796 GN=FAM50A PE=4 SV=1;tr|A0A3Q2HLB3|A0A3Q2HLB3_HORSE Family with sequence similarity 50 member A OS=Equus caballus OX=9796 GN=FAM50A PE=4 SV=2;tr|F7BXZ9|F7BX
24.1943	23.5845	23.6854	23.7044	23.7371	23.8418	23.4748	23.6628	23.7908	25.8031	25.867	25.7615	24.7726	24.5075	23.922	10	10	10	27.8	27.8	27.8	59.688	0	23.405	1353600000	27	33	A0A3Q2HUQ9;A0A3Q2HLB7	A0A3Q2HUQ9;A0A3Q2HLB7	SNX27	750	tr|A0A3Q2HUQ9|A0A3Q2HUQ9_HORSE Sorting nexin 27 OS=Equus caballus OX=9796 GN=SNX27 PE=4 SV=2;tr|A0A3Q2HLB7|A0A3Q2HLB7_HORSE Sorting nexin 27 OS=Equus caballus OX=9796 GN=SNX27 PE=4 SV=1
24.8188	24.3534	24.4116	25.3909	25.3428	25.3591	25.5149	25.6418	25.5951	23.4952	23.2042	23.5104	27.052	26.5871	26.9722	7	7	7	26	26	26	36.607	0	7.5492	1980400000	18	31	F6WY54;A0A3Q2I054;A0A3Q2HLD5;F6PJ99;A0A3Q2LFA4;A0A3Q2KT31	F6WY54;A0A3Q2I054;A0A3Q2HLD5	NEK7	751	tr|F6WY54|F6WY54_HORSE NIMA related kinase 7 OS=Equus caballus OX=9796 GN=NEK7 PE=3 SV=2;tr|A0A3Q2I054|A0A3Q2I054_HORSE NIMA related kinase 7 OS=Equus caballus OX=9796 GN=NEK7 PE=3 SV=1;tr|A0A3Q2HLD5|A0A3Q2HLD5_HORSE NIMA related kinase 7 OS=Equus caballus
22.5693	21.565	21.4116	21.5346	21.6752	22.0348	23.1677	23.057	22.2256	23.0066	22.6775	23.037	24.2081	24.4517	24.2451	8	8	8	7.1	7.1	7.1	161.21	0	12.226	209490000	79	13	F7BND2;A0A3Q2I728;A0A3Q2HLI5;A0A5F5PK11	F7BND2;A0A3Q2I728;A0A3Q2HLI5;A0A5F5PK11	CEMIP	752	tr|F7BND2|F7BND2_HORSE Hyaluronoglucosaminidase OS=Equus caballus OX=9796 GN=CEMIP PE=3 SV=2;tr|A0A3Q2I728|A0A3Q2I728_HORSE Hyaluronoglucosaminidase OS=Equus caballus OX=9796 GN=CEMIP PE=3 SV=1;tr|A0A3Q2HLI5|A0A3Q2HLI5_HORSE Hyaluronoglucosaminidase OS=Equ
24.1483	24.2113	24.1633	24.2492	25.1851	25.2223	24.8785	24.7036	24.8733	26.9029	26.8823	27.217	24.5019	24.9634	24.8965	10	10	10	28.3	28.3	28.3	53.638	0	82.408	2772600000	23	41	A0A3Q2HLJ7;F6YKI8;A0A3Q2IGC7;A0A3Q2HMJ9;A0A3Q2I594;A0A3Q2HRQ7;A0A3Q2HFQ5;A0A3Q2L3V8;A0A3Q2I873;A0A3Q2HS87	A0A3Q2HLJ7;F6YKI8;A0A3Q2IGC7;A0A3Q2HMJ9;A0A3Q2I594;A0A3Q2HRQ7;A0A3Q2HFQ5;A0A3Q2L3V8;A0A3Q2I873;A0A3Q2HS87	ATP6V1H	753	tr|A0A3Q2HLJ7|A0A3Q2HLJ7_HORSE V-type proton ATPase subunit H OS=Equus caballus OX=9796 GN=ATP6V1H PE=3 SV=1;tr|F6YKI8|F6YKI8_HORSE V-type proton ATPase subunit H OS=Equus caballus OX=9796 GN=ATP6V1H PE=3 SV=1;tr|A0A3Q2IGC7|A0A3Q2IGC7_HORSE V-type proton A
26.9406	26.8093	27.0871	25.8545	25.8886	25.919	24.2369	24.4638	24.3123	23.2379	23.4576	22.8517	23.9958	24.1268	23.9723	8	8	8	16.2	16.2	16.2	111.24	0	59.665	1751900000	39	24	A0A5F5PYQ8;F6W1A4;A0A3Q2HPF0;F6W8D8;A0A3Q2HLK4	A0A5F5PYQ8;F6W1A4;A0A3Q2HPF0;F6W8D8;A0A3Q2HLK4	ITGA3	754	tr|A0A5F5PYQ8|A0A5F5PYQ8_HORSE Integrin subunit alpha 3 OS=Equus caballus OX=9796 GN=ITGA3 PE=3 SV=1;tr|F6W1A4|F6W1A4_HORSE Integrin subunit alpha 3 OS=Equus caballus OX=9796 GN=ITGA3 PE=3 SV=2;tr|A0A3Q2HPF0|A0A3Q2HPF0_HORSE Integrin subunit alpha 3 OS=Equ
25.1984	25.5049	25.2019	24.8062	25.0431	24.5728	25.629	25.7292	25.5828	26.2704	25.2145	26.3363	25.0736	25.1108	25.1489	21	7	7	47.9	23.3	23.3	61.53	0	23.397	1585300000	23	38	A0A3Q2HLL3;A0A5F5PJK9;A0A3Q2HBP7	A0A3Q2HLL3;A0A5F5PJK9	DDX39A	756	tr|A0A3Q2HLL3|A0A3Q2HLL3_HORSE RNA helicase OS=Equus caballus OX=9796 GN=DDX39A PE=4 SV=2;tr|A0A5F5PJK9|A0A5F5PJK9_HORSE RNA helicase OS=Equus caballus OX=9796 GN=DDX39A PE=4 SV=1
21.7186	23.2071	23.1347	23.3564	21.8974	23.1471	22.1826	22.395	22.4366	24.0264	24.1608	23.3095	21.9463	22.9269	22.3538	4	4	4	10	10	10	55.921	0	4.641	273550000	29	9	F6PIW9;A0A3Q2HMK4;A0A3Q2HLN8;A0A5F5PK65;A0A3Q2HJR5;F6S7Q1	F6PIW9;A0A3Q2HMK4;A0A3Q2HLN8;A0A5F5PK65	KATNA1	758	tr|F6PIW9|F6PIW9_HORSE Katanin p60 ATPase-containing subunit A1 OS=Equus caballus OX=9796 GN=KATNA1 PE=3 SV=1;tr|A0A3Q2HMK4|A0A3Q2HMK4_HORSE Katanin p60 ATPase-containing subunit A1 OS=Equus caballus OX=9796 GN=KATNA1 PE=3 SV=1;tr|A0A3Q2HLN8|A0A3Q2HLN8_HOR
21.8529	22.3511	22.522	22.7627	23.607	22.2199	22.4023	22.6306	21.8869	23.4848	23.2765	23.4942	21.057	21.6509	21.0603	5	5	5	3.5	3.5	3.5	211.35	0	2.7151	154540000	95	5	F7B7H8;A0A3Q2HLW1	F7B7H8;A0A3Q2HLW1	PSME4	761	tr|F7B7H8|F7B7H8_HORSE Proteasome activator subunit 4 OS=Equus caballus OX=9796 GN=PSME4 PE=3 SV=2;tr|A0A3Q2HLW1|A0A3Q2HLW1_HORSE Proteasome activator subunit 4 OS=Equus caballus OX=9796 GN=PSME4 PE=3 SV=1
28.6965	28.6318	28.664	28.8487	28.9197	28.8404	28.6392	28.6228	28.6029	28.8983	28.9964	28.9408	28.4261	28.4505	28.4584	10	10	10	29.8	29.8	29.8	38.562	0	111.17	19706000000	10	185	A0A5F5PN24;A0A3Q2HLY5;F6W9B1	A0A5F5PN24;A0A3Q2HLY5;F6W9B1	ST13	762	tr|A0A5F5PN24|A0A5F5PN24_HORSE ST13 Hsp70 interacting protein OS=Equus caballus OX=9796 GN=ST13 PE=3 SV=1;tr|A0A3Q2HLY5|A0A3Q2HLY5_HORSE Hsc70-interacting protein-like protein OS=Equus caballus OX=9796 GN=ST13 PE=2 SV=1;tr|F6W9B1|F6W9B1_HORSE ST13 Hsp70 in
22.9516	22.3344	22.6447	22.7008	21.624	22.7779	21.7699	22.2596	22.2546	24.9118	24.8187	24.8587	22.4923	22.5828	22.1107	2	2	2	8.3	8.3	8.3	28.792	0	2.5806	281910000	11	6	A0A3Q2HM22	A0A3Q2HM22	ADO	763	tr|A0A3Q2HM22|A0A3Q2HM22_HORSE 2-aminoethanethiol dioxygenase OS=Equus caballus OX=9796 GN=ADO PE=4 SV=1
24.0206	23.3305	23.7832	23.5093	21.4666	21.9257	24.8017	24.3883	24.3761	21.2254	23.5207	22.167	24.3767	24.5592	24.295	7	7	7	18.8	18.8	18.8	58.366	0	6.9861	540160000	20	25	A0A3Q2KVZ2;A0A3Q2I2M8;A0A3Q2HMA3	A0A3Q2KVZ2;A0A3Q2I2M8;A0A3Q2HMA3	DAB2	764	tr|A0A3Q2KVZ2|A0A3Q2KVZ2_HORSE DAB adaptor protein 2 OS=Equus caballus OX=9796 GN=DAB2 PE=4 SV=2;tr|A0A3Q2I2M8|A0A3Q2I2M8_HORSE DAB adaptor protein 2 OS=Equus caballus OX=9796 GN=DAB2 PE=4 SV=2;tr|A0A3Q2HMA3|A0A3Q2HMA3_HORSE DAB adaptor protein 2 OS=Equus
27.3501	27.3129	27.3202	27.0858	27.024	27.1473	27.0254	26.9422	26.9889	27.7672	27.711	27.7616	27.2745	27.2516	27.0937	18	18	18	61.8	61.8	61.8	47.721	0	229.77	10632000000	18	173	A0A3Q2HMD7;F6QA35;A0A3Q2HD59	A0A3Q2HMD7;F6QA35;A0A3Q2HD59	UQCRC2	765	tr|A0A3Q2HMD7|A0A3Q2HMD7_HORSE Ubiquinol-cytochrome c reductase core protein 2 OS=Equus caballus OX=9796 GN=UQCRC2 PE=3 SV=1;tr|F6QA35|F6QA35_HORSE Mitochondrial cytochrome b-c1 complex subunit 2-like protein OS=Equus caballus OX=9796 GN=UQCRC2 PE=2 SV=1;t
22.9952	23.2003	22.9632	22.6639	22.3386	22.4523	22.3008	22.7735	22.5213	24.4775	24.3863	24.5378	22.7529	22.7189	22.4754	7	7	7	21.2	21.2	21.2	50.038	0	12.563	534610000	28	24	A0A5F5Q213;F7A445;A0A3Q2IBB6;A0A3Q2HMD9	A0A5F5Q213;F7A445;A0A3Q2IBB6;A0A3Q2HMD9	DNAJC7	766	tr|A0A5F5Q213|A0A5F5Q213_HORSE DnaJ heat shock protein family (Hsp40) member C7 OS=Equus caballus OX=9796 GN=DNAJC7 PE=4 SV=1;tr|F7A445|F7A445_HORSE DnaJ heat shock protein family (Hsp40) member C7 OS=Equus caballus OX=9796 GN=DNAJC7 PE=4 SV=2;tr|A0A3Q2IBB
24.1747	22.7133	24.1031	26.0999	26.2015	25.9371	25.5882	25.536	25.4454	23.7903	23.2447	22.2703	21.8916	22.1904	22.526	4	4	4	21.4	21.4	21.4	29.087	0	7.0882	871700000	13	17	A0A3Q2HMG5;F6YS25;A0A5F5Q0D7	A0A3Q2HMG5;F6YS25;A0A5F5Q0D7	CA2	768	tr|A0A3Q2HMG5|A0A3Q2HMG5_HORSE Carbonic anhydrase OS=Equus caballus OX=9796 GN=CA2 PE=3 SV=1;tr|F6YS25|F6YS25_HORSE Carbonic anhydrase OS=Equus caballus OX=9796 GN=CA2 PE=3 SV=2;tr|A0A5F5Q0D7|A0A5F5Q0D7_HORSE Carbonic anhydrase OS=Equus caballus OX=9796 GN
23.6479	23.7281	23.543	24.0225	24.1451	24.006	23.7759	23.8648	23.8144	24.6579	24.9893	24.8561	23.631	23.8376	23.8451	8	8	8	15.1	15.1	15.1	73.036	0	18.175	799900000	37	19	F6VF38;A0A3Q2HMH4;A0A5F5PMK8;A0A3Q2IBN0;A0A3Q2HUM6;A0A3Q2HK02	F6VF38;A0A3Q2HMH4;A0A5F5PMK8;A0A3Q2IBN0;A0A3Q2HUM6;A0A3Q2HK02	CCDC93	769	tr|F6VF38|F6VF38_HORSE Coiled-coil domain-containing protein 93 OS=Equus caballus OX=9796 GN=CCDC93 PE=3 SV=2;tr|A0A3Q2HMH4|A0A3Q2HMH4_HORSE Coiled-coil domain-containing protein 93 OS=Equus caballus OX=9796 GN=CCDC93 PE=3 SV=2;tr|A0A5F5PMK8|A0A5F5PMK8_HOR
24.8538	24.5861	25.0349	24.5231	24.4648	24.1872	24.7677	24.5343	24.5929	26.3159	26.1794	26.0092	24.5019	21.9033	24.7449	9	9	9	26	26	26	48.525	0	21.485	1131200000	26	30	A0A3Q2LI53;A0A5F5PYI5;F6Y397;A0A3Q2HMJ4	A0A3Q2LI53;A0A5F5PYI5;F6Y397;A0A3Q2HMJ4	SNX4	770	tr|A0A3Q2LI53|A0A3Q2LI53_HORSE Sorting nexin 4 OS=Equus caballus OX=9796 GN=SNX4 PE=3 SV=1;tr|A0A5F5PYI5|A0A5F5PYI5_HORSE Sorting nexin 4 OS=Equus caballus OX=9796 GN=SNX4 PE=3 SV=1;tr|F6Y397|F6Y397_HORSE Sorting nexin 4 OS=Equus caballus OX=9796 GN=SNX4 P
24.124	24.2976	24.3393	24.3754	24.627	24.6567	24.4252	24.2581	24.2241	24.5759	24.3751	24.5243	24.5088	24.7795	24.448	7	7	7	13	13	13	86.027	0	7.6948	892780000	49	20	A0A3Q2HQI8;A0A5F5PI05;A0A3Q2HW85;A0A3Q2HML0;F7DI75;A0A3Q2HIH0;A0A3Q2HBS3;F7A7K1;A0A3Q2GSS2;A0A5F5PW88	A0A3Q2HQI8;A0A5F5PI05;A0A3Q2HW85;A0A3Q2HML0;F7DI75;A0A3Q2HIH0;A0A3Q2HBS3;F7A7K1;A0A3Q2GSS2;A0A5F5PW88	EPS15L1	771	tr|A0A3Q2HQI8|A0A3Q2HQI8_HORSE Epidermal growth factor receptor pathway substrate 15 like 1 OS=Equus caballus OX=9796 GN=EPS15L1 PE=4 SV=2;tr|A0A5F5PI05|A0A5F5PI05_HORSE Epidermal growth factor receptor pathway substrate 15 like 1 OS=Equus caballus OX=9796
25.9896	26.5648	26.421	27.5207	27.2836	27.217	27.1627	27.1353	27.1032	23.2298	25.0288	25.0959	25.6724	26.3518	25.5853	13	13	13	15.6	15.6	15.6	130.96	0	66.882	5108000000	54	78	A0A3Q2HMM5;F6SHD8	A0A3Q2HMM5;F6SHD8	ITGA1	772	tr|A0A3Q2HMM5|A0A3Q2HMM5_HORSE Integrin subunit alpha 1 OS=Equus caballus OX=9796 GN=ITGA1 PE=3 SV=1;tr|F6SHD8|F6SHD8_HORSE Integrin subunit alpha 1 OS=Equus caballus OX=9796 GN=ITGA1 PE=3 SV=2
25.9459	25.836	25.9142	25.5426	25.5754	25.6598	25.6962	25.8585	25.8897	25.4307	25.455	25.5467	25.8237	25.8364	26.1049	10	10	10	45.3	45.3	45.3	40.059	0	37.853	2766300000	20	80	A0A3Q2L0Z5;A0A3Q2HMN6;A0A3Q2KQB9;A0A3Q2I6M7;A0A3Q2HL26	A0A3Q2L0Z5;A0A3Q2HMN6;A0A3Q2KQB9;A0A3Q2I6M7;A0A3Q2HL26	EIF3H	773	tr|A0A3Q2L0Z5|A0A3Q2L0Z5_HORSE Eukaryotic translation initiation factor 3 subunit H OS=Equus caballus OX=9796 GN=EIF3H PE=3 SV=1;tr|A0A3Q2HMN6|A0A3Q2HMN6_HORSE Eukaryotic translation initiation factor 3 subunit H OS=Equus caballus OX=9796 GN=EIF3H PE=3 SV=
26.3817	26.4511	26.1585	26.3678	26.3554	26.4843	26.2184	26.4073	26.6451	26.7623	26.5706	26.6648	26.1983	26.0139	26.0917	8	8	8	60.2	60.2	60.2	13.17	0	20.295	4002900000	10	53	A0A3Q2HMR3;A0A3Q2LNL7	A0A3Q2HMR3;A0A3Q2LNL7		774	tr|A0A3Q2HMR3|A0A3Q2HMR3_HORSE Ubiquitin-like domain-containing protein OS=Equus caballus OX=9796 PE=4 SV=1;tr|A0A3Q2LNL7|A0A3Q2LNL7_HORSE Ubiquitin-like domain-containing protein OS=Equus caballus OX=9796 PE=4 SV=1
27.9616	27.9939	28.0058	28.1837	28.1397	28.2026	27.9374	28.005	28.0405	26.8992	26.8675	26.8257	27.8492	27.8899	27.9669	16	16	16	55.8	55.8	55.8	44.76	0	309.5	29656000000	13	452	A0A3Q2HMR5;F6WM79;A0A3Q2HRJ0	A0A3Q2HMR5;F6WM79;A0A3Q2HRJ0	ACTR2	775	tr|A0A3Q2HMR5|A0A3Q2HMR5_HORSE Actin related protein 2 OS=Equus caballus OX=9796 GN=ACTR2 PE=3 SV=1;tr|F6WM79|F6WM79_HORSE Actin related protein 2 OS=Equus caballus OX=9796 GN=ACTR2 PE=3 SV=2;tr|A0A3Q2HRJ0|A0A3Q2HRJ0_HORSE Actin related protein 2 OS=Equus
25.5355	25.5682	25.6001	24.5802	24.9778	24.5308	25.0921	25.0732	24.974	26.1195	26.03	26.0685	25.3918	25.3278	24.8001	10	10	10	42.4	42.4	42.4	40.375	0	52.936	2511200000	23	68	A0A3Q2HMT3;F6Q938;A0A3Q2L703	A0A3Q2HMT3;F6Q938;A0A3Q2L703	NDUFA10	776	tr|A0A3Q2HMT3|A0A3Q2HMT3_HORSE NADH dehydrogenase [ubiquinone] 1 alpha subcomplex subunit 10, mitochondrial OS=Equus caballus OX=9796 GN=NDUFA10 PE=3 SV=1;tr|F6Q938|F6Q938_HORSE NADH dehydrogenase [ubiquinone] 1 alpha subcomplex subunit 10, mitochondrial O
25.7909	26.0203	26.0301	26.4891	26.2596	26.3369	25.8669	25.7453	25.805	22.767	22.2377	21.8805	24.148	24.2982	24.2708	27	27	26	43.6	43.6	42.6	112.47	0	113.25	5137100000	60	88	F6UIN2;A0A3Q2HMV4;A0A3Q2I4J6;A0A3Q2GY43	F6UIN2;A0A3Q2HMV4;A0A3Q2I4J6;A0A3Q2GY43	HIP1	777	tr|F6UIN2|F6UIN2_HORSE Huntingtin interacting protein 1 OS=Equus caballus OX=9796 GN=HIP1 PE=3 SV=3;tr|A0A3Q2HMV4|A0A3Q2HMV4_HORSE Huntingtin interacting protein 1 OS=Equus caballus OX=9796 GN=HIP1 PE=3 SV=1;tr|A0A3Q2I4J6|A0A3Q2I4J6_HORSE Huntingtin intera
24.0516	23.9429	23.3707	22.9332	23.4859	21.8207	22.7876	23.2099	24.0664	25.422	25.5067	25.8473	23.784	23.7318	23.955	18	18	18	13.7	13.7	13.7	228.71	0	72.738	1215000000	101	64	A0A3Q2HN63;A0A3Q2KNY0;F6RE97;A0A3Q2LC93	A0A3Q2HN63;A0A3Q2KNY0;F6RE97;A0A3Q2LC93	NUP205	780	tr|A0A3Q2HN63|A0A3Q2HN63_HORSE Nucleoporin 205 OS=Equus caballus OX=9796 GN=NUP205 PE=3 SV=1;tr|A0A3Q2KNY0|A0A3Q2KNY0_HORSE Nucleoporin 205 OS=Equus caballus OX=9796 GN=NUP205 PE=3 SV=1;tr|F6RE97|F6RE97_HORSE Nucleoporin 205 OS=Equus caballus OX=9796 GN=NU
26.0761	26.191	25.8389	25.1844	25.5172	25.658	26.0847	26.2937	26.0519	25.9548	26.0769	25.9371	26.3485	26.0256	26.4389	4	4	4	61.6	61.6	61.6	10.111	0	36.751	2549200000	5	55	A0A3Q2HN80	A0A3Q2HN80		781	tr|A0A3Q2HN80|A0A3Q2HN80_HORSE BolA-like protein 2 OS=Equus caballus OX=9796 PE=3 SV=1
27.4629	27.506	27.5089	27.3952	27.4809	27.4993	27.564	27.5861	27.5787	27.4301	27.4217	27.4524	27.6035	27.6209	27.6565	37	37	37	56.4	56.4	56.4	102.18	0	228.81	25280000000	49	364	F6U783;A0A3Q2HN97	F6U783;A0A3Q2HN97	COPB2	782	tr|F6U783|F6U783_HORSE Coatomer subunit beta OS=Equus caballus OX=9796 GN=COPB2 PE=3 SV=2;tr|A0A3Q2HN97|A0A3Q2HN97_HORSE Coatomer subunit beta OS=Equus caballus OX=9796 GN=COPB2 PE=3 SV=1
23.9138	23.8827	23.8554	24.0016	23.7921	24.05	23.9478	24.0031	24.2334	25.4518	24.6299	25.2759	24.1814	23.995	24.2623	4	4	3	48.8	48.8	39.7	13.389	0	5.2013	538940000	9	10	F6WVJ2;A0A3Q2HNG1;A0A5F5PXJ4	F6WVJ2;A0A3Q2HNG1;A0A5F5PXJ4	ENSA	784	tr|F6WVJ2|F6WVJ2_HORSE Endosulfine alpha OS=Equus caballus OX=9796 GN=ENSA PE=3 SV=2;tr|A0A3Q2HNG1|A0A3Q2HNG1_HORSE Endosulfine alpha OS=Equus caballus OX=9796 GN=ENSA PE=3 SV=2;tr|A0A5F5PXJ4|A0A5F5PXJ4_HORSE Endosulfine alpha OS=Equus caballus OX=9796 GN=
24.3138	24.2588	24.1234	24.9441	24.4262	24.5774	22.9487	22.6858	22.5184	27.8641	27.9454	27.914	23.9746	24.1095	23.2567	22	22	22	56.8	56.8	56.8	48.002	0	127.38	7213700000	25	149	A0A3Q2HNH7;Q2QLB2;A0A3Q2IDJ3;F6XY88	A0A3Q2HNH7;Q2QLB2;A0A3Q2IDJ3;F6XY88	TES	786	tr|A0A3Q2HNH7|A0A3Q2HNH7_HORSE Testin OS=Equus caballus OX=9796 GN=TES PE=3 SV=1;sp|Q2QLB2|TES_HORSE Testin OS=Equus caballus OX=9796 GN=TES PE=3 SV=1;tr|A0A3Q2IDJ3|A0A3Q2IDJ3_HORSE Testin OS=Equus caballus OX=9796 GN=TES PE=3 SV=1;tr|F6XY88|F6XY88_HORSE T
28.109	28.047	28.2127	28.2507	27.9963	28.1848	28.0594	28.065	28.1657	26.7095	26.7571	26.7831	28.7334	28.7221	28.791	40	40	40	60.5	60.5	60.5	109.09	0	323.31	46066000000	47	627	F7C4H8;A0A3Q2HNI5;A0A3Q2H563	F7C4H8;A0A3Q2HNI5;A0A3Q2H563	GANAB	787	tr|F7C4H8|F7C4H8_HORSE Glucosidase II alpha subunit OS=Equus caballus OX=9796 GN=GANAB PE=3 SV=3;tr|A0A3Q2HNI5|A0A3Q2HNI5_HORSE Glucosidase II alpha subunit OS=Equus caballus OX=9796 GN=GANAB PE=3 SV=2;tr|A0A3Q2H563|A0A3Q2H563_HORSE Glucosidase II alpha su
22.3137	21.8812	22.228	23.4863	22.458	21.9031	22.6635	21.9311	23.0105	24.1379	24.0768	24.2712	23.4905	21.2406	21.9073	4	4	4	8.6	8.6	8.6	71.368	0	6.7164	490270000	35	8	A0A5F5PHT2;A0A3Q2HNI7;F7CL23;A0A3Q2ICD8;A0A5F5PMP7	A0A5F5PHT2;A0A3Q2HNI7;F7CL23;A0A3Q2ICD8	SHTN1	788	tr|A0A5F5PHT2|A0A5F5PHT2_HORSE Shootin-1 OS=Equus caballus OX=9796 GN=SHTN1 PE=3 SV=1;tr|A0A3Q2HNI7|A0A3Q2HNI7_HORSE Shootin-1 OS=Equus caballus OX=9796 GN=SHTN1 PE=3 SV=1;tr|F7CL23|F7CL23_HORSE Shootin-1 OS=Equus caballus OX=9796 GN=SHTN1 PE=3 SV=3;tr|A0A
26.4897	26.5464	26.5595	26.1119	26.2252	26.1926	26.492	26.3549	26.3983	27.3455	27.334	27.3115	26.4327	26.4679	26.5659	15	15	15	55.1	55.1	55.1	43.093	0	87.105	11018000000	19	219	F6R7X1;A0A3Q2HNK3	F6R7X1;A0A3Q2HNK3	ILF2	789	tr|F6R7X1|F6R7X1_HORSE Interleukin enhancer binding factor 2 OS=Equus caballus OX=9796 GN=ILF2 PE=4 SV=2;tr|A0A3Q2HNK3|A0A3Q2HNK3_HORSE Interleukin enhancer binding factor 2 OS=Equus caballus OX=9796 GN=ILF2 PE=4 SV=1
22.9087	23.3817	21.9362	25.1993	25.2924	25.3726	22.2843	23.8483	22.0845	23.4946	22.2981	23.0799	22.0176	22.9109	22.1991	7	5	5	31.6	23.9	23.9	36.308	0	10.614	159670000	17	9	A0A3Q2HNL9;F7E3F2	A0A3Q2HNL9;F7E3F2	MACROH2A2	790	tr|A0A3Q2HNL9|A0A3Q2HNL9_HORSE MacroH2A.2 histone OS=Equus caballus OX=9796 GN=MACROH2A2 PE=4 SV=1;tr|F7E3F2|F7E3F2_HORSE Core histone macro-H2A OS=Equus caballus OX=9796 GN=MACROH2A2 PE=4 SV=2
26.6262	26.576	26.6155	27.0555	26.9639	27.2058	27.267	27.2033	27.3371	26.1869	26.1361	26.1881	27.9576	28.0605	28.0301	16	16	10	46.7	46.7	29.1	56.351	0	169.69	13681000000	26	207	A0A3Q2HNM8;F6XS23;A0A3Q2I0K4;F6X843;A0A3Q2HH77;A0A3Q2HVL1;A0A3Q2HPA6;F6PTM3;A0A3Q2HNC4;A0A5F5PFI2;A0A3Q2H2A7;F7CJA9;F7CER2	A0A3Q2HNM8;F6XS23;A0A3Q2I0K4;F6X843;A0A3Q2HH77;A0A3Q2HVL1;A0A3Q2HPA6;F6PTM3;A0A3Q2HNC4	CAMK2D	791	tr|A0A3Q2HNM8|A0A3Q2HNM8_HORSE Calcium/calmodulin-dependent protein kinase OS=Equus caballus OX=9796 GN=CAMK2D PE=3 SV=2;tr|F6XS23|F6XS23_HORSE Calcium/calmodulin-dependent protein kinase OS=Equus caballus OX=9796 GN=CAMK2D PE=3 SV=3;tr|A0A3Q2I0K4|A0A3Q2I0
22.285	21.3488	22.8907	22.6805	23.8411	24.1298	22.9024	21.1276	22.5916	23.9042	23.5982	23.9933	22.4289	22.7687	21.4597	3	3	3	4.8	4.8	4.8	92.713	0	7.5661	204380000	36	7	A0A3Q2HNR3;F6VZ05	A0A3Q2HNR3;F6VZ05	SORT1	792	tr|A0A3Q2HNR3|A0A3Q2HNR3_HORSE Sortilin 1 OS=Equus caballus OX=9796 GN=SORT1 PE=4 SV=1;tr|F6VZ05|F6VZ05_HORSE Sortilin 1 OS=Equus caballus OX=9796 GN=SORT1 PE=4 SV=3
23.0229	21.7727	22.8298	22.295	21.7335	23.4831	24.6568	24.658	24.7257	22.1386	21.9956	22.761	23.0039	23.1989	23.0306	3	3	3	10.4	10.4	10.4	34.819	0	7.4905	285240000	15	14	A0A3Q2HNV2	A0A3Q2HNV2	IGFBP2	793	tr|A0A3Q2HNV2|A0A3Q2HNV2_HORSE Insulin-like growth factor-binding protein 2 OS=Equus caballus OX=9796 GN=IGFBP2 PE=4 SV=1
28.103	28.1679	27.732	27.1592	27.4758	27.4357	27.4588	27.6232	27.4317	28.9474	29.1816	29.0445	27.4436	27.2353	27.2264	11	11	1	51.7	51.7	4.4	32.991	0	184.58	13159000000	15	179	A0A3Q2HP00	A0A3Q2HP00	ATP5F1C	794	tr|A0A3Q2HP00|A0A3Q2HP00_HORSE ATP synthase subunit gamma OS=Equus caballus OX=9796 GN=ATP5F1C PE=3 SV=1
23.1002	23.5529	23.6254	24.3282	24.0799	24.0998	24.21	23.9177	23.8737	22.7434	22.2592	23.2956	24.0965	23.9609	24.1518	3	3	3	8	8	8	39.187	0.00057488	1.5164	403000000	25	14	A0A3Q2HP01;F7CYL2	A0A3Q2HP01;F7CYL2	SYNM	795	tr|A0A3Q2HP01|A0A3Q2HP01_HORSE Synemin OS=Equus caballus OX=9796 GN=SYNM PE=3 SV=2;tr|F7CYL2|F7CYL2_HORSE Synemin OS=Equus caballus OX=9796 GN=SYNM PE=3 SV=2
29.1865	29.1395	29.1867	29.7709	29.5817	29.6387	29.6357	29.598	29.6252	25.8228	26.0129	25.8583	29.6076	29.6099	29.7486	28	22	7	66.9	54.9	15.8	32.812	0	323.31	62066000000	17	482	A0A3Q2HP30	A0A3Q2HP30	TPM4	796	tr|A0A3Q2HP30|A0A3Q2HP30_HORSE Tropomyosin alpha-4 chain OS=Equus caballus OX=9796 GN=TPM4 PE=3 SV=2
27.0246	26.9903	26.9844	27.0514	26.9788	27.0488	27.0558	26.961	27.1296	27.1638	27.174	27.1694	27.0252	27.0772	27.1477	15	15	15	51.4	51.4	51.4	44.777	0	192.27	16633000000	21	268	F7BSK7;A0A3Q2HP50	F7BSK7;A0A3Q2HP50	DCTN2	797	tr|F7BSK7|F7BSK7_HORSE Dynactin subunit 2 OS=Equus caballus OX=9796 GN=DCTN2 PE=3 SV=3;tr|A0A3Q2HP50|A0A3Q2HP50_HORSE Dynactin subunit 2 OS=Equus caballus OX=9796 GN=DCTN2 PE=3 SV=2
23.6854	24.1441	23.8506	21.2013	21.3549	22.0563	21.9818	21.4069	23.6024	27.2453	27.1246	27.2654	23.1907	23.6434	22.553	26	26	26	14.4	14.4	14.4	268.9	0	138.6	3120200000	130	69	A0A3Q2I2Z0;F6VWA8;A0A3Q2HP57;A0A3Q2LB33	A0A3Q2I2Z0;F6VWA8;A0A3Q2HP57;A0A3Q2LB33	IGF2R	798	tr|A0A3Q2I2Z0|A0A3Q2I2Z0_HORSE Insulin like growth factor 2 receptor OS=Equus caballus OX=9796 GN=IGF2R PE=4 SV=1;tr|F6VWA8|F6VWA8_HORSE Insulin like growth factor 2 receptor OS=Equus caballus OX=9796 GN=IGF2R PE=4 SV=2;tr|A0A3Q2HP57|A0A3Q2HP57_HORSE Insul
26.6308	26.5943	26.5496	26.1327	26.2136	26.1981	26.4661	26.4214	26.4952	26.2553	26.305	26.2982	26.5722	26.5915	26.6353	15	15	15	52.4	52.4	52.4	50.22	0	76.182	8912100000	22	150	A0A3Q2HP89;F7DVX3	A0A3Q2HP89;F7DVX3	RUVBL1	800	tr|A0A3Q2HP89|A0A3Q2HP89_HORSE RuvB-like helicase OS=Equus caballus OX=9796 GN=RUVBL1 PE=3 SV=2;tr|F7DVX3|F7DVX3_HORSE RuvB-like helicase OS=Equus caballus OX=9796 GN=RUVBL1 PE=3 SV=2
24.9799	24.6735	25.0957	21.7388	24.7606	24.8293	24.9709	25.0107	24.8742	24.8533	24.5975	22.8331	24.7949	24.8222	24.9415	8	8	8	13.9	13.9	13.9	102.39	0	14.229	1018600000	46	36	A0A3Q2I5R6;F6T5V1;A0A3Q2I1I5;A0A3Q2HPF5	A0A3Q2I5R6;F6T5V1;A0A3Q2I1I5;A0A3Q2HPF5	EML4	801	tr|A0A3Q2I5R6|A0A3Q2I5R6_HORSE EMAP like 4 OS=Equus caballus OX=9796 GN=EML4 PE=3 SV=1;tr|F6T5V1|F6T5V1_HORSE EMAP like 4 OS=Equus caballus OX=9796 GN=EML4 PE=3 SV=2;tr|A0A3Q2I1I5|A0A3Q2I1I5_HORSE EMAP like 4 OS=Equus caballus OX=9796 GN=EML4 PE=3 SV=2;tr|
28.3351	28.5488	28.4728	28.8685	29.2566	29.0104	28.1806	28.1433	28.0446	30.1609	30.1328	30.184	28.8517	28.8841	28.7087	6	6	6	72.8	72.8	72.8	17.025	0	209.1	26128000000	7	192	A0A3Q2HPI8	A0A3Q2HPI8	HSPB6	802	tr|A0A3Q2HPI8|A0A3Q2HPI8_HORSE Heat shock protein family B (small) member 6 OS=Equus caballus OX=9796 GN=HSPB6 PE=3 SV=1
24.3418	24.4663	24.5411	24.559	24.3882	24.4056	24.2269	24.1137	24.3576	23.9427	24.0409	23.8744	24.3739	24.4665	24.5882	10	10	10	35.4	35.4	35.4	52.906	0	40.807	1583800000	23	78	A0A3Q2HPK6;F6VDF8;A0A5F5PZV7	A0A3Q2HPK6;F6VDF8;A0A5F5PZV7	METAP2	803	tr|A0A3Q2HPK6|A0A3Q2HPK6_HORSE Methionine aminopeptidase 2 OS=Equus caballus OX=9796 GN=METAP2 PE=3 SV=1;tr|F6VDF8|F6VDF8_HORSE Methionine aminopeptidase 2 OS=Equus caballus OX=9796 GN=METAP2 PE=3 SV=2;tr|A0A5F5PZV7|A0A5F5PZV7_HORSE Methionine aminopeptida
25.6828	25.7441	25.9556	26.0197	25.8279	25.9545	25.4781	25.5072	25.5035	26.8043	26.8251	26.8577	25.157	25.2305	25.4489	21	21	21	43.1	43.1	43.1	79.426	0	186.85	6268100000	49	142	A0A5F5Q230;A0A3Q2HPL3;F6Z122;A0A3Q2LH34;A0A5F5PND8;A0A3Q2H950;A0A5F5PI77	A0A5F5Q230;A0A3Q2HPL3;F6Z122;A0A3Q2LH34;A0A5F5PND8;A0A3Q2H950;A0A5F5PI77	DNM1L	804	tr|A0A5F5Q230|A0A5F5Q230_HORSE Dynamin-1-like protein OS=Equus caballus OX=9796 GN=DNM1L PE=3 SV=1;tr|A0A3Q2HPL3|A0A3Q2HPL3_HORSE Dynamin-1-like protein OS=Equus caballus OX=9796 GN=DNM1L PE=3 SV=1;tr|F6Z122|F6Z122_HORSE Dynamin-1-like protein OS=Equus cab
21.7995	22.7395	22.3341	21.5755	22.3195	22.0043	21.8977	22.8875	22.8068	24.736	24.57	24.5831	22.3045	22.1679	22.7911	6	6	6	12.7	12.7	12.7	74.745	0	10.319	305180000	29	8	A0A3Q2HPM1;F7DH87;A0A3Q2I691;A0A3Q2KQN9;A0A3Q2H9J1;A0A5F5PNZ7;F6Q7W3;A0A3Q2HRH4	A0A3Q2HPM1;F7DH87;A0A3Q2I691;A0A3Q2KQN9;A0A3Q2H9J1	TAP2	805	tr|A0A3Q2HPM1|A0A3Q2HPM1_HORSE Antigen peptide transporter 2 OS=Equus caballus OX=9796 GN=TAP2 PE=4 SV=1;tr|F7DH87|F7DH87_HORSE Antigen peptide transporter 2 OS=Equus caballus OX=9796 GN=TAP2 PE=3 SV=2;tr|A0A3Q2I691|A0A3Q2I691_HORSE Antigen peptide transpo
25.4625	25.7995	25.5488	25.5224	25.6262	25.5991	25.7716	25.9638	25.656	26.7998	26.9392	26.8818	25.8507	25.8919	25.7592	33	33	33	20.8	20.8	20.8	253.35	0	72.272	3840800000	113	114	F6YA31;A0A3Q2HPS6;A0A3Q2HZS9;A0A3Q2HR77;A0A3Q2H8D4	F6YA31;A0A3Q2HPS6;A0A3Q2HZS9;A0A3Q2HR77;A0A3Q2H8D4	DNAJC13	806	tr|F6YA31|F6YA31_HORSE DnaJ heat shock protein family (Hsp40) member C13 OS=Equus caballus OX=9796 GN=DNAJC13 PE=4 SV=3;tr|A0A3Q2HPS6|A0A3Q2HPS6_HORSE DnaJ heat shock protein family (Hsp40) member C13 OS=Equus caballus OX=9796 GN=DNAJC13 PE=4 SV=1;tr|A0A3Q
23.4082	23.6885	23.3367	21.6897	22.9287	21.4665	22.1575	21.7424	23.4205	22.7885	22.6443	23.3408	22.0555	21.4343	22.3992	2	2	2	4.5	4.5	4.5	54.454	0	5.2039	143080000	27	9	A0A3Q2KSA3;A0A3Q2HPU6;F6QK34;A0A5F5PRU4;A0A3Q2ICB1;A0A3Q2I4D6;A0A3Q2HP31;A0A3Q2I1B6;F6XV35	A0A3Q2KSA3;A0A3Q2HPU6;F6QK34;A0A5F5PRU4;A0A3Q2ICB1;A0A3Q2I4D6;A0A3Q2HP31;A0A3Q2I1B6;F6XV35	RIC8A	808	tr|A0A3Q2KSA3|A0A3Q2KSA3_HORSE RIC8 guanine nucleotide exchange factor A OS=Equus caballus OX=9796 GN=RIC8A PE=3 SV=1;tr|A0A3Q2HPU6|A0A3Q2HPU6_HORSE RIC8 guanine nucleotide exchange factor A OS=Equus caballus OX=9796 GN=RIC8A PE=3 SV=1;tr|F6QK34|F6QK34_HOR
27.37	27.3476	27.4192	27.1793	27.0915	27.2255	27.3348	27.2338	27.2676	26.1146	26.0171	26.0667	27.4438	27.4429	27.5833	43	43	43	55.6	55.6	55.6	120.79	0	186.35	23389000000	60	476	A0A3Q2HPV4;F6QDP0;A0A3Q2H4M1;A0A3Q2KUC2;A0A3Q2HKI8;A0A5F5PFS7	A0A3Q2HPV4;F6QDP0;A0A3Q2H4M1;A0A3Q2KUC2;A0A3Q2HKI8;A0A5F5PFS7	ACLY	809	tr|A0A3Q2HPV4|A0A3Q2HPV4_HORSE ATP-citrate synthase OS=Equus caballus OX=9796 GN=ACLY PE=3 SV=1;tr|F6QDP0|F6QDP0_HORSE ATP-citrate synthase OS=Equus caballus OX=9796 GN=ACLY PE=3 SV=2;tr|A0A3Q2H4M1|A0A3Q2H4M1_HORSE ATP-citrate synthase OS=Equus caballus OX
24.3568	23.9897	23.9965	22.1282	22.1733	22.5007	22.3257	23.729	22.492	25.3125	25.305	25.0318	23.7098	23.9183	23.8169	5	5	5	16.2	16.2	16.2	50.558	0	8.3225	690970000	24	16	A0A3Q2HPV9;F6V2H7;A0A3Q2I1U8;A0A3Q2I7F1	A0A3Q2HPV9;F6V2H7;A0A3Q2I1U8;A0A3Q2I7F1	PDCD4	810	tr|A0A3Q2HPV9|A0A3Q2HPV9_HORSE Programmed cell death protein 4 OS=Equus caballus OX=9796 GN=PDCD4 PE=3 SV=2;tr|F6V2H7|F6V2H7_HORSE Programmed cell death protein 4 OS=Equus caballus OX=9796 GN=PDCD4 PE=3 SV=2;tr|A0A3Q2I1U8|A0A3Q2I1U8_HORSE Programmed cell d
28.2211	28.2932	28.2482	28.2041	28.1822	28.1989	28.2973	28.3345	28.2984	28.6533	28.6515	28.6786	28.0014	28.0602	28.0103	45	45	1	61.9	61.9	2.1	103.72	0	323.31	63159000000	53	795	A0A3Q2HPW2;A0A3Q2H0Z4;A0A3Q2ID16	A0A3Q2HPW2;A0A3Q2H0Z4;A0A3Q2ID16	SND1	811	tr|A0A3Q2HPW2|A0A3Q2HPW2_HORSE Staphylococcal nuclease domain-containing protein OS=Equus caballus OX=9796 GN=SND1 PE=4 SV=1;tr|A0A3Q2H0Z4|A0A3Q2H0Z4_HORSE Staphylococcal nuclease domain-containing protein OS=Equus caballus OX=9796 GN=SND1 PE=4 SV=1;tr|A0A
27.1448	27.1751	27.0652	28.0728	27.9614	28.0831	29.0043	29.0872	29.0742	22.8967	22.9987	23.0981	27.5898	27.6274	27.5023	74	74	74	33.9	33.9	33.9	332.89	0	323.31	24461000000	149	455	F6QD89;A0A3Q2HPX3;A0A5F5Q1P3;A0A5F5PYF8	F6QD89;A0A3Q2HPX3;A0A5F5Q1P3;A0A5F5PYF8	COL12A1	812	tr|F6QD89|F6QD89_HORSE Collagen type XII alpha 1 chain OS=Equus caballus OX=9796 GN=COL12A1 PE=4 SV=2;tr|A0A3Q2HPX3|A0A3Q2HPX3_HORSE Collagen type XII alpha 1 chain OS=Equus caballus OX=9796 GN=COL12A1 PE=4 SV=1;tr|A0A5F5Q1P3|A0A5F5Q1P3_HORSE Collagen type
25.6728	25.6328	25.5554	25.4712	25.6657	25.6223	25.8559	25.3556	26.0187	26.298	26.3151	26.2884	25.9405	26.0851	25.8604	14	12	12	32.8	30.8	30.8	58.828	0	82.715	2802300000	28	69	A0A3Q2KVX0;A0A3Q2HPZ0;F7C9B0	A0A3Q2KVX0;A0A3Q2HPZ0;F7C9B0	SNX2	813	tr|A0A3Q2KVX0|A0A3Q2KVX0_HORSE Sorting nexin-2 OS=Equus caballus OX=9796 GN=SNX2 PE=3 SV=1;tr|A0A3Q2HPZ0|A0A3Q2HPZ0_HORSE Sorting nexin-2 OS=Equus caballus OX=9796 GN=SNX2 PE=3 SV=1;tr|F7C9B0|F7C9B0_HORSE Sorting nexin-2 OS=Equus caballus OX=9796 GN=SNX2 P
22.7763	21.8603	22.5278	21.7751	21.1494	22.958	21.8939	23.2442	21.8765	23.7003	23.7228	23.4942	22.5743	22.335	22.113	6	4	4	12.6	9.6	9.6	70.892	0	9.9177	139980000	30	9	F6VV97;A0A3Q2HPZ2;A0A3Q2I6X4;A0A3Q2LI74;A0A3Q2HSE7;A0A3Q2KPY3;A0A3Q2KLQ5;F6ZUV9;A0A5F5PQQ2;A0A3Q2L8M6;A0A3Q2HFB2;A0A3Q2H6X6	F6VV97;A0A3Q2HPZ2;A0A3Q2I6X4;A0A3Q2LI74;A0A3Q2HSE7;A0A3Q2KPY3	ACSL5	814	tr|F6VV97|F6VV97_HORSE Long-chain-fatty-acid--CoA ligase OS=Equus caballus OX=9796 GN=ACSL5 PE=3 SV=2;tr|A0A3Q2HPZ2|A0A3Q2HPZ2_HORSE Long-chain-fatty-acid--CoA ligase OS=Equus caballus OX=9796 GN=ACSL5 PE=3 SV=1;tr|A0A3Q2I6X4|A0A3Q2I6X4_HORSE Long-chain-fa
22.1676	21.5417	22.1724	21.7915	22.6919	23.1248	23.6763	22.4515	23.5226	24.5961	24.8079	24.8187	22.1999	22.0664	21.9553	4	4	4	10.3	10.3	10.3	64.181	0	48.646	291250000	26	15	A0A3Q2HUT7;A0A3Q2KV31;A0A3Q2IA59;A0A3Q2HV69;A0A3Q2HQ07;A0A5F5PFY3;F7BC72;F7BBV7	A0A3Q2HUT7;A0A3Q2KV31;A0A3Q2IA59;A0A3Q2HV69;A0A3Q2HQ07;A0A5F5PFY3;F7BC72;F7BBV7	FNBP1	815	tr|A0A3Q2HUT7|A0A3Q2HUT7_HORSE Formin binding protein 1 OS=Equus caballus OX=9796 GN=FNBP1 PE=4 SV=1;tr|A0A3Q2KV31|A0A3Q2KV31_HORSE Formin binding protein 1 OS=Equus caballus OX=9796 GN=FNBP1 PE=4 SV=1;tr|A0A3Q2IA59|A0A3Q2IA59_HORSE Formin binding protein
23.6781	23.6938	23.8957	22.1263	23.3558	21.9146	21.4954	21.9996	23.7391	23.5069	23.6605	23.507	22.2545	22.754	22.1132	9	9	9	12	12	12	120.54	0	18.751	354780000	51	17	A0A3Q2HTG5;A0A3Q2HQ12	A0A3Q2HTG5;A0A3Q2HQ12	SUPT5H	816	tr|A0A3Q2HTG5|A0A3Q2HTG5_HORSE Transcription elongation factor SPT5 OS=Equus caballus OX=9796 GN=SUPT5H PE=3 SV=2;tr|A0A3Q2HQ12|A0A3Q2HQ12_HORSE Transcription elongation factor SPT5 OS=Equus caballus OX=9796 GN=SUPT5H PE=3 SV=2
25.6079	25.3896	25.5906	26.4939	26.3108	26.6291	26.0983	26.2982	26.2293	22.7672	22.7899	22.187	25.5498	25.8229	25.3436	24	3	3	52.7	10.7	10.7	34.118	0	35.849	1705400000	17	37	A0A3Q2HQ37	A0A3Q2HQ37	TPM1	819	tr|A0A3Q2HQ37|A0A3Q2HQ37_HORSE Tropomyosin 1 OS=Equus caballus OX=9796 GN=TPM1 PE=3 SV=2
22.1951	21.1192	22.3724	22.1183	21.5862	22.3584	21.6517	21.2405	22.6608	25.5923	25.5964	25.4169	23.0768	22.0753	21.5359	2	2	1	6.8	6.8	3.5	39.474	0	4.8756	360500000	16	8	F6SS28;A0A3Q2HQA0	F6SS28;A0A3Q2HQA0	CYTH1	821	tr|F6SS28|F6SS28_HORSE Cytohesin 1 OS=Equus caballus OX=9796 GN=CYTH1 PE=4 SV=3;tr|A0A3Q2HQA0|A0A3Q2HQA0_HORSE Cytohesin 1 OS=Equus caballus OX=9796 GN=CYTH1 PE=4 SV=1
23.0095	22.6645	22.5	22.3109	23.4308	22.5162	21.6576	23.2317	23.1457	23.7568	23.9904	23.9948	21.4106	22.04	21.9239	7	7	7	19.2	19.2	19.2	61.221	0	4.5926	188410000	29	11	A0A5F5PEJ3;A0A3Q2HQA1;F6PZ77;A0A5F5PFF0	A0A5F5PEJ3;A0A3Q2HQA1;F6PZ77;A0A5F5PFF0	ETFDH	822	tr|A0A5F5PEJ3|A0A5F5PEJ3_HORSE Electron transfer flavoprotein-ubiquinone oxidoreductase OS=Equus caballus OX=9796 GN=ETFDH PE=4 SV=1;tr|A0A3Q2HQA1|A0A3Q2HQA1_HORSE Electron transfer flavoprotein-ubiquinone oxidoreductase OS=Equus caballus OX=9796 GN=ETFDH
23.2836	23.0736	23.0325	23.263	23.1693	23.1235	23.3072	23.3511	22.3606	23.693	24.0474	23.8179	23.9703	23.3727	23.5577	3	3	3	8.5	8.5	8.5	53.868	0	8.0968	384540000	21	28	A0A3Q2HQD8;A0A3Q2ICJ5;A0A3Q2GTJ5;A0A3Q2L7H1	A0A3Q2HQD8;A0A3Q2ICJ5;A0A3Q2GTJ5	WDR18	823	tr|A0A3Q2HQD8|A0A3Q2HQD8_HORSE WD repeat-containing protein 18 OS=Equus caballus OX=9796 GN=WDR18 PE=3 SV=1;tr|A0A3Q2ICJ5|A0A3Q2ICJ5_HORSE WD repeat-containing protein 18 OS=Equus caballus OX=9796 GN=WDR18 PE=3 SV=1;tr|A0A3Q2GTJ5|A0A3Q2GTJ5_HORSE WD repeat
27.0124	27.3734	27.1398	27.2539	27.576	27.3853	27.2268	27.0511	26.9429	27.5479	27.509	27.5423	27.2593	27.2311	27.0825	14	13	13	31.5	29.9	29.9	59.455	0	119.41	10441000000	21	140	A0A3Q2HQE1	A0A3Q2HQE1	RBM12	824	tr|A0A3Q2HQE1|A0A3Q2HQE1_HORSE RNA binding motif protein 12 OS=Equus caballus OX=9796 GN=RBM12 PE=3 SV=2
23.9945	22.763	24.0157	23.8236	22.9952	24.1245	24.2429	22.3034	23.9813	25.0566	24.8155	24.7546	24.3858	24.0281	24.139	7	7	4	19.4	19.4	13.3	57.644	0	12.799	825010000	23	20	A0A3Q2LAL2;F6SEJ7;A0A3Q2HQI2;A0A5F5Q2F5;A0A5F5PXP5;A0A3Q2HAT8;A0A3Q2GV02;F6R4E8;A0A3Q2HFW3	A0A3Q2LAL2;F6SEJ7;A0A3Q2HQI2;A0A5F5Q2F5	PPP3CA	825	tr|A0A3Q2LAL2|A0A3Q2LAL2_HORSE Serine/threonine-protein phosphatase OS=Equus caballus OX=9796 GN=PPP3CA PE=3 SV=1;tr|F6SEJ7|F6SEJ7_HORSE Serine/threonine-protein phosphatase OS=Equus caballus OX=9796 GN=PPP3CA PE=3 SV=2;tr|A0A3Q2HQI2|A0A3Q2HQI2_HORSE Serin
22.7162	22.794	22.8661	22.2874	21.7813	22.5145	24.4371	24.2945	24.3408	23.2508	22.4282	21.8883	24.0111	23.7118	23.976	4	4	4	17.5	17.5	17.5	32.609	0	21.378	307430000	14	29	A0A3Q2HQI4;F6SK35	A0A3Q2HQI4;F6SK35	GJA1	826	tr|A0A3Q2HQI4|A0A3Q2HQI4_HORSE Gap junction alpha-1 protein OS=Equus caballus OX=9796 GN=GJA1 PE=3 SV=1;tr|F6SK35|F6SK35_HORSE Gap junction protein OS=Equus caballus OX=9796 GN=GJA1 PE=3 SV=1
25.6619	25.4656	25.6968	25.6164	25.4765	25.5753	25.5138	25.55	25.6268	24.6786	24.6966	24.7126	25.3403	25.3736	25.3721	12	12	6	38.9	38.9	23.1	45.71	0	55.975	3825200000	21	97	A0A5F5PJU9;A0A3Q2HQI5;A0A5F5PXP7;A0A3Q2HH95;F7E0W2;A0A3Q2I8R0;A0A5F5PWD5	A0A5F5PJU9;A0A3Q2HQI5;A0A5F5PXP7;A0A3Q2HH95;F7E0W2	STK24	827	tr|A0A5F5PJU9|A0A5F5PJU9_HORSE Serine/threonine kinase 24 OS=Equus caballus OX=9796 GN=STK24 PE=4 SV=1;tr|A0A3Q2HQI5|A0A3Q2HQI5_HORSE Serine/threonine kinase 24 OS=Equus caballus OX=9796 GN=STK24 PE=4 SV=1;tr|A0A5F5PXP7|A0A5F5PXP7_HORSE Serine/threonine ki
24.7627	24.746	24.7644	25.6498	25.6328	25.5153	25.8282	25.8895	25.8628	26.3351	26.456	26.4629	25.221	25.2462	25.2747	26	26	26	32.1	32.1	32.1	139.8	0	222.38	6827000000	67	174	A0A3Q2HQR0;A0A3Q2LKU9;F7B2B9;F6WLM2	A0A3Q2HQR0;A0A3Q2LKU9;F7B2B9	MYO1B	828	tr|A0A3Q2HQR0|A0A3Q2HQR0_HORSE Myosin IB OS=Equus caballus OX=9796 GN=MYO1B PE=3 SV=1;tr|A0A3Q2LKU9|A0A3Q2LKU9_HORSE Myosin IB OS=Equus caballus OX=9796 GN=MYO1B PE=3 SV=1;tr|F7B2B9|F7B2B9_HORSE Myosin IB OS=Equus caballus OX=9796 GN=MYO1B PE=3 SV=2
22.5958	22.4016	21.9808	22.3731	23.0383	22.075	21.5406	22.419	21.9011	23.5606	23.4228	22.8657	22.94	22.3115	22.2464	5	5	5	13.6	13.6	13.6	52.745	0	5.2675	170600000	27	7	A0A5F5PX74;A0A5F5PQJ8;A0A5F5PI36;A0A3Q2HQR6;F6VTM5;A0A3Q2HV27	A0A5F5PX74;A0A5F5PQJ8;A0A5F5PI36;A0A3Q2HQR6;F6VTM5;A0A3Q2HV27	FTO	829	tr|A0A5F5PX74|A0A5F5PX74_HORSE Alpha-ketoglutarate-dependent dioxygenase FTO OS=Equus caballus OX=9796 GN=FTO PE=3 SV=1;tr|A0A5F5PQJ8|A0A5F5PQJ8_HORSE Alpha-ketoglutarate-dependent dioxygenase FTO OS=Equus caballus OX=9796 GN=FTO PE=3 SV=1;tr|A0A5F5PI36|A0
22.4366	23.3581	23.5906	22.2622	23.6499	24.1446	22.4245	21.9885	22.7768	24.269	24.16	24.0287	23.6634	20.9978	23.2771	5	5	5	10.9	10.9	10.9	52.768	0	7.1105	329030000	24	13	A0A3Q2I4I6;A0A3Q2HQS0;F7B4F9	A0A3Q2I4I6;A0A3Q2HQS0;F7B4F9	MOSPD2	830	tr|A0A3Q2I4I6|A0A3Q2I4I6_HORSE Motile sperm domain containing 2 OS=Equus caballus OX=9796 GN=MOSPD2 PE=4 SV=2;tr|A0A3Q2HQS0|A0A3Q2HQS0_HORSE Motile sperm domain containing 2 OS=Equus caballus OX=9796 GN=MOSPD2 PE=4 SV=2;tr|F7B4F9|F7B4F9_HORSE Motile sperm
24.9391	25.0221	24.7	22.7883	25.2843	25.4033	25.6871	25.6252	25.7252	23.577	23.2203	22.6592	22.2252	25.3188	24.9405	5	5	5	14.1	14.1	14.1	53.866	0	10.545	859460000	28	28	A0A3Q2HR03;A0A5F5PM17;A0A3Q2H1P6;F7A0N0	A0A3Q2HR03;A0A5F5PM17;A0A3Q2H1P6;F7A0N0	SPATS2L	834	tr|A0A3Q2HR03|A0A3Q2HR03_HORSE Spermatosis associated serine rich 2 like OS=Equus caballus OX=9796 GN=SPATS2L PE=3 SV=1;tr|A0A5F5PM17|A0A5F5PM17_HORSE Spermatosis associated serine rich 2 like OS=Equus caballus OX=9796 GN=SPATS2L PE=3 SV=1;tr|A0A3Q2H1P6|A0
25.1418	25.0017	25.017	24.8668	25.5849	24.9764	24.9374	24.9719	24.9524	24.4495	24.6962	24.6902	25.1437	24.9254	25.0014	9	9	8	48.7	48.7	45.4	31.486	0	17.275	1631600000	18	48	F6QUJ0;A0A3Q2HR15;A0A5F5PL45	F6QUJ0;A0A3Q2HR15;A0A5F5PL45	PITPNB	836	tr|F6QUJ0|F6QUJ0_HORSE Phosphatidylinositol transfer protein beta OS=Equus caballus OX=9796 GN=PITPNB PE=4 SV=3;tr|A0A3Q2HR15|A0A3Q2HR15_HORSE Phosphatidylinositol transfer protein beta OS=Equus caballus OX=9796 GN=PITPNB PE=4 SV=2;tr|A0A5F5PL45|A0A5F5PL45
27.3407	27.3359	27.4737	27.243	27.2387	27.3019	27.3104	27.2719	27.2843	27.4488	27.4236	27.3686	27.3385	27.3764	27.388	23	23	10	46.7	46.7	19.1	83.525	0	192.8	16634000000	38	249	A0A3Q2HR96;A0A3Q2HPH0;A0A3Q2HPN0;A0A3Q2HBW3;A0A3Q2L3G9;A0A3Q2HGS8;A0A3Q2HIG5;F7D0U2	A0A3Q2HR96;A0A3Q2HPH0;A0A3Q2HPN0;A0A3Q2HBW3	TMPO	837	tr|A0A3Q2HR96|A0A3Q2HR96_HORSE Thymopoietin OS=Equus caballus OX=9796 GN=TMPO PE=3 SV=1;tr|A0A3Q2HPH0|A0A3Q2HPH0_HORSE Thymopoietin OS=Equus caballus OX=9796 GN=TMPO PE=3 SV=1;tr|A0A3Q2HPN0|A0A3Q2HPN0_HORSE Thymopoietin OS=Equus caballus OX=9796 GN=TMPO PE
26.0585	26.1497	26.1677	25.7366	25.8079	25.6485	25.4013	25.2104	25.129	26.9275	26.9685	26.8206	25.1124	25.312	25.537	15	15	15	43.9	43.9	43.9	56.066	0	97.868	6040300000	28	120	F7A676;A0A3Q2HRL1	F7A676;A0A3Q2HRL1	LAP3	840	tr|F7A676|F7A676_HORSE Cytosol aminopeptidase OS=Equus caballus OX=9796 GN=LAP3 PE=3 SV=1;tr|A0A3Q2HRL1|A0A3Q2HRL1_HORSE Cytosol aminopeptidase OS=Equus caballus OX=9796 GN=LAP3 PE=3 SV=1
24.2637	24.5695	24.2301	23.8431	24.0376	23.7021	24.3869	24.1132	24.2084	23.4316	23.6261	21.1362	24.196	24.3291	24.3052	7	7	7	18.1	18.1	18.1	54.041	0	12.314	748560000	27	27	A0A3Q2HRR6;F6YCH6;A0A5F5Q2W0	A0A3Q2HRR6;F6YCH6;A0A5F5Q2W0	EXPH5	842	tr|A0A3Q2HRR6|A0A3Q2HRR6_HORSE Exophilin 5 OS=Equus caballus OX=9796 GN=EXPH5 PE=3 SV=1;tr|F6YCH6|F6YCH6_HORSE Exophilin 5 OS=Equus caballus OX=9796 GN=EXPH5 PE=3 SV=2;tr|A0A5F5Q2W0|A0A5F5Q2W0_HORSE Exophilin 5 OS=Equus caballus OX=9796 GN=EXPH5 PE=4 SV=1
24.0418	24.2385	24.204	24.3268	23.0062	24.6258	24.4704	24.4098	24.2919	23.9	22.7693	22.127	22.7809	24.06	23.1815	2	2	2	3.2	3.2	3.2	77.261	0	4.2908	345350000	33	9	A0A3Q2HRX0;F6Q1Q6	A0A3Q2HRX0;F6Q1Q6	NCDN	845	tr|A0A3Q2HRX0|A0A3Q2HRX0_HORSE Neurochondrin OS=Equus caballus OX=9796 GN=NCDN PE=3 SV=1;tr|F6Q1Q6|F6Q1Q6_HORSE Neurochondrin OS=Equus caballus OX=9796 GN=NCDN PE=3 SV=1
25.7068	25.5503	25.7532	25.9826	25.5697	25.9449	25.9044	25.8203	25.8981	28.1592	28.1111	28.1738	25.7585	25.7809	25.8747	30	30	30	69.9	69.9	69.9	68.448	0	323.31	17508000000	34	315	A0A3Q2HRX4;F6YBT5	A0A3Q2HRX4;F6YBT5	ATP6V1A	846	tr|A0A3Q2HRX4|A0A3Q2HRX4_HORSE H(+)-transporting two-sector ATPase OS=Equus caballus OX=9796 GN=ATP6V1A PE=3 SV=1;tr|F6YBT5|F6YBT5_HORSE H(+)-transporting two-sector ATPase OS=Equus caballus OX=9796 GN=ATP6V1A PE=3 SV=2
22.418	22.6028	22.0707	25.3375	26.1401	25.2581	22.0446	22.9159	22.2539	23.0697	23.4617	24.5201	24.5732	22.5513	22.9315	3	3	3	22.7	22.7	22.7	13.85	0	5.5692	472120000	9	6	A0A3Q2HS01	A0A3Q2HS01	SRXN1	847	tr|A0A3Q2HS01|A0A3Q2HS01_HORSE Sulfiredoxin OS=Equus caballus OX=9796 GN=SRXN1 PE=3 SV=1
25.2016	25.1016	24.8651	24.8293	24.8925	24.681	24.6517	24.691	24.7839	24.8697	24.7403	24.61	24.5217	24.675	24.8012	11	11	11	20.8	20.8	20.8	87.236	0	30.483	1576700000	35	34	F6PY66;A0A3Q2HS32;A0A3Q2H8X4;A0A5F5PH98;A0A3Q2HJ54;A0A5F5PTI9	F6PY66;A0A3Q2HS32;A0A3Q2H8X4;A0A5F5PH98;A0A3Q2HJ54	DNAJC10	848	tr|F6PY66|F6PY66_HORSE DnaJ homolog subfamily C member 10 OS=Equus caballus OX=9796 GN=DNAJC10 PE=4 SV=2;tr|A0A3Q2HS32|A0A3Q2HS32_HORSE DnaJ homolog subfamily C member 10 OS=Equus caballus OX=9796 GN=DNAJC10 PE=4 SV=1;tr|A0A3Q2H8X4|A0A3Q2H8X4_HORSE DnaJ ho
27.3179	27.503	27.3606	27.2831	27.4313	27.3319	27.5805	27.6113	27.6696	27.7818	27.9189	27.8151	27.6118	27.6764	27.5753	14	14	14	61.2	61.2	61.2	25.057	0	162.73	13154000000	12	185	F6R3A3;A0A3Q2HS40;A0A3Q2HI21	F6R3A3;A0A3Q2HS40;A0A3Q2HI21	EIF4H	849	tr|F6R3A3|F6R3A3_HORSE Eukaryotic translation initiation factor 4H OS=Equus caballus OX=9796 GN=EIF4H PE=4 SV=3;tr|A0A3Q2HS40|A0A3Q2HS40_HORSE Eukaryotic translation initiation factor 4H OS=Equus caballus OX=9796 GN=EIF4H PE=4 SV=1;tr|A0A3Q2HI21|A0A3Q2HI21
22.6515	22.2217	22.0352	24.6083	24.6127	24.5591	22.8396	21.617	22.2349	23.3557	22.9574	23.0288	23.5976	21.9776	22.2222	4	4	4	4.8	4.8	4.8	122.04	0	2.0809	405840000	51	7	A0A3Q2LDN2;F6YD83;A0A3Q2HS70;A0A3Q2IDI7;A0A3Q2HTM1	A0A3Q2LDN2;F6YD83;A0A3Q2HS70;A0A3Q2IDI7;A0A3Q2HTM1	FNDC3A	850	tr|A0A3Q2LDN2|A0A3Q2LDN2_HORSE Fibronectin type III domain containing 3A OS=Equus caballus OX=9796 GN=FNDC3A PE=4 SV=1;tr|F6YD83|F6YD83_HORSE Fibronectin type III domain containing 3A OS=Equus caballus OX=9796 GN=FNDC3A PE=4 SV=2;tr|A0A3Q2HS70|A0A3Q2HS70_H
25.1814	25.1453	25.1131	25.0545	25.0388	24.7936	21.6599	22.1922	22.9267	26.922	26.9973	27.0225	21.1846	22.4328	22.2156	7	7	7	56.2	56.2	56.2	11.513	0	100.56	2785400000	7	57	A0A3Q2I8K7;A0A5F5PIP1;A0A3Q2HXE8;A0A3Q2HS97;F6U044;A0A3Q2LN08;A0A3Q2I7M9;A0A3Q2L489;A0A3Q2GRX3;A0A3Q2GZ66	A0A3Q2I8K7;A0A5F5PIP1;A0A3Q2HXE8;A0A3Q2HS97;F6U044;A0A3Q2LN08;A0A3Q2I7M9	SNCA	851	tr|A0A3Q2I8K7|A0A3Q2I8K7_HORSE Gamma-synuclein OS=Equus caballus OX=9796 GN=SNCA PE=3 SV=2;tr|A0A5F5PIP1|A0A5F5PIP1_HORSE Gamma-synuclein OS=Equus caballus OX=9796 GN=SNCA PE=3 SV=1;tr|A0A3Q2HXE8|A0A3Q2HXE8_HORSE Alpha-synuclein OS=Equus caballus OX=9796 G
27.2457	27.1581	27.3821	27.2136	27.5026	27.0911	27.2066	26.9861	27.2585	27.2535	26.955	27.013	26.7391	26.9215	27.2556	8	8	8	67.5	67.5	67.5	17.861	0	41.054	4826800000	7	79	F7A2S7;A0A3Q2HSD4	F7A2S7;A0A3Q2HSD4	PI4KA	853	tr|F7A2S7|F7A2S7_HORSE Phosphatidylinositol 4-kinase alpha OS=Equus caballus OX=9796 GN=PI4KA PE=3 SV=3;tr|A0A3Q2HSD4|A0A3Q2HSD4_HORSE Phosphatidylinositol 4-kinase alpha OS=Equus caballus OX=9796 GN=PI4KA PE=3 SV=2
26.2304	26.27	26.2605	25.8679	25.928	26.0003	25.8219	25.9035	26.0076	26.0338	26.026	26.0256	26.0089	26.0669	25.9433	34	32	32	17.3	16.5	16.5	335.09	0	104.61	8573000000	133	211	F6VV33;A0A3Q2HSE5;A0A3Q2IJ12	F6VV33;A0A3Q2HSE5;A0A3Q2IJ12	MAP1A	854	tr|F6VV33|F6VV33_HORSE Microtubule associated protein 1A OS=Equus caballus OX=9796 GN=MAP1A PE=4 SV=2;tr|A0A3Q2HSE5|A0A3Q2HSE5_HORSE Microtubule associated protein 1A OS=Equus caballus OX=9796 GN=MAP1A PE=4 SV=1;tr|A0A3Q2IJ12|A0A3Q2IJ12_HORSE Microtubule a
24.9656	24.8295	25.3974	25.2304	25.2148	25.1682	25.1572	25.3789	25.133	24.2978	23.9785	23.9371	25.1379	25.1743	25.4439	2	2	2	32.6	32.6	32.6	10.275	0	33.832	1022400000	4	45	A0A3Q2HSG5	A0A3Q2HSG5	RPL37A	855	tr|A0A3Q2HSG5|A0A3Q2HSG5_HORSE Ribosomal protein L37a OS=Equus caballus OX=9796 GN=RPL37A PE=3 SV=2
26.6022	26.6068	26.6554	26.2115	26.3301	26.2512	26.4969	26.5151	26.4745	27.1686	27.1908	27.0913	26.5047	26.4162	26.5367	8	8	8	32.5	32.5	32.5	27.872	0	95.597	5897400000	11	91	F6TZL2;A0A3Q2HSJ1;A0A3Q2HDX0;F6S0U0	F6TZL2;A0A3Q2HSJ1;A0A3Q2HDX0;F6S0U0	U2AF1	857	tr|F6TZL2|F6TZL2_HORSE Splicing factor U2AF 35 kDa subunit OS=Equus caballus OX=9796 GN=U2AF1 PE=4 SV=2;tr|A0A3Q2HSJ1|A0A3Q2HSJ1_HORSE Splicing factor U2AF 35 kDa subunit OS=Equus caballus OX=9796 GN=U2AF1 PE=4 SV=1;tr|A0A3Q2HDX0|A0A3Q2HDX0_HORSE U2 small
23.9268	24.1962	23.9453	24.1821	24.0241	23.8755	24.0623	23.9537	23.7878	24.4668	24.2906	24.3112	24.056	23.9438	24.0646	3	3	2	13.2	13.2	9.5	36.72	0	10.517	415850000	24	10	A0A3Q2HSQ5;A0A5F5PZY1;A0A3Q2KLE7;F6WM97	A0A3Q2HSQ5;A0A5F5PZY1;A0A3Q2KLE7;F6WM97	NDE1	860	tr|A0A3Q2HSQ5|A0A3Q2HSQ5_HORSE NudE neurodevelopment protein 1 OS=Equus caballus OX=9796 GN=NDE1 PE=3 SV=1;tr|A0A5F5PZY1|A0A5F5PZY1_HORSE NudE neurodevelopment protein 1 OS=Equus caballus OX=9796 GN=NDE1 PE=3 SV=1;tr|A0A3Q2KLE7|A0A3Q2KLE7_HORSE NudE neurod
24.4009	24.1297	24.3892	23.4253	22.8071	23.0793	24.2815	24.3314	24.3111	24.5716	24.7491	24.6229	24.3487	24.2257	24.2765	4	4	1	23	23	11.2	19.345	0	13.416	698110000	6	27	A0A3Q2HSS0	A0A3Q2HSS0	SNRPC	861	tr|A0A3Q2HSS0|A0A3Q2HSS0_HORSE U1 small nuclear ribonucleoprotein C OS=Equus caballus OX=9796 GN=SNRPC PE=3 SV=1
27.2001	27.2372	27.2109	26.9887	26.8847	26.9289	27.1534	27.2289	27.2503	27.1163	27.0473	27.1019	27.3227	27.4213	27.438	35	35	35	52.5	52.5	52.5	101.15	0	207.65	20813000000	52	314	F6YIU8;A0A3Q2HT03	F6YIU8;A0A3Q2HT03	MTHFD1	862	tr|F6YIU8|F6YIU8_HORSE C-1-tetrahydrofolate synthase, cytoplasmic OS=Equus caballus OX=9796 GN=MTHFD1 PE=3 SV=2;tr|A0A3Q2HT03|A0A3Q2HT03_HORSE C-1-tetrahydrofolate synthase, cytoplasmic OS=Equus caballus OX=9796 GN=MTHFD1 PE=3 SV=1
26.0076	26.127	25.8615	24.07	24.7132	24.2151	22.8011	22.5041	22.3802	24.3472	24.54	24.6755	22.4242	24.0976	22.4153	4	4	4	24.3	24.3	24.3	39.081	0	79.377	1092900000	15	37	A0A3Q2HT83;F6UT17;F6UT73;A0A5F5PX44;A0A5F5PN11;A0A5F5PPS4;A0A3Q2IAE5	A0A3Q2HT83;F6UT17;F6UT73;A0A5F5PX44;A0A5F5PN11;A0A5F5PPS4;A0A3Q2IAE5	NDRG2	867	tr|A0A3Q2HT83|A0A3Q2HT83_HORSE Protein NDRG2 OS=Equus caballus OX=9796 GN=NDRG2 PE=3 SV=2;tr|F6UT17|F6UT17_HORSE Protein NDRG2 OS=Equus caballus OX=9796 GN=NDRG2 PE=3 SV=1;tr|F6UT73|F6UT73_HORSE Protein NDRG2 OS=Equus caballus OX=9796 GN=NDRG2 PE=3 SV=1;tr
28.7174	28.5451	28.5426	28.7246	28.79	28.8709	28.6096	28.7398	28.7584	28.4959	28.5557	28.5127	28.7535	28.7492	28.6316	20	20	19	59.6	59.6	55.8	49.466	0	253.14	23172000000	22	313	F6UVF8;A0A3Q2HTB3;A0A5F5PR19;F6SPU9	F6UVF8;A0A3Q2HTB3;A0A5F5PR19	SEPTIN7	869	tr|F6UVF8|F6UVF8_HORSE Septin OS=Equus caballus OX=9796 GN=SEPTIN7 PE=3 SV=2;tr|A0A3Q2HTB3|A0A3Q2HTB3_HORSE Septin OS=Equus caballus OX=9796 GN=SEPTIN7 PE=3 SV=1;tr|A0A5F5PR19|A0A5F5PR19_HORSE Septin OS=Equus caballus OX=9796 GN=SEPTIN7 PE=3 SV=1
22.6515	22.2668	20.8933	22.3846	21.5613	22.0974	21.9422	22.2051	22.7585	23.9796	24.0737	23.756	22.4352	21.8606	22.4048	3	3	3	9.2	9.2	9.2	81.349	0	21.582	166490000	37	10	F6TVN9;A0A3Q2HTF4	F6TVN9;A0A3Q2HTF4	TAP1	871	tr|F6TVN9|F6TVN9_HORSE Transporter 1, ATP binding cassette subfamily B member OS=Equus caballus OX=9796 GN=TAP1 PE=3 SV=1;tr|A0A3Q2HTF4|A0A3Q2HTF4_HORSE Transporter 1, ATP binding cassette subfamily B member OS=Equus caballus OX=9796 GN=TAP1 PE=3 SV=1
24.4563	24.4009	24.2977	24.0785	24.7662	24.7625	24.0435	24.9671	23.5986	23.3899	23.1787	23.523	24.1453	24.8861	22.3709	9	9	9	11.6	11.6	11.6	130.64	0	26.573	722630000	55	31	A0A3Q2HTJ1;F7B7G0;A0A3Q2IJ53	A0A3Q2HTJ1;F7B7G0;A0A3Q2IJ53	FHOD1	872	tr|A0A3Q2HTJ1|A0A3Q2HTJ1_HORSE Formin homology 2 domain containing 1 OS=Equus caballus OX=9796 GN=FHOD1 PE=4 SV=2;tr|F7B7G0|F7B7G0_HORSE Formin homology 2 domain containing 1 OS=Equus caballus OX=9796 GN=FHOD1 PE=4 SV=3;tr|A0A3Q2IJ53|A0A3Q2IJ53_HORSE Formi
25.7653	25.6687	25.4162	25.623	25.3734	25.6881	25.3411	25.2466	25.1565	24.4674	22.3348	26.3772	25.2043	25.2879	25.0226	13	13	13	11.6	11.6	11.6	212.09	0	34.559	1420200000	97	52	A0A5F5Q4T0;A0A5F5Q2S5;F6T845;A0A3Q2ICX5;A0A3Q2I0Z1;A0A3Q2HTL6;A0A3Q2GST5;A0A3Q2L723	A0A5F5Q4T0;A0A5F5Q2S5;F6T845;A0A3Q2ICX5;A0A3Q2I0Z1;A0A3Q2HTL6;A0A3Q2GST5;A0A3Q2L723	MYO18A	873	tr|A0A5F5Q4T0|A0A5F5Q4T0_HORSE Myosin XVIIIA OS=Equus caballus OX=9796 GN=MYO18A PE=3 SV=1;tr|A0A5F5Q2S5|A0A5F5Q2S5_HORSE Myosin XVIIIA OS=Equus caballus OX=9796 GN=MYO18A PE=3 SV=1;tr|F6T845|F6T845_HORSE Myosin XVIIIA OS=Equus caballus OX=9796 GN=MYO18A P
22.0187	24.0155	24.1834	24.2166	21.7953	24.1666	24.6957	25.0716	24.7726	22.4142	21.635	22.8447	25.4987	25.519	25.4548	4	4	4	24.8	24.8	24.8	25.567	0	18.023	773550000	11	13	F6PVD1;A0A3Q2HTP0	F6PVD1;A0A3Q2HTP0	MGMT	875	tr|F6PVD1|F6PVD1_HORSE Methylated-DNA--protein-cysteine methyltransferase OS=Equus caballus OX=9796 GN=MGMT PE=3 SV=2;tr|A0A3Q2HTP0|A0A3Q2HTP0_HORSE Methylated-DNA--protein-cysteine methyltransferase OS=Equus caballus OX=9796 GN=MGMT PE=3 SV=1
22.3302	23.4196	23.3496	23.414	22.098	22.9373	23.1201	22.1659	23.1063	23.8745	23.723	23.4638	22.7867	22.6821	23.2571	2	2	2	5	5	5	65.3	0	2.8586	212110000	24	10	A0A3Q2HTQ0;F7BYM1	A0A3Q2HTQ0;F7BYM1	SPHK2	877	tr|A0A3Q2HTQ0|A0A3Q2HTQ0_HORSE Sphingosine kinase 2 OS=Equus caballus OX=9796 GN=SPHK2 PE=4 SV=1;tr|F7BYM1|F7BYM1_HORSE Sphingosine kinase 2 OS=Equus caballus OX=9796 GN=SPHK2 PE=4 SV=2
22.5078	21.5793	22.8172	21.8841	23.3281	22.6739	22.7486	22.9837	22.5162	24.3886	24.481	23.9853	22.5385	21.252	22.0777	3	3	3	5.9	5.9	5.9	72.63	0	10.422	206550000	40	11	F6RM15;A0A3Q2HTR2	F6RM15;A0A3Q2HTR2	ARHGAP18	878	tr|F6RM15|F6RM15_HORSE Rho GTPase activating protein 18 OS=Equus caballus OX=9796 GN=ARHGAP18 PE=4 SV=2;tr|A0A3Q2HTR2|A0A3Q2HTR2_HORSE Rho GTPase activating protein 18 OS=Equus caballus OX=9796 GN=ARHGAP18 PE=4 SV=1
22.554	21.9288	22.6257	21.5598	22.0153	23.2911	22.9983	22.8296	22.6308	25.1365	25.2292	25.2776	21.6348	23.1888	22.6979	4	4	4	7.7	7.7	7.7	98.264	0	8.1315	294410000	38	12	F6Q1I3;A0A3Q2HTT4;A0A3Q2LM70	F6Q1I3;A0A3Q2HTT4;A0A3Q2LM70	AASS	879	tr|F6Q1I3|F6Q1I3_HORSE Aminoadipate-semialdehyde synthase OS=Equus caballus OX=9796 GN=AASS PE=3 SV=2;tr|A0A3Q2HTT4|A0A3Q2HTT4_HORSE Aminoadipate-semialdehyde synthase OS=Equus caballus OX=9796 GN=AASS PE=3 SV=1;tr|A0A3Q2LM70|A0A3Q2LM70_HORSE Aminoadipate-
21.6961	22.5824	21.5615	22.0959	22.1111	23.6201	23.8465	23.7007	23.6876	24.714	24.8759	24.1827	22.2374	23.2744	22.4683	4	4	4	6.6	6.6	6.6	71.89	0	2.5722	385850000	30	7	A0A3Q2HTV1;F7DL41;A0A3Q2GZD9	A0A3Q2HTV1;F7DL41;A0A3Q2GZD9	ZWILCH	880	tr|A0A3Q2HTV1|A0A3Q2HTV1_HORSE Protein zwilch homolog OS=Equus caballus OX=9796 GN=ZWILCH PE=3 SV=1;tr|F7DL41|F7DL41_HORSE Protein zwilch homolog OS=Equus caballus OX=9796 GN=ZWILCH PE=3 SV=2;tr|A0A3Q2GZD9|A0A3Q2GZD9_HORSE Protein zwilch homolog OS=Equus c
25.7095	25.4182	25.9072	24.2206	23.9153	24.3952	25.2591	25.1303	24.9754	22.5597	21.8263	22.4656	25.2777	25.1469	25.3747	25	20	17	34.7	30.1	26.3	97.238	0	68.751	3244600000	48	120	A0A3Q2I159;A0A3Q2HTW7;A0A3Q2HD52;A0A3Q2H544	A0A3Q2I159;A0A3Q2HTW7;A0A3Q2HD52;A0A3Q2H544	DNM1	882	tr|A0A3Q2I159|A0A3Q2I159_HORSE Dynamin GTPase OS=Equus caballus OX=9796 GN=DNM1 PE=3 SV=2;tr|A0A3Q2HTW7|A0A3Q2HTW7_HORSE Dynamin GTPase OS=Equus caballus OX=9796 GN=DNM1 PE=3 SV=2;tr|A0A3Q2HD52|A0A3Q2HD52_HORSE Dynamin GTPase OS=Equus caballus OX=9796 GN=D
21.9621	22.8883	21.7776	24.6646	22.5199	21.1492	23.7903	22.8199	23.7887	24.5616	24.2798	24.4664	22.899	23.362	22.3555	3	3	3	2.9	2.9	2.9	135.5	0	6.0474	369770000	63	9	A0A3Q2HTX9;F6S642	A0A3Q2HTX9;F6S642	OAS3	883	tr|A0A3Q2HTX9|A0A3Q2HTX9_HORSE 2-5 oligoadenylate synthase OS=Equus caballus OX=9796 GN=OAS3 PE=3 SV=1;tr|F6S642|F6S642_HORSE 2-5 oligoadenylate synthase OS=Equus caballus OX=9796 GN=OAS3 PE=3 SV=2
22.4985	22.9992	24.1872	23.4466	23.4189	23.5782	23.4984	22.0467	22.9332	23.6269	24.037	23.8676	23.2128	23.1764	22.9096	4	4	4	11.7	11.7	11.7	52.367	0	8.9227	384370000	22	16	A0A3Q2HTZ1;A0A5F5PI60	A0A3Q2HTZ1;A0A5F5PI60	MECP2	885	tr|A0A3Q2HTZ1|A0A3Q2HTZ1_HORSE Methyl-CpG-binding protein 2 OS=Equus caballus OX=9796 GN=MECP2 PE=4 SV=2;tr|A0A5F5PI60|A0A5F5PI60_HORSE Methyl-CpG-binding protein 2 OS=Equus caballus OX=9796 GN=MECP2 PE=4 SV=1
26.8289	26.7369	26.7612	26.2578	26.0608	26.4062	26.4786	26.3785	26.3175	26.7851	26.8693	26.8305	26.1132	25.9944	25.9898	17	17	16	56.3	56.3	54.6	48.507	0	81.045	5698400000	26	122	F6ZXV3;A0A3Q2HU27;A0A5F5PLG8	F6ZXV3;A0A3Q2HU27;A0A5F5PLG8	BZW1	887	tr|F6ZXV3|F6ZXV3_HORSE Basic leucine zipper and W2 domains 1 OS=Equus caballus OX=9796 GN=BZW1 PE=3 SV=2;tr|A0A3Q2HU27|A0A3Q2HU27_HORSE Basic leucine zipper and W2 domains 1 OS=Equus caballus OX=9796 GN=BZW1 PE=3 SV=1;tr|A0A5F5PLG8|A0A5F5PLG8_HORSE Basic l
24.5437	24.7462	24.1913	24.5267	24.599	24.5041	24.8765	24.8213	24.5139	25.4019	25.2486	25.0806	24.8747	25.1635	25.0406	10	10	6	13.3	13.3	9.7	126.9	0	68.352	1512800000	53	49	F6UJ47;A0A3Q2L4A4;A0A3Q2HU44	F6UJ47;A0A3Q2L4A4;A0A3Q2HU44	SMARCC2	888	tr|F6UJ47|F6UJ47_HORSE SWI/SNF related, matrix associated, actin dependent regulator of chromatin subfamily c member 2 OS=Equus caballus OX=9796 GN=SMARCC2 PE=4 SV=2;tr|A0A3Q2L4A4|A0A3Q2L4A4_HORSE SWI/SNF related, matrix associated, actin dependent regulat
23.5177	22.5137	23.2991	23.7309	23.6738	21.4664	21.4676	22.2831	21.995	23.5201	23.5919	23.4942	22.0386	23.3749	23.0139	3	3	3	8.6	8.6	8.6	67.928	0	5.6713	280100000	31	8	F6RQP4;A0A3Q2HU88;A0A3Q2LQM7	F6RQP4;A0A3Q2HU88;A0A3Q2LQM7	TRIP10	891	tr|F6RQP4|F6RQP4_HORSE Thyroid hormone receptor interactor 10 OS=Equus caballus OX=9796 GN=TRIP10 PE=4 SV=3;tr|A0A3Q2HU88|A0A3Q2HU88_HORSE Thyroid hormone receptor interactor 10 OS=Equus caballus OX=9796 GN=TRIP10 PE=3 SV=2;tr|A0A3Q2LQM7|A0A3Q2LQM7_HORSE T
24.3118	24.434	24.3556	24.4153	24.2526	24.2193	24.1088	24.1792	23.9857	26.12	26.3388	26.3262	24.179	24.1925	24.4044	9	5	5	25.2	15.8	15.8	49.006	0	7.1027	1451200000	26	20	A0A3Q2HUA3	A0A3Q2HUA3	VPS4A	893	tr|A0A3Q2HUA3|A0A3Q2HUA3_HORSE Vesicle-fusing ATPase OS=Equus caballus OX=9796 GN=VPS4A PE=3 SV=2
26.3166	26.504	26.4558	26.3877	26.3111	22.34	25.9599	25.7872	25.9527	26.5027	26.3362	26.2869	22.949	26.0632	25.977	4	4	4	32	32	32	22.892	0	12.655	1814500000	11	31	A0A3Q2HUF7;F7BV78;A0A3Q2I3Q0;A0A3Q2HED0	A0A3Q2HUF7;F7BV78;A0A3Q2I3Q0;A0A3Q2HED0	OSTF1	894	tr|A0A3Q2HUF7|A0A3Q2HUF7_HORSE Osteoclast stimulating factor 1 OS=Equus caballus OX=9796 GN=OSTF1 PE=4 SV=1;tr|F7BV78|F7BV78_HORSE Osteoclast stimulating factor 1 OS=Equus caballus OX=9796 GN=OSTF1 PE=4 SV=2;tr|A0A3Q2I3Q0|A0A3Q2I3Q0_HORSE Osteoclast stimul
25.2724	25.161	25.2315	24.8095	24.5668	24.7793	25.166	25.1656	25.112	23.7549	24.0264	23.8163	24.9432	25.0184	25.1117	12	12	10	20.5	20.5	18.3	113.76	0	118.12	2086100000	51	104	A0A3Q2KJE5;F6X2S3;A0A3Q2IAJ5;A0A3Q2HUF9;A0A3Q2H001;A0A3Q2GXS0;A0A3Q2L7N7;A0A5F5PJU7;F6T0Q7;A0A3Q2HEY0;A0A3Q2I2N2;A0A3Q2H4T7;A0A3Q2HRW9;A0A3Q2LJC7;A0A3Q2HUV0;A0A3Q2L1W9	A0A3Q2KJE5;F6X2S3;A0A3Q2IAJ5;A0A3Q2HUF9;A0A3Q2H001;A0A3Q2GXS0	PPFIBP1	895	tr|A0A3Q2KJE5|A0A3Q2KJE5_HORSE PPFIA binding protein 1 OS=Equus caballus OX=9796 GN=PPFIBP1 PE=3 SV=1;tr|F6X2S3|F6X2S3_HORSE PPFIA binding protein 1 OS=Equus caballus OX=9796 GN=PPFIBP1 PE=3 SV=2;tr|A0A3Q2IAJ5|A0A3Q2IAJ5_HORSE PPFIA binding protein 1 OS=Eq
30.036	29.934	30.0917	29.6624	29.4776	29.6228	30.2224	30.1444	30.3743	30.5978	30.6208	30.6563	30.4749	30.5399	30.598	10	10	6	25.2	25.2	19.9	22.648	0	24.96	63205000000	10	198	A0A3Q2HUK6	A0A3Q2HUK6	H1-5	897	tr|A0A3Q2HUK6|A0A3Q2HUK6_HORSE H1.5 linker histone, cluster member OS=Equus caballus OX=9796 GN=H1-5 PE=3 SV=1
24.3047	24.4708	24.422	21.5761	24.176	22.127	24.1151	24.0963	23.9683	24.3329	24.2722	24.493	23.9043	23.9832	23.9953	3	3	3	11	11	11	37.562	0	2.5156	477670000	21	8	A0A3Q2KPB2;A0A3Q2HUU1;F7DMV6	A0A3Q2KPB2;A0A3Q2HUU1;F7DMV6	MRPL39	900	tr|A0A3Q2KPB2|A0A3Q2KPB2_HORSE Mitochondrial ribosomal protein L39 OS=Equus caballus OX=9796 GN=MRPL39 PE=4 SV=1;tr|A0A3Q2HUU1|A0A3Q2HUU1_HORSE Mitochondrial ribosomal protein L39 OS=Equus caballus OX=9796 GN=MRPL39 PE=4 SV=1;tr|F7DMV6|F7DMV6_HORSE Mitocho
24.1308	23.8548	24.0273	24.1941	23.9389	24.3003	24.0794	24.2933	24.0547	25.1908	25.2709	25.138	24.2741	24.5347	24.3124	14	14	14	20.4	20.4	20.4	136.8	0	39.266	1526300000	64	68	A0A5F5PY50;A0A5F5PKL3;A0A3Q2HUW2;F7BEF7;F7BEH7;A0A5F5Q2R2;A0A3Q2I675	A0A5F5PY50;A0A5F5PKL3;A0A3Q2HUW2;F7BEF7;F7BEH7;A0A5F5Q2R2;A0A3Q2I675		901	tr|A0A5F5PY50|A0A5F5PY50_HORSE CAP-ZIP_m domain-containing protein OS=Equus caballus OX=9796 PE=4 SV=1;tr|A0A5F5PKL3|A0A5F5PKL3_HORSE CAP-ZIP_m domain-containing protein OS=Equus caballus OX=9796 PE=4 SV=1;tr|A0A3Q2HUW2|A0A3Q2HUW2_HORSE CAP-ZIP_m domain-co
24.6877	25.0079	24.8776	24.8222	25.1672	25.0189	24.7916	24.8084	24.9039	25.0082	25.1865	25.252	24.4578	24.5749	24.5271	21	21	21	39.2	39.2	39.2	89.696	0	47.068	2284000000	48	69	F6RRU3;A0A3Q2HUX1;F7DKW7;A0A3Q2GV38;REV__A0A5F5PWX6;REV__F6XC34	F6RRU3;A0A3Q2HUX1;F7DKW7;A0A3Q2GV38	NUP93	902	tr|F6RRU3|F6RRU3_HORSE Nuclear pore complex protein Nup93 OS=Equus caballus OX=9796 GN=NUP93 PE=3 SV=2;tr|A0A3Q2HUX1|A0A3Q2HUX1_HORSE Nuclear pore complex protein Nup93 OS=Equus caballus OX=9796 GN=NUP93 PE=3 SV=2;tr|F7DKW7|F7DKW7_HORSE Nuclear pore comple
27.0905	27.0954	27.0452	27.0744	26.9458	26.9316	27.4438	27.4252	27.4706	27.6227	27.5617	27.5365	26.9912	27.0618	27.1407	15	15	2	41.4	41.4	6.8	48.639	0	163.56	16225000000	25	252	A0A3Q2HUY8	A0A3Q2HUY8	AHCY	903	tr|A0A3Q2HUY8|A0A3Q2HUY8_HORSE Adenosylhomocysteinase OS=Equus caballus OX=9796 GN=AHCY PE=3 SV=1
25.6738	25.4004	25.6988	25.1544	25.0465	25.2648	25.4291	25.4494	25.5963	25.6458	25.5843	25.6557	25.6665	25.7278	25.7839	11	11	11	15.4	15.4	15.4	132.76	0	47.519	2403800000	46	88	F6XN96;A0A3Q2HV00;A0A3Q2KQ18	F6XN96;A0A3Q2HV00	CCAR1	904	tr|F6XN96|F6XN96_HORSE Cell division cycle and apoptosis regulator 1 OS=Equus caballus OX=9796 GN=CCAR1 PE=4 SV=2;tr|A0A3Q2HV00|A0A3Q2HV00_HORSE Cell division cycle and apoptosis regulator 1 OS=Equus caballus OX=9796 GN=CCAR1 PE=4 SV=1
22.2926	21.7683	21.7564	22.0545	22.1427	22.099	22.4631	20.8011	22.2944	24.5761	24.5428	24.5457	21.909	22.979	22.3661	3	3	3	35.3	35.3	35.3	12.164	0	5.1011	274910000	5	8	A0A5F5PSL0;A0A3Q2HV19	A0A5F5PSL0;A0A3Q2HV19	UQCC2	905	tr|A0A5F5PSL0|A0A5F5PSL0_HORSE Ubiquinol-cytochrome-c reductase complex assembly factor 2 OS=Equus caballus OX=9796 GN=UQCC2 PE=4 SV=1;tr|A0A3Q2HV19|A0A3Q2HV19_HORSE Ubiquinol-cytochrome-c reductase complex assembly factor 2 OS=Equus caballus OX=9796 GN=UQ
25.153	25.1774	25.2007	25.1833	25.0838	25.2377	25.1415	25.4007	25.3203	25.9449	25.9387	25.933	25.3181	25.4047	25.3076	9	9	9	44.2	44.2	44.2	36.954	0	30.453	2964500000	15	63	F7B951;A0A3Q2HZV6;A0A3Q2HV44;A0A5F5Q3A9	F7B951;A0A3Q2HZV6;A0A3Q2HV44	BUB3	906	tr|F7B951|F7B951_HORSE BUB3 mitotic checkpoint protein OS=Equus caballus OX=9796 GN=BUB3 PE=4 SV=2;tr|A0A3Q2HZV6|A0A3Q2HZV6_HORSE BUB3 mitotic checkpoint protein OS=Equus caballus OX=9796 GN=BUB3 PE=4 SV=1;tr|A0A3Q2HV44|A0A3Q2HV44_HORSE BUB3 mitotic checkp
26.7878	26.9283	26.8673	26.8357	26.797	26.7693	26.9354	26.9369	26.77	26.7655	26.7853	26.7218	26.7452	26.6927	26.7058	15	13	13	60.3	57.6	57.6	42.696	0	188	7551100000	15	174	F6TPP7;A0A3Q2HV51	F6TPP7;A0A3Q2HV51	NAP1L4	907	tr|F6TPP7|F6TPP7_HORSE Nucleosome assembly protein 1 like 4 OS=Equus caballus OX=9796 GN=NAP1L4 PE=3 SV=1;tr|A0A3Q2HV51|A0A3Q2HV51_HORSE Nucleosome assembly protein 1 like 4 OS=Equus caballus OX=9796 GN=NAP1L4 PE=3 SV=1
28.058	27.9388	27.905	27.7581	27.7475	27.9225	28.0664	28.142	28.2255	28.4267	28.5243	28.5238	28.1432	28.2696	28.2244	10	10	1	44.8	44.8	13.4	25.312	0	79.642	15797000000	13	191	A0A3Q2HV53;A0A3Q2I630	A0A3Q2HV53;A0A3Q2I630	HNRNPC	908	tr|A0A3Q2HV53|A0A3Q2HV53_HORSE Heterogeneous nuclear ribonucleoprotein C OS=Equus caballus OX=9796 GN=HNRNPC PE=4 SV=1;tr|A0A3Q2I630|A0A3Q2I630_HORSE Heterogeneous nuclear ribonucleoprotein C OS=Equus caballus OX=9796 GN=HNRNPC PE=3 SV=1
23.0726	23.4421	21.9894	22.7746	22.3045	23.1864	22.5488	22.1793	22.5312	25.093	24.9313	24.8984	22.4657	22.5306	22.59	7	7	7	28	28	28	34.109	0	28.476	543260000	16	18	A0A3Q2HV64;F6Q4C8;A0A5F5Q2J7	A0A3Q2HV64;F6Q4C8;A0A5F5Q2J7	HMGCL	909	tr|A0A3Q2HV64|A0A3Q2HV64_HORSE Hydroxymethylglutaryl-CoA lyase, mitochondrial OS=Equus caballus OX=9796 GN=HMGCL PE=3 SV=1;tr|F6Q4C8|F6Q4C8_HORSE Hydroxymethylglutaryl-CoA lyase, mitochondrial OS=Equus caballus OX=9796 GN=HMGCL PE=3 SV=2;tr|A0A5F5Q2J7|A0A5
22.0872	24.1241	24.2206	25.3667	25.2954	25.3937	24.9938	24.8102	24.9118	22.3507	22.3901	22.5251	24.1227	24.4496	24.2595	2	2	2	6.5	6.5	6.5	54.03	0	3.6423	477940000	11	16	F7CBT8;A0A3Q2HV80	F7CBT8;A0A3Q2HV80	SLC2A1	910	tr|F7CBT8|F7CBT8_HORSE Solute carrier family 2, facilitated glucose transporter member 1 OS=Equus caballus OX=9796 GN=SLC2A1 PE=3 SV=2;tr|A0A3Q2HV80|A0A3Q2HV80_HORSE Solute carrier family 2, facilitated glucose transporter member 1 OS=Equus caballus OX=979
22.4139	22.4797	22.6168	22.7847	23.2876	22.9414	22.9027	22.7388	22.9376	24.3046	24.0939	24.2179	22.9453	21.348	23.1055	4	4	4	3	3	3	192.94	0	5.8375	270000000	88	8	A0A3Q2HV88;F6QS51;A0A3Q2L833	A0A3Q2HV88;F6QS51;A0A3Q2L833	DNMT1	911	tr|A0A3Q2HV88|A0A3Q2HV88_HORSE DNA (cytosine-5)-methyltransferase OS=Equus caballus OX=9796 GN=DNMT1 PE=3 SV=2;tr|F6QS51|F6QS51_HORSE DNA (cytosine-5)-methyltransferase OS=Equus caballus OX=9796 GN=DNMT1 PE=3 SV=3;tr|A0A3Q2L833|A0A3Q2L833_HORSE DNA (cytosi
26.4498	26.4506	26.5881	26.4714	26.5098	26.646	26.3872	26.3659	26.3941	28.4333	28.4857	28.4496	26.5878	26.5567	26.4835	31	31	31	34.6	34.6	34.6	113.82	0	196.06	20637000000	47	324	F6YLK4;A0A3Q2HVB4;A0A3Q2GWL7	F6YLK4;A0A3Q2HVB4;A0A3Q2GWL7	NNT	912	tr|F6YLK4|F6YLK4_HORSE Proton-translocating NAD(P)(+) transhydrogenase OS=Equus caballus OX=9796 GN=NNT PE=3 SV=2;tr|A0A3Q2HVB4|A0A3Q2HVB4_HORSE Proton-translocating NAD(P)(+) transhydrogenase OS=Equus caballus OX=9796 GN=NNT PE=3 SV=1;tr|A0A3Q2GWL7|A0A3Q2
22.9692	26.4472	26.0811	25.1584	20.8603	25.8596	26.258	26.1164	26.285	26.7766	26.9127	26.7987	25.8601	26.4975	26.0171	8	8	8	15.7	15.7	15.7	85.826	0	45.624	2433600000	41	40	A0A3Q2HVC8;F6R6X2	A0A3Q2HVC8;F6R6X2	NCAPH	914	tr|A0A3Q2HVC8|A0A3Q2HVC8_HORSE Condensin complex subunit 2 OS=Equus caballus OX=9796 GN=NCAPH PE=3 SV=1;tr|F6R6X2|F6R6X2_HORSE Condensin complex subunit 2 OS=Equus caballus OX=9796 GN=NCAPH PE=3 SV=2
25.3103	25.5061	25.7999	25.3399	25.177	25.2662	25.6112	25.4064	25.3805	25.692	25.8259	25.77	25.7109	25.6922	25.6191	5	5	5	16.8	16.8	16.8	67.184	0	7.5612	1033700000	13	29	A0A3Q2HVG0;F6VX59;A0A3Q2I9W3	A0A3Q2HVG0;F6VX59;A0A3Q2I9W3	CNOT3	915	tr|A0A3Q2HVG0|A0A3Q2HVG0_HORSE CCR4-NOT transcription complex subunit 3 OS=Equus caballus OX=9796 GN=CNOT3 PE=3 SV=1;tr|F6VX59|F6VX59_HORSE CCR4-NOT transcription complex subunit 3 OS=Equus caballus OX=9796 GN=CNOT3 PE=3 SV=2;tr|A0A3Q2I9W3|A0A3Q2I9W3_HORSE
22.8902	22.2861	24.2225	24.5401	24.2489	24.3083	24.5793	24.419	24.29	23.9144	23.3026	23.0533	24.2019	22.4241	23.9668	4	3	3	8.8	7.5	7.5	74.875	0	5.5203	557570000	36	23	F7AX25;A0A3Q2HVI2;A0A3Q2IEX7;A0A3Q2IAS8	F7AX25;A0A3Q2HVI2;A0A3Q2IEX7;A0A3Q2IAS8	CD2AP	916	tr|F7AX25|F7AX25_HORSE CD2 associated protein OS=Equus caballus OX=9796 GN=CD2AP PE=4 SV=2;tr|A0A3Q2HVI2|A0A3Q2HVI2_HORSE CD2 associated protein OS=Equus caballus OX=9796 GN=CD2AP PE=4 SV=1;tr|A0A3Q2IEX7|A0A3Q2IEX7_HORSE CD2 associated protein OS=Equus cab
22.9877	23.7217	23.3455	22.44	23.0288	22.3908	24.1461	24.1455	23.7385	25.6215	26.2271	26.5575	23.683	22.4408	23.6683	11	11	11	56.9	56.9	56.9	38.233	0	38.376	1028000000	23	20	A0A3Q2HVK5;F6URX1	A0A3Q2HVK5;F6URX1	ADA	917	tr|A0A3Q2HVK5|A0A3Q2HVK5_HORSE Adenosine deaminase OS=Equus caballus OX=9796 GN=ADA PE=3 SV=2;tr|F6URX1|F6URX1_HORSE Adenosine deaminase OS=Equus caballus OX=9796 GN=ADA PE=3 SV=3
26.4782	26.5369	26.3941	26.5941	26.5568	26.7196	25.9046	25.8341	25.6972	25.6513	25.7772	25.7223	25.8813	25.9359	25.9192	18	18	16	34.5	34.5	30.4	79.211	0	69.504	5072900000	37	104	A0A3Q2HVP9;A0A5F5PIE5;F7AYT5;A0A5F5PV09	A0A3Q2HVP9;A0A5F5PIE5;F7AYT5;A0A5F5PV09	ACSL4	918	tr|A0A3Q2HVP9|A0A3Q2HVP9_HORSE Acyl-CoA synthetase long chain family member 4 OS=Equus caballus OX=9796 GN=ACSL4 PE=3 SV=1;tr|A0A5F5PIE5|A0A5F5PIE5_HORSE Acyl-CoA synthetase long chain family member 4 OS=Equus caballus OX=9796 GN=ACSL4 PE=3 SV=1;tr|F7AYT5|
22.7809	22.265	22.1771	21.8229	22.7889	22.0354	22.6001	21.9669	23.1987	25.4799	25.6316	25.4521	24.3016	24.2505	24.3191	8	8	8	30.8	30.8	30.8	34.594	0	13.003	726190000	19	25	A0A5F5Q259;A0A3Q2I737;F7CY80;A0A3Q2HVT4;A0A5F5PWL9	A0A5F5Q259;A0A3Q2I737;F7CY80;A0A3Q2HVT4;A0A5F5PWL9	NIT1	919	tr|A0A5F5Q259|A0A5F5Q259_HORSE Nitrilase 1 OS=Equus caballus OX=9796 GN=NIT1 PE=3 SV=1;tr|A0A3Q2I737|A0A3Q2I737_HORSE Nitrilase 1 OS=Equus caballus OX=9796 GN=NIT1 PE=3 SV=1;tr|F7CY80|F7CY80_HORSE Nitrilase 1 OS=Equus caballus OX=9796 GN=NIT1 PE=3 SV=3;tr|
24.5962	24.6077	24.4725	24.432	24.7626	24.723	24.3654	24.2114	24.337	24.6241	24.6669	24.665	24.2901	22.1836	24.5286	2	2	2	8.4	8.4	8.4	36.843	0	3.7447	518110000	18	13	F7AW52;A0A3Q2HVW1	F7AW52;A0A3Q2HVW1	STX16	920	tr|F7AW52|F7AW52_HORSE t-SNARE coiled-coil homology domain-containing protein OS=Equus caballus OX=9796 GN=STX16 PE=3 SV=2;tr|A0A3Q2HVW1|A0A3Q2HVW1_HORSE t-SNARE coiled-coil homology domain-containing protein OS=Equus caballus OX=9796 GN=STX16 PE=3 SV=2
24.6976	24.7756	24.8511	24.7468	22.2872	24.6817	24.8388	24.6704	24.7136	24.8547	25.0135	25.0869	24.8329	24.74	24.8383	8	8	8	22.1	22.1	22.1	66.204	0	8.5522	1369100000	24	30	A0A3Q2HVZ9;F6PQG5	A0A3Q2HVZ9;F6PQG5	GPS1	921	tr|A0A3Q2HVZ9|A0A3Q2HVZ9_HORSE G protein pathway suppressor 1 OS=Equus caballus OX=9796 GN=GPS1 PE=3 SV=1;tr|F6PQG5|F6PQG5_HORSE G protein pathway suppressor 1 OS=Equus caballus OX=9796 GN=GPS1 PE=3 SV=2
23.4761	22.0547	22.2601	23.5529	21.5614	21.5853	24.8818	24.7729	24.758	24.6239	24.5449	24.4504	24.8398	24.8474	25.1516	6	4	2	14.4	10	3.2	64.791	0	6.7889	579260000	34	17	A0A3Q2ID17;A0A3Q2HW20;A0A3Q2I2S0;A0A3Q2HYB9;A0A3Q2IAP7;A0A3Q2HHN6;F6XH52;A0A3Q2HKS9;F7ANY5;A0A5F5PMR6;F6R4X4;A0A3Q2HHW9;A0A3Q2I3Q9;A0A3Q2HDW1;A0A5F5PFF2;A0A5F5PRR5;F7DZ14	A0A3Q2ID17;A0A3Q2HW20;A0A3Q2I2S0;A0A3Q2HYB9;A0A3Q2IAP7;A0A3Q2HHN6	MHCX1	922	tr|A0A3Q2ID17|A0A3Q2ID17_HORSE Ig-like domain-containing protein OS=Equus caballus OX=9796 GN=MHCX1 PE=3 SV=2;tr|A0A3Q2HW20|A0A3Q2HW20_HORSE Ig-like domain-containing protein OS=Equus caballus OX=9796 GN=MHCX1 PE=3 SV=2;tr|A0A3Q2I2S0|A0A3Q2I2S0_HORSE Ig-li
26.5321	26.3903	26.4359	27.6398	27.5678	27.5351	26.3923	26.0972	26.4075	27.3876	27.7351	27.7592	25.9852	25.8701	25.7007	2	2	2	73.3	73.3	73.3	5.2288	0	8.2338	2537300000	2	34	A0A3Q2HW42	A0A3Q2HW42	TMSB15B	923	tr|A0A3Q2HW42|A0A3Q2HW42_HORSE Thymosin beta OS=Equus caballus OX=9796 GN=TMSB15B PE=3 SV=2
25.5591	25.3829	25.575	25.8672	25.5684	25.6641	25.5257	25.5141	25.6757	25.529	25.5537	25.64	25.2861	25.0716	25.2979	10	10	10	44.6	44.6	44.6	38.285	0	53.337	3096000000	21	114	A0A3Q2HW84;F6RFS1	A0A3Q2HW84;F6RFS1	NUDC	924	tr|A0A3Q2HW84|A0A3Q2HW84_HORSE Nuclear migration protein nudC OS=Equus caballus OX=9796 GN=NUDC PE=3 SV=2;tr|F6RFS1|F6RFS1_HORSE Nuclear migration protein nudC OS=Equus caballus OX=9796 GN=NUDC PE=3 SV=2
28.313	28.2423	28.4498	29.6204	29.3331	29.5196	28.8457	28.7838	28.793	27.4373	27.493	27.3743	28.7703	28.7957	28.9589	8	8	8	27.4	27.4	27.4	34.64	0	147.91	18425000000	17	185	A0A3Q2HWA0;A0A5F5PNY8;A0A3Q2H069;A0A3Q2H5I9;A0A3Q2HUC3	A0A3Q2HWA0;A0A5F5PNY8;A0A3Q2H069;A0A3Q2H5I9;A0A3Q2HUC3	LASP1	925	tr|A0A3Q2HWA0|A0A3Q2HWA0_HORSE LIM and SH3 domain protein 1 OS=Equus caballus OX=9796 GN=LASP1 PE=4 SV=1;tr|A0A5F5PNY8|A0A5F5PNY8_HORSE LIM and SH3 domain protein 1 OS=Equus caballus OX=9796 GN=LASP1 PE=4 SV=1;tr|A0A3Q2H069|A0A3Q2H069_HORSE LIM and SH3 pro
22.9056	22.6451	21.4692	21.221	22.9105	22.7971	23.3218	23.4718	23.463	21.4846	21.9801	22.4029	23.819	24.0977	23.9242	3	3	3	3.6	3.6	3.6	125.4	0	2.6113	301300000	58	9	A0A3Q2HWA6;A0A3Q2HXW0	A0A3Q2HWA6;A0A3Q2HXW0	ITGA11	926	tr|A0A3Q2HWA6|A0A3Q2HWA6_HORSE Integrin subunit alpha 11 OS=Equus caballus OX=9796 GN=ITGA11 PE=3 SV=1;tr|A0A3Q2HXW0|A0A3Q2HXW0_HORSE Integrin subunit alpha 11 OS=Equus caballus OX=9796 GN=ITGA11 PE=3 SV=1
27.1919	27.2086	27.2139	27.0824	26.9846	27.0498	27.3825	27.3997	27.4614	27.3106	27.3248	27.3016	27.2587	27.2826	27.3109	36	36	2	50.5	50.5	1.1	104.45	0	323.31	28125000000	53	449	A0A3Q2HWB5	A0A3Q2HWB5	PDCD6IP	929	tr|A0A3Q2HWB5|A0A3Q2HWB5_HORSE Programmed cell death 6 interacting protein OS=Equus caballus OX=9796 GN=PDCD6IP PE=4 SV=1
24.0828	24.0162	23.3058	25.3023	25.5784	25.2291	24.5277	23.9849	23.927	23.3913	23.2066	23.0161	24.2938	24.4521	24.5103	7	7	7	29.3	29.3	29.3	36.831	0	156.01	1006800000	13	50	A0A3Q2HWB7;F6X7C1	A0A3Q2HWB7;F6X7C1	RCN2	930	tr|A0A3Q2HWB7|A0A3Q2HWB7_HORSE Reticulocalbin 2 OS=Equus caballus OX=9796 GN=RCN2 PE=4 SV=1;tr|F6X7C1|F6X7C1_HORSE Reticulocalbin 2 OS=Equus caballus OX=9796 GN=RCN2 PE=4 SV=3
25.5786	25.6756	25.7223	25.4615	24.9529	25.1013	26.4717	26.3393	26.2814	25.9842	25.9121	25.8483	25.9883	26.0505	26.0613	13	13	13	20.5	20.5	20.5	86.757	0	141.66	4322100000	27	139	A0A3Q2HWB8;F6U2I2;F6U2D8;F6U2G2;A0A3Q2LNJ8;A0A3Q2H0L3;A0A3Q2KVA7;F6U1I2;A0A3Q2GW13	A0A3Q2HWB8;F6U2I2;F6U2D8;F6U2G2;A0A3Q2LNJ8;A0A3Q2H0L3;A0A3Q2KVA7;F6U1I2;A0A3Q2GW13	ENAH	931	tr|A0A3Q2HWB8|A0A3Q2HWB8_HORSE ENAH actin regulator OS=Equus caballus OX=9796 GN=ENAH PE=3 SV=1;tr|F6U2I2|F6U2I2_HORSE ENAH actin regulator OS=Equus caballus OX=9796 GN=ENAH PE=4 SV=3;tr|F6U2D8|F6U2D8_HORSE ENAH actin regulator OS=Equus caballus OX=9796 GN
24.6906	24.825	22.6969	24.8907	24.9021	24.9429	22.6447	22.902	21.3583	26.5135	26.4066	26.5605	22.2616	22.662	24.9279	4	4	4	63.9	63.9	63.9	11.014	0	13.656	846210000	5	8	A0A3Q2HWD8	A0A3Q2HWD8	TIMM8A	932	tr|A0A3Q2HWD8|A0A3Q2HWD8_HORSE Mitochondrial import inner membrane translocase subunit OS=Equus caballus OX=9796 GN=TIMM8A PE=3 SV=1
28.2739	28.262	28.2214	28.4042	28.3756	28.4032	28.3518	28.3072	28.3545	27.9013	27.8947	27.983	28.8585	28.7271	28.7798	17	17	15	59.6	59.6	52.6	39.243	0	169.1	23234000000	16	242	A0A5F5PY40;F6QCV1;A0A3Q2HWE7;A0A5F5PIJ8	A0A5F5PY40;F6QCV1;A0A3Q2HWE7;A0A5F5PIJ8	MACROH2A1	933	tr|A0A5F5PY40|A0A5F5PY40_HORSE Core histone macro-H2A OS=Equus caballus OX=9796 GN=MACROH2A1 PE=4 SV=1;tr|F6QCV1|F6QCV1_HORSE Core histone macro-H2A OS=Equus caballus OX=9796 GN=MACROH2A1 PE=4 SV=3;tr|A0A3Q2HWE7|A0A3Q2HWE7_HORSE MacroH2A.1 histone OS=Equus
25.9287	25.7424	25.943	25.7128	25.3978	25.7085	25.5532	25.4845	25.4364	24.8233	24.5719	24.437	25.3887	25.4264	25.4091	5	5	1	16.2	16.2	2.8	48.08	0	11.637	1307000000	19	41	A0A3Q2HWG4	A0A3Q2HWG4	SMAD3	934	tr|A0A3Q2HWG4|A0A3Q2HWG4_HORSE Mothers against decapentaplegic homolog OS=Equus caballus OX=9796 GN=SMAD3 PE=3 SV=1
25.7151	25.7801	25.8965	25.4466	25.4952	25.3477	25.5217	25.5383	25.6375	25.8849	25.8113	25.8847	25.3663	25.4327	25.3142	14	14	14	31.7	31.7	31.7	73.981	0	71.257	3115800000	37	77	A0A3Q2KVZ7;A0A3Q2HWR4	A0A3Q2KVZ7;A0A3Q2HWR4	TRAP1	937	tr|A0A3Q2KVZ7|A0A3Q2KVZ7_HORSE TNF receptor associated protein 1 OS=Equus caballus OX=9796 GN=TRAP1 PE=3 SV=2;tr|A0A3Q2HWR4|A0A3Q2HWR4_HORSE TNF receptor associated protein 1 OS=Equus caballus OX=9796 GN=TRAP1 PE=3 SV=1
22.254	23.3446	23.3809	21.9305	22.4659	22.2733	23.5013	23.7524	23.2773	26.6623	26.5183	26.506	23.6369	23.6259	23.8848	5	5	5	30.7	30.7	30.7	33.47	0	42.801	965260000	16	31	A0A3Q2HWU9;F7DVA2	A0A3Q2HWU9;F7DVA2	RIMOC1	938	tr|A0A3Q2HWU9|A0A3Q2HWU9_HORSE Chromosome 21 C5orf51 homolog OS=Equus caballus OX=9796 GN=RIMOC1 PE=4 SV=1;tr|F7DVA2|F7DVA2_HORSE Chromosome 21 C5orf51 homolog OS=Equus caballus OX=9796 GN=RIMOC1 PE=4 SV=2
20.9512	22.2357	22.4792	25.6597	25.5391	26.0538	22.3432	22.9206	21.1845	25.8585	26.0723	26.0592	25.225	25.1967	24.6553	6	6	6	25.9	25.9	25.9	35.036	0	27.787	1019600000	18	32	A0A3Q2HWV6;A0A3Q2IE77;A0A3Q2HTN1;F6RKC6	A0A3Q2HWV6;A0A3Q2IE77;A0A3Q2HTN1;F6RKC6	FHL1	939	tr|A0A3Q2HWV6|A0A3Q2HWV6_HORSE Four and a half LIM domains 1 OS=Equus caballus OX=9796 GN=FHL1 PE=4 SV=2;tr|A0A3Q2IE77|A0A3Q2IE77_HORSE Four and a half LIM domains 1 OS=Equus caballus OX=9796 GN=FHL1 PE=4 SV=1;tr|A0A3Q2HTN1|A0A3Q2HTN1_HORSE Four and a half
27.8904	27.855	27.9802	27.7376	27.6518	27.7434	27.8892	27.8717	27.8585	27.6405	27.6065	27.6126	27.9567	27.9745	28.0716	53	53	53	59	59	59	139.43	0	323.31	44983000000	70	636	A0A3Q2HWW0;F6SRZ6;F7B497	A0A3Q2HWW0;F6SRZ6;F7B497	COPA	940	tr|A0A3Q2HWW0|A0A3Q2HWW0_HORSE Coatomer subunit alpha OS=Equus caballus OX=9796 GN=COPA PE=4 SV=2;tr|F6SRZ6|F6SRZ6_HORSE Coatomer subunit alpha OS=Equus caballus OX=9796 GN=COPA PE=4 SV=3;tr|F7B497|F7B497_HORSE Coatomer subunit alpha OS=Equus caballus OX=9
25.4282	25.4865	25.5772	25.3475	25.3066	25.3377	25.4066	25.407	25.5701	26.6494	26.6103	26.6421	25.4129	25.1917	25.4673	19	19	19	56.7	56.7	56.7	52.001	0	91.876	5740400000	31	120	F6TBN7;A0A3Q2HX27;A0A5F5PH82	F6TBN7;A0A3Q2HX27	FKBP4	943	tr|F6TBN7|F6TBN7_HORSE Peptidylprolyl isomerase OS=Equus caballus OX=9796 GN=FKBP4 PE=4 SV=3;tr|A0A3Q2HX27|A0A3Q2HX27_HORSE Peptidylprolyl isomerase OS=Equus caballus OX=9796 GN=FKBP4 PE=4 SV=1
27.1094	27.2742	27.2694	27.3433	27.3829	27.3833	27.5594	27.595	27.7048	27.7665	27.6929	27.7487	27.6163	27.7069	27.7406	7	7	6	42.3	42.3	42.3	15.763	0	31.041	8482000000	8	86	F6SCL4;A0A3Q2HX46	F6SCL4;A0A3Q2HX46	SRSF7	944	tr|F6SCL4|F6SCL4_HORSE Serine and arginine rich splicing factor 7 OS=Equus caballus OX=9796 GN=SRSF7 PE=4 SV=3;tr|A0A3Q2HX46|A0A3Q2HX46_HORSE Serine and arginine rich splicing factor 7 OS=Equus caballus OX=9796 GN=SRSF7 PE=4 SV=1
27.3301	27.3482	27.4229	26.7424	26.736	26.8942	27.112	27.1491	27.278	28.1668	28.1949	28.2206	27.1777	27.3619	27.3225	13	13	13	64	64	64	29.044	0	140.83	15861000000	18	182	A0A3Q2IDE6;F6XXH8;A0A3Q2HX48;A0A3Q2IJ23;A0A3Q2I2Z9	A0A3Q2IDE6;F6XXH8;A0A3Q2HX48;A0A3Q2IJ23	PHB2	945	tr|A0A3Q2IDE6|A0A3Q2IDE6_HORSE Prohibitin OS=Equus caballus OX=9796 GN=PHB2 PE=3 SV=2;tr|F6XXH8|F6XXH8_HORSE Prohibitin OS=Equus caballus OX=9796 GN=PHB2 PE=3 SV=3;tr|A0A3Q2HX48|A0A3Q2HX48_HORSE Prohibitin OS=Equus caballus OX=9796 PE=3 SV=2;tr|A0A3Q2IJ23|
22.3759	22.1188	23.2244	22.5933	22.8857	22.562	22.3149	21.7448	22.8663	23.6532	23.6781	23.7479	21.9709	22.5946	22.3607	4	4	4	6.2	6.2	6.2	92.662	0	2.905	190340000	50	12	A0A3Q2HX49;A0A3Q2KUF8	A0A3Q2HX49;A0A3Q2KUF8	LEMD3	946	tr|A0A3Q2HX49|A0A3Q2HX49_HORSE LEM domain containing 3 OS=Equus caballus OX=9796 GN=LEMD3 PE=4 SV=1;tr|A0A3Q2KUF8|A0A3Q2KUF8_HORSE LEM domain containing 3 OS=Equus caballus OX=9796 GN=LEMD3 PE=4 SV=1
23.0571	22.9523	22.6021	22.2618	23.3716	23.4178	22.1507	22.4914	22.1427	24.4299	25.0387	24.2058	21.9532	22.1529	22.89	12	12	12	22.9	22.9	22.9	91.013	0	23.597	451110000	45	22	A0A5F5PTK2;A0A3Q2HX57;A0A5F5PFT3;F7DHX3	A0A5F5PTK2;A0A3Q2HX57;A0A5F5PFT3;F7DHX3	GRIPAP1	948	tr|A0A5F5PTK2|A0A5F5PTK2_HORSE GRIP1 associated protein 1 OS=Equus caballus OX=9796 GN=GRIPAP1 PE=4 SV=1;tr|A0A3Q2HX57|A0A3Q2HX57_HORSE GRIP1 associated protein 1 OS=Equus caballus OX=9796 GN=GRIPAP1 PE=4 SV=1;tr|A0A5F5PFT3|A0A5F5PFT3_HORSE GRIP1 associate
22.0372	22.0125	24.12	22.7017	23.694	22.077	22.8878	22.7734	21.1791	23.7773	23.8223	23.9184	22.5856	22.1523	22.112	5	5	5	9	9	9	91.155	0	14.735	295440000	30	10	A0A3Q2HXB8;A0A3Q2LRM8;F6PJZ6;F6SAZ6;A0A3Q2H760;A0A3Q2GUG1	A0A3Q2HXB8;A0A3Q2LRM8;F6PJZ6;F6SAZ6;A0A3Q2H760;A0A3Q2GUG1	ARHGAP17	951	tr|A0A3Q2HXB8|A0A3Q2HXB8_HORSE Rho GTPase activating protein 17 OS=Equus caballus OX=9796 GN=ARHGAP17 PE=4 SV=1;tr|A0A3Q2LRM8|A0A3Q2LRM8_HORSE Rho GTPase activating protein 17 OS=Equus caballus OX=9796 GN=ARHGAP17 PE=4 SV=2;tr|F6PJZ6|F6PJZ6_HORSE Rho GTPas
27.0749	27.0172	27.0523	26.2729	26.1829	26.1668	27.2774	27.3044	27.2466	26.766	26.8656	26.8441	26.83	26.9411	26.8888	38	38	38	28.3	28.3	28.3	236.13	0	148.17	8642700000	102	234	F6U768;A0A3Q2HXE5;A0A3Q2H3W2;A0A5F5PI80;A0A5F5PLR6;A0A3Q2GVP9;A0A5F5PNI4	F6U768;A0A3Q2HXE5;A0A3Q2H3W2	CAD	953	tr|F6U768|F6U768_HORSE CAD protein OS=Equus caballus OX=9796 GN=CAD PE=3 SV=3;tr|A0A3Q2HXE5|A0A3Q2HXE5_HORSE CAD protein OS=Equus caballus OX=9796 GN=CAD PE=3 SV=1;tr|A0A3Q2H3W2|A0A3Q2H3W2_HORSE CAD protein OS=Equus caballus OX=9796 GN=CAD PE=3 SV=1
22.7526	24.6446	24.9968	22.9917	25.8042	25.2527	24.7489	24.7527	25.3002	23.5923	24.8482	25.176	24.9225	25.1905	25.0868	3	3	3	20.9	20.9	20.9	27.112	0	17.31	790290000	9	11	F7AV77;A0A3Q2HXF5	F7AV77;A0A3Q2HXF5	YIPF4	954	tr|F7AV77|F7AV77_HORSE Protein YIPF OS=Equus caballus OX=9796 GN=YIPF4 PE=3 SV=2;tr|A0A3Q2HXF5|A0A3Q2HXF5_HORSE Protein YIPF OS=Equus caballus OX=9796 GN=YIPF4 PE=3 SV=1
23.8204	24.0359	23.5256	23.8695	23.8475	23.709	23.7824	23.6918	23.3534	22.0526	23.3978	23.2121	23.8299	23.8563	23.3857	4	4	4	9.1	9.1	9.1	67.782	0	7.7904	309290000	33	25	A0A3Q2HXL7	A0A3Q2HXL7	PPP1R18	957	tr|A0A3Q2HXL7|A0A3Q2HXL7_HORSE Protein phosphatase 1 regulatory subunit 18 OS=Equus caballus OX=9796 GN=PPP1R18 PE=4 SV=1
26.3042	26.2197	26.2713	26.4078	26.2428	26.3913	25.9399	26.0018	25.97	26.3889	26.4259	26.4997	26.489	26.5163	26.4118	6	6	6	19.3	19.3	19.3	50.956	0	127.01	3766200000	20	91	A0A3Q2HXM5	A0A3Q2HXM5	NAGA	958	tr|A0A3Q2HXM5|A0A3Q2HXM5_HORSE Alpha-galactosidase OS=Equus caballus OX=9796 GN=NAGA PE=3 SV=1
26.7418	26.8791	26.9342	26.4743	26.0378	26.4166	26.4865	26.3283	26.1621	26.8281	26.6331	26.7789	26.2283	25.9426	26.192	8	8	8	32.8	32.8	32.8	36.493	0	23.994	4009600000	18	63	A0A5F5PVG6;A0A5F5PF00;A0A3Q2HXN5;F7CJ34;A0A5F5Q139	A0A5F5PVG6;A0A5F5PF00;A0A3Q2HXN5;F7CJ34;A0A5F5Q139	ACOT7	959	tr|A0A5F5PVG6|A0A5F5PVG6_HORSE Acyl-CoA thioesterase 7 OS=Equus caballus OX=9796 GN=ACOT7 PE=4 SV=1;tr|A0A5F5PF00|A0A5F5PF00_HORSE Acyl-CoA thioesterase 7 OS=Equus caballus OX=9796 GN=ACOT7 PE=4 SV=1;tr|A0A3Q2HXN5|A0A3Q2HXN5_HORSE Acyl-CoA thioesterase 7 O
23.9286	24.1128	24.2747	24.0918	23.8508	24.0672	24.0052	23.8243	23.9566	23.1051	22.6242	21.9264	24.1585	24.1151	24.1507	5	5	5	16.4	16.4	16.4	48.473	0	8.5776	485720000	29	16	A0A3Q2HXN8;F7E3A6;A0A5F5Q2B7	A0A3Q2HXN8;F7E3A6	PUS1	960	tr|A0A3Q2HXN8|A0A3Q2HXN8_HORSE Pseudouridine synthase 1 OS=Equus caballus OX=9796 GN=PUS1 PE=3 SV=1;tr|F7E3A6|F7E3A6_HORSE Pseudouridine synthase 1 OS=Equus caballus OX=9796 GN=PUS1 PE=3 SV=3
23.9147	23.9526	23.4968	24.3244	24.5	24.4103	24.2861	24.4463	24.2436	24.9755	24.961	25.022	24.8427	24.8034	24.583	8	7	7	17.2	15.9	15.9	68.959	0	36.711	846470000	32	45	A0A3Q2HY70;A0A5F5PE67;A0A5F5PIQ9	A0A3Q2HY70;A0A5F5PE67;A0A5F5PIQ9	FMR1	961	tr|A0A3Q2HY70|A0A3Q2HY70_HORSE FMRP translational regulator 1 OS=Equus caballus OX=9796 GN=FMR1 PE=3 SV=1;tr|A0A5F5PE67|A0A5F5PE67_HORSE FMRP translational regulator 1 OS=Equus caballus OX=9796 GN=FMR1 PE=3 SV=1;tr|A0A5F5PIQ9|A0A5F5PIQ9_HORSE FMRP translat
25.1063	25.1862	25.0625	24.9213	24.9474	25.2453	25.3655	25.3846	25.4387	23.8615	24.3821	24.1251	25.0387	24.9755	25.3336	9	9	9	7.4	7.4	7.4	233.07	0	20.534	1345000000	84	39	F7E1P3;A0A3Q2HY91;F7E1L2;F7BUD9	F7E1P3;A0A3Q2HY91;F7E1L2;F7BUD9	SEC16A	962	tr|F7E1P3|F7E1P3_HORSE Protein transport protein sec16 OS=Equus caballus OX=9796 GN=SEC16A PE=3 SV=3;tr|A0A3Q2HY91|A0A3Q2HY91_HORSE Protein transport protein sec16 OS=Equus caballus OX=9796 GN=SEC16A PE=3 SV=1;tr|F7E1L2|F7E1L2_HORSE Protein transport prote
25.1529	25.1562	25.4594	25.355	24.8238	25.0901	25.3201	25.111	24.9333	25.214	25.1695	25.1802	24.5554	24.6076	24.7974	3	3	3	44.8	44.8	44.8	6.4555	0	45.996	1030300000	3	33	A0A3Q2HYA3	A0A3Q2HYA3	ATP5MK	963	tr|A0A3Q2HYA3|A0A3Q2HYA3_HORSE ATP synthase membrane subunit k OS=Equus caballus OX=9796 GN=ATP5MK PE=4 SV=1
22.4819	22.9723	23.4867	21.6781	22.4356	23.348	24.3429	24.7837	24.3336	23.0086	22.4144	22.3838	22.5259	22.4866	22.0081	4	4	4	24.6	24.6	24.6	32.087	0	13.057	208660000	14	8	A0A5F5PPE9;A0A3Q2HYA7;F6PRS4;A0A3Q2IDY8	A0A5F5PPE9;A0A3Q2HYA7;F6PRS4;A0A3Q2IDY8	CA12	964	tr|A0A5F5PPE9|A0A5F5PPE9_HORSE Carbonic anhydrase 12 OS=Equus caballus OX=9796 GN=CA12 PE=3 SV=1;tr|A0A3Q2HYA7|A0A3Q2HYA7_HORSE Carbonic anhydrase 12 OS=Equus caballus OX=9796 GN=CA12 PE=3 SV=1;tr|F6PRS4|F6PRS4_HORSE Carbonic anhydrase 12 OS=Equus caballus
26.833	26.8107	26.9381	27.0342	26.7343	26.8075	26.8923	26.6319	26.6925	27.0585	27.1694	27.0407	26.9573	26.5928	26.6414	10	10	10	27.1	27.1	27.1	41.166	0	35.881	5966900000	15	61	A0A3Q2HYD7	A0A3Q2HYD7	PSMD4	966	tr|A0A3Q2HYD7|A0A3Q2HYD7_HORSE 26S proteasome non-ATPase regulatory subunit 4 OS=Equus caballus OX=9796 GN=PSMD4 PE=3 SV=2
26.5247	26.6824	26.3355	26.3108	26.3047	26.4426	26.4992	26.558	26.342	27.1242	27.3356	27.3638	26.0543	26.0196	25.6774	3	3	3	40.7	40.7	40.7	9.0714	0	33.782	2864500000	3	54	A0A3Q2HYF4	A0A3Q2HYF4	NEDD8	967	tr|A0A3Q2HYF4|A0A3Q2HYF4_HORSE NEDD8 OS=Equus caballus OX=9796 GN=NEDD8 PE=3 SV=2
27.1464	27.247	27.2116	27.5697	27.616	27.6199	27.3282	27.6253	27.5932	28.2895	28.2649	28.2378	27.094	27.1998	27.0744	9	9	9	68.4	68.4	68.4	17.591	0	45.028	9241000000	13	109	A0A5F5PJM9;F6W215;A0A3Q2HYH6;A0A3Q2IEQ4	A0A5F5PJM9;F6W215;A0A3Q2HYH6;A0A3Q2IEQ4	SRI	968	tr|A0A5F5PJM9|A0A5F5PJM9_HORSE Sorcin OS=Equus caballus OX=9796 GN=SRI PE=4 SV=1;tr|F6W215|F6W215_HORSE Sorcin OS=Equus caballus OX=9796 GN=SRI PE=4 SV=3;tr|A0A3Q2HYH6|A0A3Q2HYH6_HORSE Sorcin OS=Equus caballus OX=9796 GN=SRI PE=4 SV=1;tr|A0A3Q2IEQ4|A0A3Q2I
25.013	24.7971	25.1572	25.7767	25.7124	25.4974	25.9262	25.8786	25.9873	24.3535	24.0863	24.1862	25.1822	25.327	24.6758	8	8	8	34.3	34.3	34.3	39.188	0	20.179	2227100000	20	39	A0A5F5Q4L8;A0A3Q2HYK4;F6XCC6	A0A5F5Q4L8;A0A3Q2HYK4;F6XCC6	PPM1F	969	tr|A0A5F5Q4L8|A0A5F5Q4L8_HORSE Protein phosphatase, Mg2+/Mn2+ dependent 1F OS=Equus caballus OX=9796 GN=PPM1F PE=3 SV=1;tr|A0A3Q2HYK4|A0A3Q2HYK4_HORSE Protein phosphatase, Mg2+/Mn2+ dependent 1F OS=Equus caballus OX=9796 GN=PPM1F PE=3 SV=1;tr|F6XCC6|F6XCC6
24.9862	24.9111	25.0937	24.7221	22.3997	22.2593	24.2092	24.4308	21.8023	24.3961	24.132	24.3322	22.7257	21.4727	21.5917	5	5	5	11.2	11.2	11.2	61.789	0	5.9098	730820000	26	15	A0A3Q2HYL9;F6YN92	A0A3Q2HYL9;F6YN92	PPAT	970	tr|A0A3Q2HYL9|A0A3Q2HYL9_HORSE Amidophosphoribosyltransferase OS=Equus caballus OX=9796 GN=PPAT PE=3 SV=1;tr|F6YN92|F6YN92_HORSE Phosphoribosyl pyrophosphate amidotransferase OS=Equus caballus OX=9796 GN=PPAT PE=4 SV=2
24.7309	24.7827	24.9394	24.3672	24.26	24.3049	24.3028	23.9995	24.2031	24.4903	24.2684	24.4107	25.0291	24.895	24.8885	6	6	6	18.3	18.3	18.3	62.247	0	40.133	1098800000	26	40	F7D2Z3;A0A5F5PT74;A0A3Q2HYM1;A0A3Q2I707;A0A3Q2ICH4	F7D2Z3;A0A5F5PT74;A0A3Q2HYM1;A0A3Q2I707;A0A3Q2ICH4	PXN	971	tr|F7D2Z3|F7D2Z3_HORSE Paxillin OS=Equus caballus OX=9796 GN=PXN PE=4 SV=2;tr|A0A5F5PT74|A0A5F5PT74_HORSE Paxillin OS=Equus caballus OX=9796 GN=PXN PE=4 SV=1;tr|A0A3Q2HYM1|A0A3Q2HYM1_HORSE Paxillin OS=Equus caballus OX=9796 GN=PXN PE=4 SV=1;tr|A0A3Q2I707|A
25.0345	25.0253	24.8486	22.56	25.2769	24.8409	24.3738	25.2078	25.08	25.6435	25.8966	25.8728	24.8038	24.9322	25.2621	9	9	9	27.2	27.2	27.2	59.209	0	60.92	1385000000	18	29	F6V9A2;A0A3Q2HYP0	F6V9A2;A0A3Q2HYP0	CPSF6	972	tr|F6V9A2|F6V9A2_HORSE Cleavage and polyadenylation specificity factor subunit 6 OS=Equus caballus OX=9796 GN=CPSF6 PE=3 SV=2;tr|A0A3Q2HYP0|A0A3Q2HYP0_HORSE Cleavage and polyadenylation specificity factor subunit 6 OS=Equus caballus OX=9796 GN=CPSF6 PE=3 S
23.0058	21.5408	24.9306	26.2741	25.8643	25.79	22.5085	24.9631	23.2969	23.0148	22.5903	22.8318	25.5395	22.6778	22.9265	12	12	11	5	5	4.6	398.93	0	24.328	1129000000	173	18	A0A3Q2HYQ4;A0A3Q2I7S2;F7BXV9	A0A3Q2HYQ4;A0A3Q2I7S2;F7BXV9	LAMA5	973	tr|A0A3Q2HYQ4|A0A3Q2HYQ4_HORSE Laminin subunit alpha 5 OS=Equus caballus OX=9796 GN=LAMA5 PE=4 SV=1;tr|A0A3Q2I7S2|A0A3Q2I7S2_HORSE Laminin subunit alpha 5 OS=Equus caballus OX=9796 GN=LAMA5 PE=4 SV=2;tr|F7BXV9|F7BXV9_HORSE Laminin subunit alpha 5 OS=Equus
23.4055	23.1755	22.8403	22.5859	22.6583	21.6478	23.053	23.2946	23.2856	25.9157	25.7287	25.7265	23.6212	23.3055	23.6647	14	14	14	25.4	25.4	25.4	82.948	0	23.263	1290700000	39	34	A0A5F5PIW2;A0A5F5PKW5;A0A3Q2HYT6;F6Y688;A0A3Q2H6G1	A0A5F5PIW2;A0A5F5PKW5;A0A3Q2HYT6;F6Y688;A0A3Q2H6G1	LSS	974	tr|A0A5F5PIW2|A0A5F5PIW2_HORSE Terpene cyclase/mutase family member OS=Equus caballus OX=9796 GN=LSS PE=3 SV=1;tr|A0A5F5PKW5|A0A5F5PKW5_HORSE Terpene cyclase/mutase family member OS=Equus caballus OX=9796 GN=LSS PE=3 SV=1;tr|A0A3Q2HYT6|A0A3Q2HYT6_HORSE Ter
26.7647	26.9055	26.8305	26.397	26.5312	26.4959	26.6579	26.5464	26.6328	26.386	26.3744	26.2931	26.5177	26.5139	26.5069	12	12	12	58.8	58.8	58.8	38.516	0	228.95	8592600000	15	162	A0A3Q2HYU2;A0A5F5PL96;A0A3Q2H9T8	A0A3Q2HYU2;A0A5F5PL96;A0A3Q2H9T8	EIF3F	975	tr|A0A3Q2HYU2|A0A3Q2HYU2_HORSE Eukaryotic translation initiation factor 3 subunit F OS=Equus caballus OX=9796 GN=EIF3F PE=3 SV=1;tr|A0A5F5PL96|A0A5F5PL96_HORSE Eukaryotic translation initiation factor 3 subunit F OS=Equus caballus OX=9796 GN=EIF3F PE=4 SV=
24.4146	24.5871	24.4738	24.437	24.7359	24.4561	24.8607	24.881	24.9166	24.0492	24.2434	24.0903	24.9697	24.8647	24.8054	4	4	4	14	14	14	72.231	0	43.782	744900000	25	34	A0A3Q2HYV5;F7AV53	A0A3Q2HYV5;F7AV53	NHLRC2	976	tr|A0A3Q2HYV5|A0A3Q2HYV5_HORSE NHL repeat containing 2 OS=Equus caballus OX=9796 GN=NHLRC2 PE=4 SV=1;tr|F7AV53|F7AV53_HORSE NHL repeat containing 2 OS=Equus caballus OX=9796 GN=NHLRC2 PE=4 SV=1
22.9681	22.4155	22.0374	22.5923	22.4837	23.4384	22.738	22.5133	22.1533	23.5925	23.8179	24.005	22.967	22.8234	22.9677	5	5	5	6	6	6	128.85	0	39.208	300180000	53	21	A0A3Q2HYY9;A0A3Q2KPU7;F6PHS4	A0A3Q2HYY9;A0A3Q2KPU7;F6PHS4	FKBP15	977	tr|A0A3Q2HYY9|A0A3Q2HYY9_HORSE Peptidylprolyl isomerase OS=Equus caballus OX=9796 GN=FKBP15 PE=4 SV=1;tr|A0A3Q2KPU7|A0A3Q2KPU7_HORSE Peptidylprolyl isomerase OS=Equus caballus OX=9796 GN=FKBP15 PE=4 SV=1;tr|F6PHS4|F6PHS4_HORSE Peptidylprolyl isomerase OS=E
26.6502	26.6661	26.6174	26.2273	26.2134	26.2737	26.2171	26.34	26.3006	26.0436	26.0606	26.0301	26.2998	26.3733	26.3237	22	22	22	40.3	40.3	40.3	101	0	164.86	7171700000	39	193	A0A3Q2I5M6;A0A3Q2HZ28;F6VK74;A0A5F5PKF9;A0A5F5PSU8	A0A3Q2I5M6;A0A3Q2HZ28;F6VK74	MARS1	981	tr|A0A3Q2I5M6|A0A3Q2I5M6_HORSE Methionine--tRNA ligase, cytoplasmic OS=Equus caballus OX=9796 GN=MARS1 PE=3 SV=1;tr|A0A3Q2HZ28|A0A3Q2HZ28_HORSE Methionine--tRNA ligase, cytoplasmic OS=Equus caballus OX=9796 GN=MARS1 PE=3 SV=1;tr|F6VK74|F6VK74_HORSE Methion
22.3211	20.9735	22.9455	21.6528	22.9822	22.1759	23.0651	22.1833	23.0564	23.5081	23.8056	23.9978	23.257	22.6117	22.7411	4	4	2	28.4	28.4	18.6	26.924	0	16.42	203290000	10	15	F7B2W4;A0A3Q2HZ42;A0A5F5PMG3;A0A5F5Q365	F7B2W4;A0A3Q2HZ42;A0A5F5PMG3;A0A5F5Q365	PTP4A1	983	tr|F7B2W4|F7B2W4_HORSE Protein tyrosine phosphatase 4A1 OS=Equus caballus OX=9796 GN=PTP4A1 PE=4 SV=2;tr|A0A3Q2HZ42|A0A3Q2HZ42_HORSE Protein tyrosine phosphatase 4A1 OS=Equus caballus OX=9796 GN=PTP4A1 PE=4 SV=1;tr|A0A5F5PMG3|A0A5F5PMG3_HORSE Protein tyros
23.6516	23.3448	22.7997	22.0492	21.9343	21.8576	22.3646	23.0722	22.3727	23.9267	23.9121	23.8545	22.6673	22.0376	22.9917	3	3	3	16	16	16	40.922	0	8.0044	171220000	21	9	A0A3Q2HZ50	A0A3Q2HZ50	FBXL8	984	tr|A0A3Q2HZ50|A0A3Q2HZ50_HORSE F-box domain-containing protein OS=Equus caballus OX=9796 GN=FBXL8 PE=4 SV=2
24.7698	24.7808	24.7475	25.1631	25.2713	25.2227	24.6845	24.8006	25.2005	24.8701	24.6954	25.0743	24.9159	25.0974	24.8417	7	7	7	12.7	12.7	12.7	90.546	0	51.682	1578700000	28	56	F7ALM2;A0A3Q2HZ51;A0A3Q2I4L2	F7ALM2;A0A3Q2HZ51;A0A3Q2I4L2	HGS	985	tr|F7ALM2|F7ALM2_HORSE Hepatocyte growth factor-regulated tyrosine kinase substrate OS=Equus caballus OX=9796 GN=HGS PE=4 SV=2;tr|A0A3Q2HZ51|A0A3Q2HZ51_HORSE Hepatocyte growth factor-regulated tyrosine kinase substrate OS=Equus caballus OX=9796 GN=HGS PE=4
27.9393	27.972	28.0161	28.6874	28.4734	28.5737	28.9936	28.9418	28.9994	23.3298	23.0869	22.2198	28.5104	28.5323	28.5919	66	58	58	31.3	29.6	29.6	308.03	0	323.31	75241000000	156	920	A0A3Q2HZB0;F6ZWZ3;A0A5F5PG69;A0A3Q2GSY3;A0A5F5PPS0	A0A3Q2HZB0;F6ZWZ3;A0A5F5PG69;A0A3Q2GSY3;A0A5F5PPS0	FLNC	986	tr|A0A3Q2HZB0|A0A3Q2HZB0_HORSE Filamin C OS=Equus caballus OX=9796 GN=FLNC PE=3 SV=2;tr|F6ZWZ3|F6ZWZ3_HORSE Filamin C OS=Equus caballus OX=9796 GN=FLNC PE=3 SV=2;tr|A0A5F5PG69|A0A5F5PG69_HORSE Filamin C OS=Equus caballus OX=9796 GN=FLNC PE=3 SV=1;tr|A0A3Q2
26.2779	26.4255	26.4583	26.0215	25.988	26.1427	26.2806	26.1783	26.0468	27.2369	27.1314	27.1316	26.0843	26.1448	26.1503	10	10	10	47.4	47.4	47.4	34.223	0	87.172	6073000000	18	98	F7E3M1;A0A3Q2HZB8;A0A3Q2I152;A0A3Q2L527;A0A5F5PT04;A0A5F5Q2D8	F7E3M1;A0A3Q2HZB8;A0A3Q2I152;A0A3Q2L527;A0A5F5PT04;A0A5F5Q2D8	ETFA	987	tr|F7E3M1|F7E3M1_HORSE Electron transfer flavoprotein subunit alpha OS=Equus caballus OX=9796 GN=ETFA PE=3 SV=2;tr|A0A3Q2HZB8|A0A3Q2HZB8_HORSE Electron transfer flavoprotein subunit alpha OS=Equus caballus OX=9796 GN=ETFA PE=3 SV=1;tr|A0A3Q2I152|A0A3Q2I152
24.2592	24.1517	23.9102	23.8059	23.3211	23.1	23.9318	23.9374	23.8277	25.0007	25.2438	25.1224	23.9653	24.0463	23.1615	10	10	10	28.7	28.7	28.7	55.783	0	41.321	1194900000	24	52	A0A3Q2HZC6	A0A3Q2HZC6	NAE1	988	tr|A0A3Q2HZC6|A0A3Q2HZC6_HORSE NEDD8-activating enzyme E1 regulatory subunit OS=Equus caballus OX=9796 GN=NAE1 PE=3 SV=1
27.0687	27.151	27.2279	27.0117	27.0367	27.0509	26.7657	26.7209	26.8005	27.8134	27.8391	27.7932	26.8869	26.8852	26.8774	29	29	29	52.7	52.7	52.7	88.968	0	323.31	18899000000	40	327	A0A3Q2HZD2;F6Z4G8	A0A3Q2HZD2;F6Z4G8	ACO2	989	tr|A0A3Q2HZD2|A0A3Q2HZD2_HORSE Aconitate hydratase, mitochondrial OS=Equus caballus OX=9796 GN=ACO2 PE=3 SV=1;tr|F6Z4G8|F6Z4G8_HORSE Aconitase 2 OS=Equus caballus OX=9796 GN=ACO2 PE=3 SV=3
24.0977	23.8913	24.6772	23.5746	23.7307	23.91	23.4478	23.8063	23.7962	26.0342	26.3019	26.2867	22.8789	23.0454	23.0903	12	12	12	27.9	27.9	27.9	75.471	0	72.967	1545400000	40	33	A0A3Q2HZE9;A0A3Q2I8N0;A0A3Q2I777;A0A3Q2HBU8;F6Z4E8	A0A3Q2HZE9;A0A3Q2I8N0;A0A3Q2I777;A0A3Q2HBU8	ABCD3	990	tr|A0A3Q2HZE9|A0A3Q2HZE9_HORSE ATP binding cassette subfamily D member 3 OS=Equus caballus OX=9796 GN=ABCD3 PE=3 SV=1;tr|A0A3Q2I8N0|A0A3Q2I8N0_HORSE ATP binding cassette subfamily D member 3 OS=Equus caballus OX=9796 GN=ABCD3 PE=3 SV=1;tr|A0A3Q2I777|A0A3Q2
24.6159	24.5221	24.7072	24.5552	24.532	24.7879	24.5065	24.5313	24.6895	24.4819	24.4427	24.5588	24.3983	24.5181	24.5828	9	9	9	32.1	32.1	32.1	35.916	0	23.386	1635300000	19	58	F7DEN1;A0A3Q2HZH7;A0A3Q2LT38;A0A3Q2H548	F7DEN1;A0A3Q2HZH7;A0A3Q2LT38;A0A3Q2H548	NUDT9	992	tr|F7DEN1|F7DEN1_HORSE Nudix hydrolase 9 OS=Equus caballus OX=9796 GN=NUDT9 PE=4 SV=2;tr|A0A3Q2HZH7|A0A3Q2HZH7_HORSE Nudix hydrolase 9 OS=Equus caballus OX=9796 GN=NUDT9 PE=4 SV=1;tr|A0A3Q2LT38|A0A3Q2LT38_HORSE Nudix hydrolase 9 OS=Equus caballus OX=9796 G
25.5004	25.4671	25.64	22.1776	23.1474	22.3491	22.2113	23.2445	22.6695	22.1776	23.8985	23.0509	22.6539	23.094	22.0217	7	7	7	59.1	59.1	59.1	15.565	0	13.571	407250000	10	23	A0A3Q2HZJ8;A0A3Q2H507	A0A3Q2HZJ8;A0A3Q2H507	CRABP1	993	tr|A0A3Q2HZJ8|A0A3Q2HZJ8_HORSE Cellular retinoic acid-binding protein 1 OS=Equus caballus OX=9796 GN=CRABP1 PE=3 SV=2;tr|A0A3Q2H507|A0A3Q2H507_HORSE Cellular retinoic acid-binding protein 1 OS=Equus caballus OX=9796 GN=CRABP1 PE=3 SV=1
24.7017	24.6407	24.9828	24.8794	25.003	24.8261	25.2887	25.4014	25.2049	24.554	25.2448	24.7039	25.6545	25.9343	25.8054	9	9	9	12.1	12.1	12.1	125.33	0	30.869	1152000000	54	41	A0A3Q2IEP3;F6SA50;A0A3Q2HZM2;A0A3Q2L0Y8;F6PIE1;F6PID4;F6PIE9;A0A5F5PGM2;A0A3Q2ICL8;F6ZV73;A0A3Q2H8G3;F6RB24;A0A3Q2LFU7;A0A3Q2HZV3;A0A3Q2H7R2;A0A3Q2IMB1	A0A3Q2IEP3;F6SA50;A0A3Q2HZM2;A0A3Q2L0Y8;F6PIE1;F6PID4;F6PIE9	ERC1	994	tr|A0A3Q2IEP3|A0A3Q2IEP3_HORSE ELKS/RAB6-interacting/CAST family member 1 OS=Equus caballus OX=9796 GN=ERC1 PE=4 SV=2;tr|F6SA50|F6SA50_HORSE ELKS/RAB6-interacting/CAST family member 1 OS=Equus caballus OX=9796 GN=ERC1 PE=4 SV=2;tr|A0A3Q2HZM2|A0A3Q2HZM2_HOR
25.2451	25.1625	25.3848	25.2379	24.7761	25.2263	25.1801	24.9887	24.9691	25.8192	25.7413	25.6731	25.2851	25.2614	25.3493	12	12	12	41	41	41	64.221	0	104.3	3389900000	27	112	A0A3Q2HZR8;F6QMZ5;A0A3Q2HD83;A0A3Q2ID91	A0A3Q2HZR8;F6QMZ5;A0A3Q2HD83;A0A3Q2ID91	ILVBL	995	tr|A0A3Q2HZR8|A0A3Q2HZR8_HORSE IlvB acetolactate synthase like OS=Equus caballus OX=9796 GN=ILVBL PE=3 SV=1;tr|F6QMZ5|F6QMZ5_HORSE 2-hydroxyacyl-CoA lyase 2 OS=Equus caballus OX=9796 GN=ILVBL PE=3 SV=2;tr|A0A3Q2HD83|A0A3Q2HD83_HORSE 2-hydroxyacyl-CoA lyase
27.2082	27.1786	27.2697	26.2249	26.2588	26.1882	26.7385	26.7031	26.7075	25.9091	26.0186	25.8979	27.2983	27.3684	27.3507	25	25	25	74.8	74.8	74.8	56.066	0	226.31	12513000000	28	265	A0A3Q2HZR9;F7D253;A0A5F5PEQ6;A0A3Q2HAS3	A0A3Q2HZR9;F7D253;A0A5F5PEQ6;A0A3Q2HAS3	UGDH	996	tr|A0A3Q2HZR9|A0A3Q2HZR9_HORSE UDP-glucose 6-dehydrogenase OS=Equus caballus OX=9796 GN=UGDH PE=3 SV=1;tr|F7D253|F7D253_HORSE UDP-glucose 6-dehydrogenase OS=Equus caballus OX=9796 GN=UGDH PE=3 SV=2;tr|A0A5F5PEQ6|A0A5F5PEQ6_HORSE UDP-glucose 6-dehydrogenase
22.3477	22.4732	22.2536	23.2295	23.9419	20.9925	22.4032	24.0285	23.1458	24.3738	24.4584	24.4895	21.8274	21.5036	22.0093	2	2	2	5.9	5.9	5.9	42.692	0.0097986	0.42757	184840000	15	6	A0A5F5PHZ5;A0A3Q2HZT8;A0A5F5PT09;F6QSX9	A0A5F5PHZ5;A0A3Q2HZT8;A0A5F5PT09;F6QSX9	LGMN	997	tr|A0A5F5PHZ5|A0A5F5PHZ5_HORSE Legumain OS=Equus caballus OX=9796 GN=LGMN PE=3 SV=1;tr|A0A3Q2HZT8|A0A3Q2HZT8_HORSE Legumain OS=Equus caballus OX=9796 GN=LGMN PE=3 SV=1;tr|A0A5F5PT09|A0A5F5PT09_HORSE Legumain OS=Equus caballus OX=9796 GN=LGMN PE=3 SV=1;tr|F
25.9054	25.7686	25.9311	25.619	25.0867	25.3783	25.7325	25.7964	25.7834	27.3142	27.4776	27.5239	25.4941	25.5828	25.4787	8	8	8	41.5	41.5	41.5	30.359	0	275.03	4487500000	8	82	A0A3Q2HZU7;A0A5F5PMK0;A0A5F5PWG1;A0A5F5PPT7;A0A5F5PQZ1	A0A3Q2HZU7;A0A5F5PMK0;A0A5F5PWG1;A0A5F5PPT7	ANP32E	998	tr|A0A3Q2HZU7|A0A3Q2HZU7_HORSE Acidic leucine-rich nuclear phosphoprotein 32 family member E-like protein OS=Equus caballus OX=9796 GN=ANP32E PE=2 SV=1;tr|A0A5F5PMK0|A0A5F5PMK0_HORSE Acidic nuclear phosphoprotein 32 family member E OS=Equus caballus OX=979
21.8528	21.08	21.2201	22.2154	20.946	21.7641	21.2153	22.3818	21.1507	28.5237	29.281	29.2932	23.6494	19.4068	22.2464	30	21	20	63.2	47.8	47.8	69.838	0	212.66	7724000000	35	118	A0A3Q2HZW1	A0A3Q2HZW1	HSPA2	999	tr|A0A3Q2HZW1|A0A3Q2HZW1_HORSE Heat shock protein family A (Hsp70) member 2 OS=Equus caballus OX=9796 GN=HSPA2 PE=3 SV=1
27.2076	27.209	27.1769	27.4418	27.3926	27.4405	27.1281	26.0986	26.961	21.9913	19.2195	20.822	26.2037	26.6644	26.6488	27	27	27	49.9	49.9	49.9	84.781	0	280.4	14228000000	36	275	A0A3Q2HZZ8;F6SE00;A0A3Q2LLH1;A0A3Q2GT22	A0A3Q2HZZ8;F6SE00;A0A3Q2LLH1;A0A3Q2GT22	NIBAN2	1000	tr|A0A3Q2HZZ8|A0A3Q2HZZ8_HORSE Niban apoptosis regulator 2 OS=Equus caballus OX=9796 GN=NIBAN2 PE=3 SV=1;tr|F6SE00|F6SE00_HORSE Niban apoptosis regulator 2 OS=Equus caballus OX=9796 GN=NIBAN2 PE=3 SV=2;tr|A0A3Q2LLH1|A0A3Q2LLH1_HORSE Niban apoptosis regulat
23.2314	22.5101	21.9966	23.2862	23.3527	22.6789	22.9543	22.2583	23.3579	25.2803	25.1501	25.0929	21.9925	21.6966	22.059	5	5	5	27.3	27.3	27.3	20.504	0	10.004	430550000	11	8	A0A3Q2I008;A0A3Q2GVV0	A0A3Q2I008;A0A3Q2GVV0	RAP2B	1001	tr|A0A3Q2I008|A0A3Q2I008_HORSE Ras-related protein Rap-2 OS=Equus caballus OX=9796 GN=RAP2B PE=3 SV=1;tr|A0A3Q2GVV0|A0A3Q2GVV0_HORSE Ras-related protein Rap-2 OS=Equus caballus OX=9796 GN=RAP2A PE=3 SV=1
21.8912	21.5201	22.4081	21.4715	22.6738	22.1287	22.5396	24.738	22.1733	25.4223	25.4095	25.2282	24.9411	24.7922	21.9849	6	6	6	12.8	12.8	12.8	62.778	0	10.619	605330000	26	18	F7DLG7;A0A3Q2I021	F7DLG7;A0A3Q2I021	PRPF3	1002	tr|F7DLG7|F7DLG7_HORSE Pre-mRNA processing factor 3 OS=Equus caballus OX=9796 GN=PRPF3 PE=4 SV=2;tr|A0A3Q2I021|A0A3Q2I021_HORSE U4/U6 small nuclear ribonucleoprotein Prp3 OS=Equus caballus OX=9796 GN=PRPF3 PE=4 SV=1
23.1542	25.6903	22.815	22.9192	22.7154	23.4359	21.895	24.567	25.8097	26.4662	26.3937	26.3329	22.188	23.1968	25.7833	3	3	3	10.2	10.2	10.2	49.692	0	4.4084	1019400000	14	15	A0A5F5PT44;F6QFK5;A0A3Q2I030;A0A5F5PKV0;A0A3Q2L5I7	A0A5F5PT44;F6QFK5;A0A3Q2I030;A0A5F5PKV0;A0A3Q2L5I7	ZNF207	1003	tr|A0A5F5PT44|A0A5F5PT44_HORSE Zinc finger protein 207 OS=Equus caballus OX=9796 GN=ZNF207 PE=4 SV=1;tr|F6QFK5|F6QFK5_HORSE Zinc finger protein 207 OS=Equus caballus OX=9796 GN=ZNF207 PE=4 SV=3;tr|A0A3Q2I030|A0A3Q2I030_HORSE Zinc finger protein 207 OS=Equu
27.3903	27.4202	27.3919	26.8498	26.8404	26.8446	26.9679	26.8473	27.0112	27.4854	27.4458	27.5092	27.4322	27.3844	27.4709	23	23	22	59.4	59.4	56.9	60.854	0	243.07	27028000000	31	287	F6XK12;A0A3Q2I078	F6XK12;A0A3Q2I078	SHMT2	1006	tr|F6XK12|F6XK12_HORSE Serine hydroxymethyltransferase OS=Equus caballus OX=9796 GN=SHMT2 PE=3 SV=2;tr|A0A3Q2I078|A0A3Q2I078_HORSE Serine hydroxymethyltransferase OS=Equus caballus OX=9796 GN=SHMT2 PE=3 SV=1
26.1618	26.19	26.1301	26.3045	26.1574	26.2009	26.0986	26.0534	26.0956	26.8479	26.904	26.8608	26.075	26.0603	26.1627	13	13	4	60	60	17.3	28.942	0	112.02	6900500000	19	157	A0A3Q2I0E0	A0A3Q2I0E0	RAB14	1008	tr|A0A3Q2I0E0|A0A3Q2I0E0_HORSE Ras-related protein Rab-14 OS=Equus caballus OX=9796 GN=RAB14 PE=3 SV=2
24.7356	24.5227	24.7054	23.8933	23.6164	23.9425	24.3202	23.9922	24.309	26.1454	26.1071	26.1009	24.1506	24.2544	24.4549	18	18	18	40.6	40.6	40.6	47.868	0	97.311	2775700000	26	94	A0A3Q2I0E5;A0A3Q2KZ77;F7B9J5	A0A3Q2I0E5;A0A3Q2KZ77;F7B9J5	TIMM44	1009	tr|A0A3Q2I0E5|A0A3Q2I0E5_HORSE Mitochondrial import inner membrane translocase subunit TIM44 OS=Equus caballus OX=9796 GN=TIMM44 PE=3 SV=1;tr|A0A3Q2KZ77|A0A3Q2KZ77_HORSE Mitochondrial import inner membrane translocase subunit TIM44 OS=Equus caballus OX=979
26.4199	26.3726	26.4807	26.0678	26.0574	26.1316	26.1859	26.2491	26.2882	25.8352	25.7306	25.8153	26.2355	26.1803	26.2674	24	24	4	56.6	56.6	10.5	60.983	0	119.36	9253000000	29	213	A0A3Q2I0M6;F6TMT6;A0A3Q2I3S2;A0A3Q2IF07;A0A5F5PII3	A0A3Q2I0M6;F6TMT6;A0A3Q2I3S2;A0A3Q2IF07;A0A5F5PII3	EIF3L	1010	tr|A0A3Q2I0M6|A0A3Q2I0M6_HORSE Eukaryotic translation initiation factor 3 subunit L OS=Equus caballus OX=9796 GN=EIF3L PE=3 SV=2;tr|F6TMT6|F6TMT6_HORSE Eukaryotic translation initiation factor 3 subunit L OS=Equus caballus OX=9796 GN=EIF3L PE=3 SV=2;tr|A0A
22.9686	23.2218	23.0856	23.0232	22.8714	23.0256	22.8401	22.9608	22.8022	25.098	24.8927	24.9953	22.638	22.8969	22.994	8	8	8	16.7	16.7	16.7	63.274	0	56.831	683940000	33	30	A0A3Q2I0U0;F6XZM7	A0A3Q2I0U0;F6XZM7	VPS33A	1012	tr|A0A3Q2I0U0|A0A3Q2I0U0_HORSE Vacuolar protein sorting-associated protein 33A OS=Equus caballus OX=9796 GN=VPS33A PE=3 SV=1;tr|F6XZM7|F6XZM7_HORSE VP33A protein OS=Equus caballus OX=9796 GN=VPS33A PE=3 SV=1
24.7708	24.8274	24.9773	24.7729	23.9025	24.3602	23.0343	21.3158	24.8043	24.9567	24.7472	24.8783	25.2246	24.7772	24.7141	4	4	4	10.1	10.1	10.1	76.592	0	20.223	682590000	33	31	A0A3Q2I0Z2;F6YKA9;A0A3Q2IA17	A0A3Q2I0Z2;F6YKA9;A0A3Q2IA17	GYS1	1015	tr|A0A3Q2I0Z2|A0A3Q2I0Z2_HORSE Glycogen [starch] synthase OS=Equus caballus OX=9796 GN=GYS1 PE=3 SV=2;tr|F6YKA9|F6YKA9_HORSE Glycogen [starch] synthase OS=Equus caballus OX=9796 GN=GYS1 PE=3 SV=1;tr|A0A3Q2IA17|A0A3Q2IA17_HORSE Glycogen [starch] synthase OS
23.7954	23.8715	24.1077	22.3541	23.1182	22.3779	23.8817	23.8822	22.8097	23.8197	23.8003	24.0106	22.4256	21.7514	23.9719	8	6	6	15.2	11.9	11.9	79.039	0	10.428	398320000	43	23	A0A5F5PMB7;A0A3Q2I0Z9;H9GZV4;A0A5F5PM87;F6UIM1;F6PMJ1;A0A5F5Q2Q7;A0A5F5PLQ1	A0A5F5PMB7;A0A3Q2I0Z9;H9GZV4;A0A5F5PM87;F6UIM1	MTA1	1016	tr|A0A5F5PMB7|A0A5F5PMB7_HORSE Metastasis associated 1 OS=Equus caballus OX=9796 GN=MTA1 PE=4 SV=1;tr|A0A3Q2I0Z9|A0A3Q2I0Z9_HORSE Metastasis associated 1 OS=Equus caballus OX=9796 GN=MTA1 PE=4 SV=1;tr|H9GZV4|H9GZV4_HORSE Metastasis associated 1 OS=Equus ca
26.9734	26.6792	26.5292	25.6923	25.9168	26.0192	27.4846	28.1921	27.9733	21.506	22.5061	22.9147	28.7493	28.7585	28.4941	4	4	4	18.8	18.8	18.8	35.16	0	34.09	5048500000	10	46	A0A3Q2I128;F7A737	A0A3Q2I128;F7A737	C1QTNF3	1017	tr|A0A3Q2I128|A0A3Q2I128_HORSE C1q and TNF related 3 OS=Equus caballus OX=9796 GN=C1QTNF3 PE=4 SV=1;tr|F7A737|F7A737_HORSE C1q and TNF related 3 OS=Equus caballus OX=9796 GN=C1QTNF3 PE=4 SV=2
25.838	25.8714	26.008	25.7149	25.6997	25.8592	25.8736	25.7308	25.905	27.5519	27.4339	27.5767	26.0564	26.2313	26.2804	24	24	1	44.3	44.3	5.1	88.195	0	226.05	10714000000	32	221	A0A3Q2I129	A0A3Q2I129	TRIM28	1018	tr|A0A3Q2I129|A0A3Q2I129_HORSE Tripartite motif containing 28 OS=Equus caballus OX=9796 GN=TRIM28 PE=4 SV=1
31.0282	30.8886	30.9459	30.8344	30.6696	30.839	30.9865	31.2105	31.0826	31.6133	31.6282	31.606	30.9789	30.9685	30.9505	21	18	18	57.4	51.3	51.3	46.84	0	78.914	42443000000	23	155	A0A3Q2I158	A0A3Q2I158	EIF4A3	1019	tr|A0A3Q2I158|A0A3Q2I158_HORSE RNA helicase OS=Equus caballus OX=9796 GN=EIF4A3 PE=3 SV=1
24.8263	24.1515	24.9228	24.6379	24.5354	24.5606	24.8514	24.9605	24.8108	27.1857	27.2659	27.2004	24.3751	24.431	24.7822	27	27	26	48.4	48.4	47.5	98.416	0	168.85	5392600000	45	126	A0A3Q2I8C9;A0A3Q2I175;F6U0H9;A0A3Q2KSD3	A0A3Q2I8C9;A0A3Q2I175;F6U0H9	ACO1	1020	tr|A0A3Q2I8C9|A0A3Q2I8C9_HORSE Cytoplasmic aconitate hydratase OS=Equus caballus OX=9796 GN=ACO1 PE=3 SV=1;tr|A0A3Q2I175|A0A3Q2I175_HORSE Cytoplasmic aconitate hydratase OS=Equus caballus OX=9796 GN=ACO1 PE=3 SV=1;tr|F6U0H9|F6U0H9_HORSE Cytoplasmic aconita
27.7577	27.8245	27.8085	27.7138	27.8376	27.6847	27.3512	27.391	27.3494	27.8723	27.8881	27.8666	27.9681	27.9223	28.0147	12	12	12	66.6	66.6	66.6	31.434	0	216.81	11675000000	19	163	F6QV70;A0A3Q2I185	F6QV70;A0A3Q2I185	ECHS1	1022	tr|F6QV70|F6QV70_HORSE Enoyl-CoA hydratase, short chain 1 OS=Equus caballus OX=9796 GN=ECHS1 PE=3 SV=2;tr|A0A3Q2I185|A0A3Q2I185_HORSE Enoyl-CoA hydratase, short chain 1 OS=Equus caballus OX=9796 GN=ECHS1 PE=3 SV=1
24.8578	24.5719	24.7192	24.3008	24.3509	24.5181	24.771	24.8072	25.0456	24.6005	24.5849	24.8874	25.0419	24.9714	24.933	7	7	7	6.9	6.9	6.9	118.33	0	9.8074	1783200000	40	60	A0A3Q2IFP9;A0A3Q2I1E7;A0A3Q2KKZ6;A0A3Q2L4S0;F6PY87;F6PJB4	A0A3Q2IFP9;A0A3Q2I1E7;A0A3Q2KKZ6;A0A3Q2L4S0;F6PY87;F6PJB4	TCERG1	1025	tr|A0A3Q2IFP9|A0A3Q2IFP9_HORSE Transcription elongation regulator 1 OS=Equus caballus OX=9796 GN=TCERG1 PE=4 SV=1;tr|A0A3Q2I1E7|A0A3Q2I1E7_HORSE Transcription elongation regulator 1 OS=Equus caballus OX=9796 GN=TCERG1 PE=4 SV=1;tr|A0A3Q2KKZ6|A0A3Q2KKZ6_HOR
25.1237	25.0592	25.1153	24.9825	24.8363	24.9887	25.3068	25.2346	25.257	25.3402	25.3745	25.353	25.1571	25.0091	25.2884	14	14	14	51.5	51.5	51.5	46.268	0	77.192	4373200000	26	137	A0A3Q2I1G9;F6TMH1	A0A3Q2I1G9;F6TMH1	COPS4	1026	tr|A0A3Q2I1G9|A0A3Q2I1G9_HORSE COP9 signalosome complex subunit 4 OS=Equus caballus OX=9796 GN=COPS4 PE=3 SV=2;tr|F6TMH1|F6TMH1_HORSE COP9 signalosome complex subunit 4 OS=Equus caballus OX=9796 GN=COPS4 PE=3 SV=3
23.6393	23.3875	22.8979	22.1518	23.0653	23.2016	23.7524	22.4204	21.8431	22.8952	22.2517	22.8756	23.1554	23.0275	21.1173	3	3	3	12.3	12.3	12.3	41.276	0	3.0631	213680000	21	11	A0A3Q2I1L2;A0A3Q2L0S7	A0A3Q2I1L2;A0A3Q2L0S7	TMEM43	1027	tr|A0A3Q2I1L2|A0A3Q2I1L2_HORSE Transmembrane protein 43 OS=Equus caballus OX=9796 GN=TMEM43 PE=3 SV=2;tr|A0A3Q2L0S7|A0A3Q2L0S7_HORSE Transmembrane protein 43 OS=Equus caballus OX=9796 GN=TMEM43 PE=3 SV=2
24.9384	24.7944	24.7526	25.2382	25.421	25.3505	25.0139	25.1309	25.091	21.879	22.4565	22.2855	24.9592	24.9625	24.6977	9	9	7	30.7	30.7	25.4	40.28	0	112.27	1789900000	23	72	A0A3Q2I1P3;A0A3Q2LIQ6	A0A3Q2I1P3;A0A3Q2LIQ6	IKBIP	1028	tr|A0A3Q2I1P3|A0A3Q2I1P3_HORSE IKBKB interacting protein OS=Equus caballus OX=9796 GN=IKBIP PE=4 SV=1;tr|A0A3Q2LIQ6|A0A3Q2LIQ6_HORSE IKBKB interacting protein OS=Equus caballus OX=9796 GN=IKBIP PE=4 SV=1
24.7419	24.7729	24.5583	23.1878	22.4896	21.7595	22.2039	23.597	23.2025	22.27	22.6596	23.289	25.7107	25.7475	25.3548	5	5	5	20.4	20.4	20.4	38.644	0	13.671	590400000	22	19	F6TWW7;A0A3Q2I1R4	F6TWW7;A0A3Q2I1R4	SGCD	1029	tr|F6TWW7|F6TWW7_HORSE Sarcoglycan delta OS=Equus caballus OX=9796 GN=SGCD PE=3 SV=2;tr|A0A3Q2I1R4|A0A3Q2I1R4_HORSE Sarcoglycan delta OS=Equus caballus OX=9796 GN=SGCD PE=3 SV=1
25.3666	25.1901	25.4083	25.1976	24.9578	25.4695	25.4453	25.4173	25.4146	25.7986	25.7393	25.7263	25.2708	25.2555	25.5089	7	6	6	28.3	26.6	26.6	46.169	0	109.63	2233800000	26	74	A0A3Q2I1S8;A0A3Q2L579;F6YVP2;A0A3Q2HTZ8;A0A3Q2HP22;A0A3Q2HHB6;A0A3Q2IEI4	A0A3Q2I1S8;A0A3Q2L579;F6YVP2;A0A3Q2HTZ8;A0A3Q2HP22	BZW2	1030	tr|A0A3Q2I1S8|A0A3Q2I1S8_HORSE Basic leucine zipper and W2 domains 2 OS=Equus caballus OX=9796 GN=BZW2 PE=3 SV=1;tr|A0A3Q2L579|A0A3Q2L579_HORSE Basic leucine zipper and W2 domains 2 OS=Equus caballus OX=9796 GN=BZW2 PE=3 SV=1;tr|F6YVP2|F6YVP2_HORSE Basic l
26.9384	26.8489	26.9387	26.3121	26.2709	26.3703	26.8175	26.7756	26.7976	26.393	26.4383	26.4735	26.3286	26.3632	26.4897	29	29	29	53.2	53.2	53.2	105.42	0	178.68	15039000000	47	300	A0A3Q2I1W3;F6UW37;A0A3Q2HB44	A0A3Q2I1W3;F6UW37;A0A3Q2HB44	GART	1031	tr|A0A3Q2I1W3|A0A3Q2I1W3_HORSE Trifunctional purine biosynthetic protein adenosine-3 OS=Equus caballus OX=9796 GN=GART PE=3 SV=1;tr|F6UW37|F6UW37_HORSE Trifunctional purine biosynthetic protein adenosine-3 OS=Equus caballus OX=9796 GN=GART PE=3 SV=1;tr|A0A
21.9761	23.8125	24.2326	24.3597	24.1871	23.8066	23.8694	24.0503	23.9474	23.8108	23.865	23.7402	24.6354	24.5884	24.6771	4	4	4	17.7	17.7	17.7	18.985	0	7.1979	721750000	10	20	A0A3Q2I1Y9;F6TG43;A0A3Q2IBS3;A0A3Q2HFJ7	A0A3Q2I1Y9;F6TG43;A0A3Q2IBS3;A0A3Q2HFJ7		1032	tr|A0A3Q2I1Y9|A0A3Q2I1Y9_HORSE Signal peptidase complex catalytic subunit SEC11 OS=Equus caballus OX=9796 PE=3 SV=2;tr|F6TG43|F6TG43_HORSE Signal peptidase complex catalytic subunit SEC11 OS=Equus caballus OX=9796 PE=3 SV=3;tr|A0A3Q2IBS3|A0A3Q2IBS3_HORSE S
26.2857	26.3127	26.2189	25.7526	25.7109	25.7992	26.1857	26.1445	26.2411	27.1004	27.1813	27.1256	26.5084	26.3275	26.3971	17	17	17	38.2	38.2	38.2	64.906	0	74.628	7347900000	28	122	A0A3Q2I212;F7DYH3	A0A3Q2I212;F7DYH3	CYP51A1	1033	tr|A0A3Q2I212|A0A3Q2I212_HORSE Cytochrome P450 family 51 subfamily A member 1 OS=Equus caballus OX=9796 GN=CYP51A1 PE=3 SV=2;tr|F7DYH3|F7DYH3_HORSE Cytochrome P450 family 51 subfamily A member 1 OS=Equus caballus OX=9796 GN=CYP51A1 PE=3 SV=3
22.9072	22.6022	22.394	22.6741	22.5003	22.9177	22.7466	22.5713	22.0467	25.0229	25.1652	25.0276	22.7518	22.2246	24.0581	7	7	7	20.5	20.5	20.5	53.444	0	19.078	545910000	29	17	A0A3Q2I278;F6YEC3	A0A3Q2I278;F6YEC3	DBT	1035	tr|A0A3Q2I278|A0A3Q2I278_HORSE Dihydrolipoamide acetyltransferase component of pyruvate dehydrogenase complex OS=Equus caballus OX=9796 GN=DBT PE=3 SV=2;tr|F6YEC3|F6YEC3_HORSE Dihydrolipoamide acetyltransferase component of pyruvate dehydrogenase complex O
26.129	26.132	26.173	25.9733	26.1749	25.9926	26.2362	26.0706	26.1781	26.9952	26.9619	27.0886	26.2011	26.1495	26.2275	16	16	5	39.1	39.1	9.7	55.546	0	203.58	5763600000	23	105	A0A5F5PF62;A0A3Q2I292;F6U2A1;A0A5F5PY87	A0A5F5PF62;A0A3Q2I292;F6U2A1	TTC17	1036	tr|A0A5F5PF62|A0A5F5PF62_HORSE Tetratricopeptide repeat domain 17 OS=Equus caballus OX=9796 GN=TTC17 PE=3 SV=1;tr|A0A3Q2I292|A0A3Q2I292_HORSE Tetratricopeptide repeat domain 17 OS=Equus caballus OX=9796 GN=TTC17 PE=3 SV=1;tr|F6U2A1|F6U2A1_HORSE Tetratricop
24.1649	24.012	24.2119	23.4615	23.5776	23.6556	23.7629	23.9743	23.7135	24.3588	24.1282	24.0279	24.0693	23.8988	23.7076	8	8	8	11.2	11.2	11.2	135.28	0	27.489	699860000	62	16	A0A3Q2I294;A0A5F5PK53;A0A5F5Q0P0	A0A3Q2I294;A0A5F5PK53;A0A5F5Q0P0	XPO5	1037	tr|A0A3Q2I294|A0A3Q2I294_HORSE Exportin 5 OS=Equus caballus OX=9796 GN=XPO5 PE=4 SV=2;tr|A0A5F5PK53|A0A5F5PK53_HORSE Exportin 5 OS=Equus caballus OX=9796 GN=XPO5 PE=4 SV=1;tr|A0A5F5Q0P0|A0A5F5Q0P0_HORSE Exportin 5 OS=Equus caballus OX=9796 GN=XPO5 PE=4 SV=
22.701	23.0603	22.819	22.3746	22.3816	21.8413	21.4985	22.0492	22.3115	24.3988	24.4227	24.4324	23.2634	22.4485	21.7709	5	5	5	16.2	16.2	16.2	69.846	0	28.967	188170000	19	12	A0A3Q2I2E1	A0A3Q2I2E1	NR4A3	1038	tr|A0A3Q2I2E1|A0A3Q2I2E1_HORSE Nuclear receptor subfamily 4 group A member 3 OS=Equus caballus OX=9796 GN=NR4A3 PE=3 SV=1
27.5635	27.4575	27.4644	26.9315	26.9053	26.9442	27.1939	27.3217	27.3091	26.7033	26.8048	26.7936	28.1898	28.1918	28.2387	19	19	2	71.6	71.6	5.9	35.087	0	233.68	22520000000	18	257	A0A3Q2I2H4	A0A3Q2I2H4	PSAT1	1041	tr|A0A3Q2I2H4|A0A3Q2I2H4_HORSE Phosphoserine transaminase OS=Equus caballus OX=9796 GN=PSAT1 PE=3 SV=2
24.9508	24.4678	24.445	24.8141	24.8131	24.7876	24.9456	24.5122	24.7236	24.2729	23.9808	23.7532	25.2065	24.9252	25.1476	4	4	4	12.7	12.7	12.7	41.515	0	12.456	908910000	17	32	F7BGW7;A0A3Q2I2N3;A0A3Q2IBQ7	F7BGW7;A0A3Q2I2N3;A0A3Q2IBQ7	CHID1	1043	tr|F7BGW7|F7BGW7_HORSE Chitinase domain containing 1 OS=Equus caballus OX=9796 GN=CHID1 PE=4 SV=3;tr|A0A3Q2I2N3|A0A3Q2I2N3_HORSE Chitinase domain containing 1 OS=Equus caballus OX=9796 GN=CHID1 PE=4 SV=2;tr|A0A3Q2IBQ7|A0A3Q2IBQ7_HORSE Chitinase domain cont
26.3422	26.3788	26.8618	26.222	26.2568	26.1585	26.2019	26.2802	26.2213	21.8606	23.2396	22.8471	26.3586	26.3467	26.3466	5	4	4	8.5	7.8	7.8	121.26	0	3.3588	1464000000	62	12	A0A3Q2L334;A0A3Q2I2N9;F6XS93;A0A5F5PPY1;A0A5F5PVP3;A0A5F5PSN6	A0A3Q2L334;A0A3Q2I2N9;F6XS93;A0A5F5PPY1;A0A5F5PVP3;A0A5F5PSN6	SH3PXD2A	1044	tr|A0A3Q2L334|A0A3Q2L334_HORSE SH3 and PX domains 2A OS=Equus caballus OX=9796 GN=SH3PXD2A PE=3 SV=1;tr|A0A3Q2I2N9|A0A3Q2I2N9_HORSE SH3 and PX domains 2A OS=Equus caballus OX=9796 GN=SH3PXD2A PE=4 SV=2;tr|F6XS93|F6XS93_HORSE SH3 and PX domains 2A OS=Equus
24.6921	24.6675	24.4912	23.7454	24.4266	24.4	24.5893	24.4672	24.3	24.1356	24.131	23.917	24.5013	24.5238	24.4671	11	11	11	23.1	23.1	23.1	85.638	0	52.007	1800100000	38	49	A0A5F5PZY0;A0A5F5PQD2;A0A5F5Q2P8;F7E3W0;A0A3Q2I2R7	A0A5F5PZY0;A0A5F5PQD2;A0A5F5Q2P8;F7E3W0;A0A3Q2I2R7	SCYL1	1045	tr|A0A5F5PZY0|A0A5F5PZY0_HORSE SCY1 like pseudokinase 1 OS=Equus caballus OX=9796 GN=SCYL1 PE=4 SV=1;tr|A0A5F5PQD2|A0A5F5PQD2_HORSE SCY1 like pseudokinase 1 OS=Equus caballus OX=9796 GN=SCYL1 PE=4 SV=1;tr|A0A5F5Q2P8|A0A5F5Q2P8_HORSE SCY1 like pseudokinase
27.7391	27.8428	27.932	29.4139	29.2039	29.3972	28.1073	28.0671	28.024	27.6855	27.6838	27.7046	28.2812	28.2719	28.3015	20	20	20	38.6	38.6	38.6	57.518	0	323.01	42329000000	26	444	A0A3Q2I2V3;A0A3Q2KW49;A0A5F5PQ32	A0A3Q2I2V3;A0A3Q2KW49;A0A5F5PQ32		1048	tr|A0A3Q2I2V3|A0A3Q2I2V3_HORSE Cathepsin D OS=Equus caballus OX=9796 PE=3 SV=1;tr|A0A3Q2KW49|A0A3Q2KW49_HORSE Cathepsin D OS=Equus caballus OX=9796 PE=3 SV=1;tr|A0A5F5PQ32|A0A5F5PQ32_HORSE Peptidase A1 domain-containing protein OS=Equus caballus OX=9796 PE
24.4615	24.5951	24.606	24.3124	24.642	24.0306	24.47	24.6461	24.5404	22.6813	21.6933	23.708	24.7079	24.7234	24.9304	6	6	6	27.8	27.8	27.8	38.126	0	25.054	936800000	17	54	A0A3Q2I2W8	A0A3Q2I2W8	CDC42EP1	1050	tr|A0A3Q2I2W8|A0A3Q2I2W8_HORSE CDC42 effector protein 1 OS=Equus caballus OX=9796 GN=CDC42EP1 PE=3 SV=1
23.9485	23.6798	24.0409	23.869	23.7109	23.7861	21.5038	23.9795	23.9162	24.2938	24.5704	24.1053	24.2185	24.209	24.2279	4	4	4	7.7	7.7	7.7	89.783	0	16.894	580590000	38	14	F6W6R2;A0A3Q2I2Y1	F6W6R2;A0A3Q2I2Y1	TBC1D5	1051	tr|F6W6R2|F6W6R2_HORSE TBC1 domain family member 5 OS=Equus caballus OX=9796 GN=TBC1D5 PE=4 SV=2;tr|A0A3Q2I2Y1|A0A3Q2I2Y1_HORSE TBC1 domain family member 5 OS=Equus caballus OX=9796 GN=TBC1D5 PE=4 SV=1
23.9538	25.1264	24.4955	21.4871	23.2921	24.7946	21.9806	24.3666	22.8195	22.8771	24.6763	23.4325	24.6263	24.3665	24.1859	3	3	3	15.2	15.2	15.2	53.424	0	16.425	568740000	24	17	A0A3Q2I2Z3;A0A3Q2I318	A0A3Q2I2Z3;A0A3Q2I318	EMC2	1053	tr|A0A3Q2I2Z3|A0A3Q2I2Z3_HORSE ER membrane protein complex subunit 2 OS=Equus caballus OX=9796 GN=EMC2 PE=3 SV=1;tr|A0A3Q2I318|A0A3Q2I318_HORSE ER membrane protein complex subunit 2 OS=Equus caballus OX=9796 GN=EMC2 PE=3 SV=1
21.7729	22.7342	22.8449	22.6747	22.9839	22.7139	21.8539	22.6445	21.3373	23.1862	23.8238	23.7506	22.2133	21.6177	22.7808	2	2	2	7.2	7.2	7.2	32.229	0	4.0915	80324000	11	3	A0A3Q2I304	A0A3Q2I304	TSPAN10	1054	tr|A0A3Q2I304|A0A3Q2I304_HORSE Tetraspanin OS=Equus caballus OX=9796 GN=TSPAN10 PE=3 SV=2
22.6112	22.7603	21.63	22.7646	21.8047	21.7063	22.0196	22.0552	22.3017	27.0445	26.9745	26.9929	21.921	21.7942	23.5021	21	21	1	43.6	43.6	2.3	78.184	0	78.172	2825100000	47	54	A0A3Q2I352	A0A3Q2I352	ABLIM1	1055	tr|A0A3Q2I352|A0A3Q2I352_HORSE Actin binding LIM protein 1 OS=Equus caballus OX=9796 GN=ABLIM1 PE=4 SV=1
22.8847	26.4007	26.2103	26.8067	26.9753	26.4992	26.6824	26.8137	26.8486	27.316	27.3567	27.2889	26.7203	26.9388	26.8832	4	3	3	15.9	12.2	12.2	26.086	0	7.045	3265100000	9	43	A0A3Q2I364	A0A3Q2I364	PGRMC2	1056	tr|A0A3Q2I364|A0A3Q2I364_HORSE Progesterone receptor membrane component 2 OS=Equus caballus OX=9796 GN=PGRMC2 PE=4 SV=2
27.0294	27.0794	26.9684	26.8758	26.7312	26.9174	27.2791	27.159	27.2527	29.4078	29.3965	29.378	26.9787	27.0714	27.0899	27	27	27	65.7	65.7	65.7	56.551	0	323.31	25039000000	28	256	F6Y4I1;A0A3Q2I375;A0A5F5PS26;A0A3Q2IBE3	F6Y4I1;A0A3Q2I375;A0A5F5PS26;A0A3Q2IBE3	UGP2	1057	tr|F6Y4I1|F6Y4I1_HORSE UTP--glucose-1-phosphate uridylyltransferase OS=Equus caballus OX=9796 GN=UGP2 PE=3 SV=2;tr|A0A3Q2I375|A0A3Q2I375_HORSE UTP--glucose-1-phosphate uridylyltransferase OS=Equus caballus OX=9796 GN=UGP2 PE=3 SV=1;tr|A0A5F5PS26|A0A5F5PS26
22.818	26.6883	23.099	22.5376	26.4032	22.7486	26.3573	27.1738	21.8593	28.1668	28.2139	28.0767	27.4186	22.2687	22.4573	4	4	4	31.1	31.1	31.1	17.58	0	9.3188	3211200000	10	15	A0A3Q2I377;F6XV30;A0A3Q2HDD9	A0A3Q2I377;F6XV30;A0A3Q2HDD9	TBCA	1058	tr|A0A3Q2I377|A0A3Q2I377_HORSE Tubulin-specific chaperone A OS=Equus caballus OX=9796 GN=TBCA PE=3 SV=1;tr|F6XV30|F6XV30_HORSE Tubulin-specific chaperone A OS=Equus caballus OX=9796 GN=TBCA PE=3 SV=3;tr|A0A3Q2HDD9|A0A3Q2HDD9_HORSE Tubulin-specific chaperon
24.0876	24.1249	24.1643	24.4823	24.0708	24.4875	23.972	23.9562	23.8325	24.5816	24.6762	24.5155	24.4305	24.4871	24.5739	7	7	7	18	18	18	50.39	0	33.947	1375500000	29	72	A0A3Q2I386	A0A3Q2I386	TYMP	1059	tr|A0A3Q2I386|A0A3Q2I386_HORSE Thymidine phosphorylase OS=Equus caballus OX=9796 GN=TYMP PE=3 SV=2
28.5192	28.5761	28.638	28.866	28.6617	28.7997	28.4483	28.5427	28.5921	27.4644	27.4917	27.5232	28.4002	28.3519	28.4102	22	22	22	77.7	77.7	77.7	34.361	0	153.18	28304000000	20	324	F7APR4;A0A3Q2I388	F7APR4;A0A3Q2I388	ARPC2	1060	tr|F7APR4|F7APR4_HORSE Arp2/3 complex 34 kDa subunit OS=Equus caballus OX=9796 GN=ARPC2 PE=3 SV=2;tr|A0A3Q2I388|A0A3Q2I388_HORSE Arp2/3 complex 34 kDa subunit OS=Equus caballus OX=9796 GN=ARPC2 PE=3 SV=1
26.5319	26.405	26.6914	22.3623	25.4592	25.5576	25.8004	26.518	26.6887	27.3725	27.5019	27.5954	25.9716	26.1588	26.5071	11	11	11	34.3	34.3	34.3	53.134	0	31.62	2714300000	28	39	A0A3Q2I395;F6XJY4;A0A3Q2HSR5	A0A3Q2I395;F6XJY4;A0A3Q2HSR5	NDUFS2	1061	tr|A0A3Q2I395|A0A3Q2I395_HORSE NADH dehydrogenase [ubiquinone] iron-sulfur protein 2, mitochondrial OS=Equus caballus OX=9796 GN=NDUFS2 PE=3 SV=1;tr|F6XJY4|F6XJY4_HORSE NADH dehydrogenase [ubiquinone] iron-sulfur protein 2, mitochondrial OS=Equus caballus
25.6279	25.934	25.8802	25.2404	23.0936	23.1021	22.1786	25.4471	25.9156	24.9804	25.4639	21.6275	22.0592	22.5203	25.2902	4	4	4	6	6	6	89.047	0	9.2186	885680000	39	9	F6UCH8;A0A3Q2I3D0	F6UCH8;A0A3Q2I3D0	DDX27	1063	tr|F6UCH8|F6UCH8_HORSE RNA helicase OS=Equus caballus OX=9796 GN=DDX27 PE=3 SV=2;tr|A0A3Q2I3D0|A0A3Q2I3D0_HORSE RNA helicase OS=Equus caballus OX=9796 GN=DDX27 PE=3 SV=2
24.1158	23.7647	24.2106	22.2325	24.1267	24.0056	24.0165	24.2639	22.2492	24.0378	24	24.2028	24.0407	24.9986	24.341	7	7	7	11.7	11.7	11.7	72.92	0	5.3067	742140000	27	13	A0A3Q2I3G4	A0A3Q2I3G4	NUB1	1065	tr|A0A3Q2I3G4|A0A3Q2I3G4_HORSE Negative regulator of ubiquitin like proteins 1 OS=Equus caballus OX=9796 GN=NUB1 PE=4 SV=1
24.2966	24.3915	24.4466	25.5538	25.4864	25.3798	23.4569	23.1651	23.3873	23.2164	23.13	22.9804	23.6149	23.5853	23.8478	13	13	13	16.5	16.5	16.5	116.59	0	16.277	1065100000	63	35	F6QTU8;A0A3Q2I3M2;A0A5F5PXW7	F6QTU8;A0A3Q2I3M2	MYO1D	1066	tr|F6QTU8|F6QTU8_HORSE Myosin ID OS=Equus caballus OX=9796 GN=MYO1D PE=3 SV=2;tr|A0A3Q2I3M2|A0A3Q2I3M2_HORSE Myosin ID OS=Equus caballus OX=9796 GN=MYO1D PE=3 SV=1
24.2173	24.1058	24.2156	24.106	24.6023	24.5292	24.1041	23.9173	23.5552	25.0871	25.0725	24.8529	23.8243	23.8773	24.0556	7	7	7	14.4	14.4	14.4	70.707	0	14.093	900940000	36	28	A0A3Q2I3R5;A0A3Q2LJJ2;F7DGN9	A0A3Q2I3R5;A0A3Q2LJJ2;F7DGN9	CCDC22	1069	tr|A0A3Q2I3R5|A0A3Q2I3R5_HORSE Coiled-coil domain-containing protein 22 OS=Equus caballus OX=9796 GN=CCDC22 PE=3 SV=1;tr|A0A3Q2LJJ2|A0A3Q2LJJ2_HORSE Coiled-coil domain-containing protein 22 OS=Equus caballus OX=9796 GN=CCDC22 PE=3 SV=1;tr|F7DGN9|F7DGN9_HOR
28.8913	28.8733	28.7734	28.72	28.7567	28.8251	28.7108	28.6452	28.6118	27.5735	27.5887	27.6175	28.6067	28.6747	28.4751	15	15	15	55.8	55.8	55.8	47.659	0	172.1	22282000000	24	237	A0A3Q2I3T2;F7CBX0	A0A3Q2I3T2;F7CBX0	DDOST	1070	tr|A0A3Q2I3T2|A0A3Q2I3T2_HORSE Dolichyl-diphosphooligosaccharide--protein glycosyltransferase 48 kDa subunit OS=Equus caballus OX=9796 GN=DDOST PE=3 SV=1;tr|F7CBX0|F7CBX0_HORSE Dolichyl-diphosphooligosaccharide--protein glycosyltransferase 48 kDa subunit O
26.5685	26.562	26.8212	26.6016	26.3407	26.5571	26.8418	26.8137	26.8859	27.2784	27.2551	27.2918	26.6716	26.5528	26.707	22	12	10	40.3	23.5	21.9	69.507	0	52.139	7974000000	34	112	A0A3Q2I3T9;F6Z154;A0A3Q2GZ77	A0A3Q2I3T9;F6Z154;A0A3Q2GZ77	PABPC4	1071	tr|A0A3Q2I3T9|A0A3Q2I3T9_HORSE Polyadenylate-binding protein OS=Equus caballus OX=9796 GN=PABPC4 PE=3 SV=2;tr|F6Z154|F6Z154_HORSE Polyadenylate-binding protein OS=Equus caballus OX=9796 GN=PABPC4 PE=3 SV=3;tr|A0A3Q2GZ77|A0A3Q2GZ77_HORSE Polyadenylate-bindi
26.5282	26.5464	26.5161	26.2907	26.214	26.2277	26.3664	26.3766	26.3509	26.4923	26.5311	26.492	26.3248	26.4465	26.4355	22	22	22	47.7	47.7	47.7	67.358	0	241.34	12072000000	30	213	A0A3Q2I445;F6Y315;A0A3Q2HU57	A0A3Q2I445;F6Y315;A0A3Q2HU57	ABCE1	1072	tr|A0A3Q2I445|A0A3Q2I445_HORSE ATP binding cassette subfamily E member 1 OS=Equus caballus OX=9796 GN=ABCE1 PE=4 SV=1;tr|F6Y315|F6Y315_HORSE ATP binding cassette subfamily E member 1 OS=Equus caballus OX=9796 GN=ABCE1 PE=4 SV=2;tr|A0A3Q2HU57|A0A3Q2HU57_HOR
22.474	21.6591	23.1612	21.8748	22.9832	22.3252	21.9953	22.3099	22.9207	25.9928	26.0322	26.0389	22.4709	22.0669	23.0798	5	5	5	41.2	41.2	41.2	22.933	0	25.085	706010000	10	23	F6WUK8;A0A5F5PN73;A0A3Q2I484;A0A5F5PM21	F6WUK8;A0A5F5PN73;A0A3Q2I484	LYPLA1	1073	tr|F6WUK8|F6WUK8_HORSE Palmitoyl-protein hydrolase OS=Equus caballus OX=9796 GN=LYPLA1 PE=3 SV=2;tr|A0A5F5PN73|A0A5F5PN73_HORSE Palmitoyl-protein hydrolase OS=Equus caballus OX=9796 GN=LYPLA1 PE=3 SV=1;tr|A0A3Q2I484|A0A3Q2I484_HORSE Palmitoyl-protein hydro
25.9528	25.9036	25.8355	26.5597	26.6299	26.691	25.8949	25.9792	25.9993	27.2427	27.1883	27.2367	26.0517	26.0445	26.0864	8	8	7	22.1	22.1	17.4	21.666	0	23.136	4113600000	8	74	A0A3Q2I489;A0A5F5PZ51;A0A5F5PVU0	A0A3Q2I489;A0A5F5PZ51	PGRMC1	1074	tr|A0A3Q2I489|A0A3Q2I489_HORSE Progesterone receptor membrane component 1 OS=Equus caballus OX=9796 GN=PGRMC1 PE=4 SV=1;tr|A0A5F5PZ51|A0A5F5PZ51_HORSE Progesterone receptor membrane component 1 OS=Equus caballus OX=9796 GN=PGRMC1 PE=4 SV=1
24.6053	24.768	24.8022	24.7577	24.7193	24.717	24.5081	24.3906	24.5243	24.7796	24.8552	24.6993	24.6362	24.9338	24.5673	6	6	6	8.6	8.6	8.6	112.34	0	9.9188	1134500000	42	35	F7DL56;A0A3Q2I4C6	F7DL56;A0A3Q2I4C6	GTF3C2	1075	tr|F7DL56|F7DL56_HORSE Ral transcription factor IIIC subunit 2 OS=Equus caballus OX=9796 GN=GTF3C2 PE=3 SV=2;tr|A0A3Q2I4C6|A0A3Q2I4C6_HORSE Ral transcription factor IIIC subunit 2 OS=Equus caballus OX=9796 GN=GTF3C2 PE=3 SV=1
24.4558	24.629	24.7478	24.0906	23.8033	23.8559	24.4541	24.2666	24.1835	22.5808	23.5573	23.0853	24.3204	24.6055	24.4676	7	7	7	10.4	10.4	10.4	150.02	0	26.722	966490000	69	37	A0A3Q2I4E5;A0A3Q2KRG4;F6XLK6;F6XR97	A0A3Q2I4E5;A0A3Q2KRG4;F6XLK6;F6XR97	PHLDB1	1076	tr|A0A3Q2I4E5|A0A3Q2I4E5_HORSE Pleckstrin homology like domain family B member 1 OS=Equus caballus OX=9796 GN=PHLDB1 PE=4 SV=2;tr|A0A3Q2KRG4|A0A3Q2KRG4_HORSE Pleckstrin homology like domain family B member 1 OS=Equus caballus OX=9796 GN=PHLDB1 PE=4 SV=2;tr
24.565	24.7439	24.8125	24.6713	24.8056	24.6547	25.0217	24.8774	24.1983	25.4283	25.6246	25.3994	24.9554	25.0783	24.8379	6	6	6	36.4	36.4	36.4	27.488	0	40.901	1373900000	10	38	A0A3Q2I4J8;A0A3Q2KV03;F7D1T8	A0A3Q2I4J8;A0A3Q2KV03;F7D1T8		1077	tr|A0A3Q2I4J8|A0A3Q2I4J8_HORSE Golgi SNAP receptor complex member 2 OS=Equus caballus OX=9796 PE=3 SV=1;tr|A0A3Q2KV03|A0A3Q2KV03_HORSE Golgi SNAP receptor complex member 2 OS=Equus caballus OX=9796 PE=3 SV=2;tr|F7D1T8|F7D1T8_HORSE Golgi SNAP receptor compl
[truncated: 2,106 more rows]

## Sheet: ArcA vs DOLmc
Supplementary Table S3: List of proteins quantified by mass spectrometry between gray-horse melanoma cells and normal gray-horse fibroblasts (ArcA)
1. ArcA vs DOLmc	All proteins with a log2-fold change ≥ 1 (=upregulated in ArcA) are highlighted with green background. All proteins with log2-fold change ≤ -1 (=upregulated in ghM) are highlighted with a red background. P-values < 0.05 are highlighted using a red font color.
[truncated: 2,910 more rows]

## Sheet: ArcA vs DOLrmc
Supplementary Table S3: List of proteins quantified by mass spectrometry between gray-horse melanoma cells and normal gray-horse fibroblasts (ArcA)
[truncated: 2,911 more rows]

[truncated: 2 more sheets: ArcA vs TIMmc, ArcA vs ELLmtc]
